# Supplementary material for: Critical contributions of protein cargos to the functions of macrophage-derived extracellular vesicles
Source: J Nanobiotechnology. 2023 Sep 28;21:352. doi: 10.1186/s12951-023-02105-9 (PMC10537535; doi:10.1186/s12951-023-02105-9)
Supplement: Supplementary file 2 — Additional file 2: Table S1. Protein profiles of M0- and M1-EV pairs. [file 12951_2023_2105_MOESM2_ESM.xlsx]

## Sheet: Proteins
Supplementary Table S1: Protein profiles of M0- and M1-EV pairs
Accession	Gene Symbol	Description	Sum PEP Score	# Peptides	# PSMs	# Unique Peptides	MW [kDa]	calc. pI	Score Mascot: Mascot	Coverage [%] (by Search Engine): Mascot	Biological Process	Abundance Ratio (log2): (M1) / (M0)	Abundance Ratio P-Value: (M1) / (M0)	Abundances (Normalized): F1: Sample, M1, 1	Abundances (Normalized): F2: Sample, M1, 2	Abundances (Normalized): F3: Sample, M1, 3	Abundances (Normalized): F4: Control, M0, 1	Abundances (Normalized): F5: Control, M0, 2	Abundances (Normalized): F6: Control, M0, 3	Abundance: F1: Sample, M1, 1	Abundance: F2: Sample, M1, 2	Abundance: F3: Sample, M1, 3	Abundance: F4: Control, M0, 1	Abundance: F5: Control, M0, 2	Abundance: F6: Control, M0, 3
P13595	Ncam1	Neural cell adhesion molecule 1 OS=Mus musculus OX=10090 GN=Ncam1 PE=1 SV=3	9.078	2	2	2	119.4	4.83	32	2	cell organization and biogenesis;regulation of biological process;response to stimulus	0.02	0.645086	90182.9	137458	91159.4	123252	135153		90182.9	94994.7	87880.6	101613	121245
Q3UDC3	Tom1	Target of Myb protein 1 OS=Mus musculus OX=10090 GN=Tom1 PE=1 SV=1	17.058	2	2	2	57.1	4.97	56	6	transport	0.21	0.329699	97393.1	94165.1	118407	84427.9	117926	71080.2	97393.1	65075.8	114148	69605.1	105791	47333
F8VQC9	Slc4a7	Anion exchange protein OS=Mus musculus OX=10090 GN=Slc4a7 PE=1 SV=1	20.825	2	2	2	127.1	6.44	121	3	cell death;cell differentiation;cellular homeostasis;transport	0.83	0.00588547	62281.3	53088	78545.1	140188	103301	27262.4	62281.3	36688.2	75720	115576	92670.7	18154.3
E9PUF7	Arhgef1	Rho guanine nucleotide exchange factor 1 OS=Mus musculus OX=10090 GN=Arhgef1 PE=1 SV=1	6.287	2	2	2	108.6	6.09	0	2	regulation of biological process	-0.1	0.922817	63189.5	81117.8	117451	129195	87190.7	53714.1	63189.5	56059.1	113226	106513	78218.4	35768.7
A0A0G2JEA5		Uncharacterized protein OS=Mus musculus OX=10090 GN=Gm43738 PE=4 SV=1	6.431	2	2	2	95.2	7.21	22	3	metabolic process	0.18	0.369424	322752	435570	392810	413948	389261	271207	322752	301014	378681	341272	349204	180599
A0A140LIF8		Immunity-related GTPase family M member 2 OS=Mus musculus OX=10090 GN=Irgm2 PE=1 SV=1	23.467	2	2	2	46.5	6.96	114	10	cell organization and biogenesis;defense response;metabolic process;regulation of biological process;response to stimulus	6.64	1e-17	178367		157345				178367		151686
Q9R098	Hgfac	Hepatocyte growth factor activator OS=Mus musculus OX=10090 GN=Hgfac PE=1 SV=1	15.815	2	2	2	70.5	7.03	86	4	metabolic process	-0.08	0.862379	490071	666475	459063	505138	633942	554132	490071	460589	442552	416452	568706	369002
Q9QZI9	Serinc3	Serine incorporator 3 OS=Mus musculus OX=10090 GN=Serinc3 PE=1 SV=2	12.186	2	2	2	52.6	7.23	48	5	defense response;metabolic process;regulation of biological process;response to stimulus;transport	-0.01	0.709688	458606	98000.8	597444	236124	503267	92841.5	458606	67726.6	575956	194669	451478	61824.1
Q8VIJ6	Sfpq	Splicing factor, proline- and glutamine-rich OS=Mus musculus OX=10090 GN=Sfpq PE=1 SV=1	8.826	2	2	2	75.4	9.44	35	4	cell organization and biogenesis;defense response;metabolic process;regulation of biological process;response to stimulus	-0.09	0.884699	35648.1		41551.6	33492.9	76850.8	44138.8	35648.1		40057.1	27612.6	68942.5	29392.5
Q91YI4	Arrb2	Beta-arrestin-2 OS=Mus musculus OX=10090 GN=Arrb2 PE=1 SV=1	13.224	2	2	2	46.3	7.66	21	8	cellular component movement;metabolic process;regulation of biological process;response to stimulus;transport	6.64	1e-17	45136.6	23785.3	59953				45136.6	16437.6	57796.7
Q6NZJ6	Eif4g1	Eukaryotic translation initiation factor 4 gamma 1 OS=Mus musculus OX=10090 GN=Eif4g1 PE=1 SV=1	7.733	2	2	2	176	5.4	69	1	cell organization and biogenesis;defense response;metabolic process;regulation of biological process;response to stimulus	-0.72	0.101079	107330	115061	261414	183143	246561	167951	107330	79516.8	252012	150989	221189	111840
B1AQF4	Dusp3	Dual-specificity protein phosphatase 3 OS=Mus musculus OX=10090 GN=Dusp3 PE=1 SV=1	15.267	2	2	2	23.2	7.31	74	12	metabolic process;regulation of biological process	0.07	0.547715	69423.6		140764		179485	133718	69423.6		135701		161015	89044.3
B1ASP2	Jak1	Tyrosine-protein kinase OS=Mus musculus OX=10090 GN=Jak1 PE=1 SV=1	2.543	2	2	2	133.3	7.53	31	2	cell differentiation;cellular component movement;defense response;metabolic process;regulation of biological process;response to stimulus	-0.13	0.974676	98389.2	115083	133926	107456	142486	76946.2	98389.2	79531.8	129109	88590.5	127823	51239.3
O09159	Man2b1	Lysosomal alpha-mannosidase OS=Mus musculus OX=10090 GN=Man2b1 PE=1 SV=4	12.462	2	2	2	114.6	8.13	67	2	metabolic process;response to stimulus	-0.22	0.807384	151883	140931	117942	177463	177468		151883	97395.2	113700	146307	159205
A2AL50	Agps	Alkylglycerone-phosphate synthase OS=Mus musculus OX=10090 GN=Agps PE=1 SV=1	17.109	2	2	2	74.3	7.66	76	4	metabolic process	6.64	1e-17		78806.7	225499					54461.9	217388
P16330	Cnp	2',3'-cyclic-nucleotide 3'-phosphodiesterase OS=Mus musculus OX=10090 GN=Cnp PE=1 SV=3	7.761	2	2	2	47.1	8.97	36	5	cell differentiation;cell organization and biogenesis;metabolic process;response to stimulus	6.64	1e-17	75565	199386	255140				75565	137792	245963
A0A0R4J0G9	Mtrr	Methionine synthase reductase OS=Mus musculus OX=10090 GN=Mtrr PE=1 SV=1	2.288	2	2	2	77.5	6.3	41	2	metabolic process;regulation of biological process	-0.99	0.0164395	285244	752064	207804	565091	310552	429534	285244	519738	200330	465879	278595	286031
P35550	LOC100044829; Fbl; LOC102643269	rRNA 2'-O-methyltransferase fibrillarin OS=Mus musculus OX=10090 GN=Fbl PE=1 SV=2	15.752	2	2	2	34.3	10.24	25	10	cell differentiation;cell organization and biogenesis;metabolic process	0.06	0.578127	205769	255693	214435	241676	245591	190614	205769	176705	206723	199246	220319	126932
Q60766	Irgm1	Immunity-related GTPase family M protein 1 OS=Mus musculus OX=10090 GN=Irgm1 PE=1 SV=1	8.269	2	2	2	46.5	8.28	31	5	cell organization and biogenesis;defense response;metabolic process;regulation of biological process;response to stimulus	0.78	0.00965278	553926	406227	721555	277508	465186	239840	553926	280736	695603	228786	417316	159712
E9PZW8	Myo9b	Unconventional myosin-IXb OS=Mus musculus OX=10090 GN=Myo9b PE=1 SV=1	4.83	2	2	2	240.2	8.62	0	1	cell organization and biogenesis;cellular component movement;regulation of biological process;response to stimulus	-0.7	0.111156	57399.9		63766.6	93338.3	92913.1		57399.9		61473.1	76951.1	83352
G5E924		Heterogeneous nuclear ribonucleoprotein L (Fragment) OS=Mus musculus OX=10090 GN=Hnrnpl PE=1 SV=1	17.613	2	2	2	66.9	8.18	63	8	metabolic process	-1.61	3.1936e-05	28951.8	51197.6		126852	108637		28951.8	35381.7		104581	97457.8
Q9D7S9	Chmp5	Charged multivesicular body protein 5 OS=Mus musculus OX=10090 GN=Chmp5 PE=1 SV=1	16.55	2	2	2	24.6	4.79	70	17	cell organization and biogenesis;regulation of biological process;transport	1.21	0.00013309	49840.4	154063	193977		66506.5	191054	49840.4	106470	187000		59662.7	127225
P97363	Sptlc2	Serine palmitoyltransferase 2 OS=Mus musculus OX=10090 GN=Sptlc2 PE=1 SV=2	6.83	2	2	2	62.9	8.18	28	5	metabolic process	0.21	0.319012	154982	105351	152984	133636	119576	86882.8	154982	72806.1	147481	110174	107271	57856.2
A0A087WR52		Arf-GAP domain and FG repeat-containing protein 1 (Fragment) OS=Mus musculus OX=10090 GN=Agfg1 PE=1 SV=1	15.389	2	2	2	60.1	8.4	38	7	regulation of biological process	6.64	1e-17	64801.8	39415.7	46118.7				64801.8	27239.5	44459.9
Q9R0E2	Plod1	Procollagen-lysine,2-oxoglutarate 5-dioxygenase 1 OS=Mus musculus OX=10090 GN=Plod1 PE=1 SV=1	22.896	2	2	2	83.5	6.54	49	4	metabolic process;response to stimulus	0.17	0.387622	225449	202254	344030	200547	204796		225449	139774	331656	165337	183722
Q9Z1T1	Ap3b1	AP-3 complex subunit beta-1 OS=Mus musculus OX=10090 GN=Ap3b1 PE=1 SV=2	4.378	2	2	2	122.7	5.66	35	1	cell organization and biogenesis;cellular component movement;coagulation;regulation of biological process;transport	6.64	1e-17	45803		47615.9				45803		45903.3
Q8BKC5	Ipo5	Importin-5 OS=Mus musculus OX=10090 GN=Ipo5 PE=1 SV=3	10.918	2	2	2	123.5	4.93	51	3	regulation of biological process;response to stimulus;transport	-0.29	0.660228	72049.5	106870	34126.7	104743	152606	70163	72049.5	73856	32899.3	86353.5	136902	46722.3
Q8BH97	Rcn3	Reticulocalbin-3 OS=Mus musculus OX=10090 GN=Rcn3 PE=1 SV=1	7.134	2	2	2	38	4.88	68	6		-0.03	0.764989	461275	628563	408018	405392	641133	571645	461275	434388	393343	334218	575158	380664
Q91VH6	Memo1	Protein MEMO1 OS=Mus musculus OX=10090 GN=Memo1 PE=1 SV=1	13.206	2	2	2	33.7	7.14	84	7	regulation of biological process	-0.01	0.725633	192284	145302	205841	194208	235529	139215	192284	100416	198438	160111	211292	92704.9
Q91V08	Clec2d	C-type lectin domain family 2 member D OS=Mus musculus OX=10090 GN=Clec2d PE=1 SV=1	14.039	2	2	2	23.6	7.62	49	13	defense response;regulation of biological process;response to stimulus	6.64	1e-17	112034		95570.9				112034		92133.5
Q8BKX1	Baiap2	Brain-specific angiogenesis inhibitor 1-associated protein 2 OS=Mus musculus OX=10090 GN=Baiap2 PE=1 SV=2	13.823	2	2	2	59.2	9.04	64	5	cell differentiation;cell organization and biogenesis;regulation of biological process;response to stimulus	0.82	0.00665568	82758.7	68508.2	125207	46856.1	66707.6	35450.1	82758.7	47344.8	120704	38629.7	59843.1	23606.5
O70152	Dpm1	Dolichol-phosphate mannosyltransferase subunit 1 OS=Mus musculus OX=10090 GN=Dpm1 PE=1 SV=1	9.432	2	2	2	29.2	9.51	57	10	metabolic process	-0.35	0.541688	140489	126409	121235	122855	179392	154960	140489	87359.3	116875	101286	160932	103189
Q9WTR6	Slc7a11	Cystine/glutamate transporter OS=Mus musculus OX=10090 GN=Slc7a11 PE=1 SV=1	12.898	2	2	2	55.4	9.23	77	5	cell differentiation;response to stimulus;transport	6.64	1e-17	49646.8	132747	329735				49646.8	91738.9	317875
F6RX08		Nucleoprotein TPR (Fragment) OS=Mus musculus OX=10090 GN=Tpr PE=1 SV=1	2.332	2	2	2	67.4	4.48	0	2	cellular component movement;metabolic process;regulation of biological process;response to stimulus	-0.41	0.439436	318183		180489	423250	515642	217133	318183		173997	348941	462580	144591
Q7TQ95	Lnp; Lnpk	Endoplasmic reticulum junction formation protein lunapark OS=Mus musculus OX=10090 GN=Lnpk PE=1 SV=1	5.112	2	2	2	47.5	5.27	14	4	cell organization and biogenesis;coagulation;development;regulation of biological process	0.35	0.17013	136963	88428.2	84308.3	61395.4	95981.9	66310.6	136963	61111.1	81276	50616.4	86105	44156.9
P11352	Gpx1	Glutathione peroxidase 1 OS=Mus musculus OX=10090 GN=Gpx1 PE=1 SV=2	23.093	3	3	3	22.3	7.21	57	23	cell death;cell differentiation;cell proliferation;cellular component movement;cellular homeostasis;metabolic process;regulation of biological process;response to stimulus	-0.24	0.777081	174600	132886	91286.8	205982	239174	94072.1	174600	91835.2	88003.5	169819	214562	62643.6
Q9QZD9	Eif3i	Eukaryotic translation initiation factor 3 subunit I OS=Mus musculus OX=10090 GN=Eif3i PE=1 SV=1	27.36	3	3	3	36.4	5.64	81	17	metabolic process	0.71	0.0164834	191060	138998	185762	116868	200384		191060	96059	179080	96350.1	179763
P28653	Bgn	Biglycan OS=Mus musculus OX=10090 GN=Bgn PE=1 SV=1	6.497	2	3	2	41.6	7.27	61	6	metabolic process;regulation of biological process;response to stimulus	-0.22	0.820181	66181.8	46525.7	63091	58037.2	55203.1	73419.9	66181.8	32153.1	60821.8	47847.8	49522.4	48891.1
P55096	Abcd3	ATP-binding cassette sub-family D member 3 OS=Mus musculus OX=10090 GN=Abcd3 PE=1 SV=2	15.438	2	3	2	75.4	9.26	88	3	cell organization and biogenesis;metabolic process;response to stimulus;transport	-0.21	0.845724	230264	95578.7	237764	201588	302729	274493	230264	66052.7	229213	166196	271577	182788
F8VQB6	Myo10	Unconventional myosin-X OS=Mus musculus OX=10090 GN=Myo10 PE=1 SV=1	5.474	2	3	2	237.2	6.25	32	1	cellular component movement;regulation of biological process;transport	6.64	1e-17	53347.5	42998.8	83089				53347.5	29715.7	80100.5
Q8K297	Glt25d1; Colgalt1	Procollagen galactosyltransferase 1 OS=Mus musculus OX=10090 GN=Colgalt1 PE=1 SV=2	9.886	2	3	2	71	7.28	100	3		-0.03	0.761476	73510.2	53576	111986	75112.9	56066.6	94663.4	73510.2	37025.4	107958	61925.5	50297.1	63037.3
Q9Z2U0	Psma7	Proteasome subunit alpha type-7 OS=Mus musculus OX=10090 GN=Psma7 PE=1 SV=1	9.598	3	3	3	27.8	8.46	22	12	metabolic process	0.12	0.457835	42855.2	363332	204870	130691	104018	80932.5	42855.2	251092	197501	107746	93313.9	53893.7
Q9R0Q8	Clec4e	C-type lectin domain family 4 member E OS=Mus musculus OX=10090 GN=Clec4e PE=1 SV=1	16.385	2	3	2	24.4	5.81	100	12	cell differentiation;defense response;regulation of biological process;response to stimulus	2.54	3.4861e-14	1.27847e+06	726982	1.44742e+06	109770	112374	93309.5	1.27847e+06	502404	1395360	90498.2	100810	62135.7
Q3UPL0	Sec31a	Protein transport protein Sec31A OS=Mus musculus OX=10090 GN=Sec31a PE=1 SV=2	9.774	2	3	2	133.5	6.76	67	2	cell organization and biogenesis;response to stimulus;transport	-0.55	0.238536	81587.4	139950	137926	119863	235869	103727	81587.4	96716.6	132965	98819.2	211597	69072.7
Q9JIZ9	Plscr3	Phospholipid scramblase 3 OS=Mus musculus OX=10090 GN=Plscr3 PE=1 SV=1	1.775	2	3	2	31.8	6.38	33	5	cell death;cell organization and biogenesis;response to stimulus	-0.32	0.611747	475626	578436	604769	593858	706846	425427	475626	399746	583018	489596	634108	283296
P62192	Psmc1	26S proteasome regulatory subunit 4 OS=Mus musculus OX=10090 GN=Psmc1 PE=1 SV=1	19.691	3	3	3	49.2	6.21	79	10	metabolic process;regulation of biological process;response to stimulus	-0.35	0.544262	114274	236813	269179	334013	322931	209768	114274	163657	259498	275371	289700	139686
P19973	Lsp1	Lymphocyte-specific protein 1 OS=Mus musculus OX=10090 GN=Lsp1 PE=1 SV=2	23.737	2	3	2	36.7	4.82	200	8	cell death;cell organization and biogenesis;defense response;regulation of biological process;response to stimulus	-0.25	0.755224	57886.3	93780.4	104758	173495	111415		57886.3	64810	100990	143035	99949.8
Q9Z1A1	Tfg	TFG protein OS=Mus musculus OX=10090 GN=Tfg PE=1 SV=1	19.315	2	3	2	43	5.1	99	7	cell organization and biogenesis;regulation of biological process;response to stimulus;transport	-0.07	0.843252	1.42049e+07	1.60764e+07	1.20351e+07	1.73563e+07	1.98786e+07	1.30156e+07	1.42049e+07	1.11101e+07	1.16023e+07	1.43091e+07	1.7833e+07	8.66721e+06
Q6PFQ7	Rasa4	Ras GTPase-activating protein 4 OS=Mus musculus OX=10090 GN=Rasa4 PE=1 SV=1	22.798	2	3	2	90	8	98	4	regulation of biological process;response to stimulus	0.31	0.202222	194287	172834	254190	160049	205596	68895.3	194287	119442	245048	131950	184439	45878.1
Q60738	Slc30a1	Zinc transporter 1 OS=Mus musculus OX=10090 GN=Slc30a1 PE=1 SV=1	19.558	2	3	2	54.7	6.62	102	6	cellular homeostasis;regulation of biological process;response to stimulus;transport	0.23	0.29345	77879.2	72526.6	141567	66268.6	79778.1		77879.2	50121.8	136476	54634	71568.6
Q9WVJ2	Psmd13	26S proteasome non-ATPase regulatory subunit 13 OS=Mus musculus OX=10090 GN=Psmd13 PE=1 SV=1	2.52	2	3	2	42.8	5.71	0	5	cell organization and biogenesis;metabolic process	-0.52	0.28572	97897.6	103478	106303	139964	165403	89801.9	97897.6	71511.9	102480	115391	148382	59800
Q91YL3	Uckl1	Uridine-cytidine kinase-like 1 OS=Mus musculus OX=10090 GN=Uckl1 PE=1 SV=1	5.187	2	3	2	60.8	7.15	60	4	metabolic process	-0.3	0.654937	292760	184118	217305	253617	334981	277395	292760	127241	209489	209090	300510	184720
Q5SSZ5	Tns3	Tensin-3 OS=Mus musculus OX=10090 GN=Tns3 PE=1 SV=1	34.186	3	3	3	155.5	6.65	183	4	cellular component movement;regulation of biological process	0.93	0.00245685	82999.9	119386	148139	44390.3	62573.7	25528	82999.9	82505.6	142811	36596.8	56134.5	16999.4
Q9D8V7	Sec11c	Signal peptidase complex catalytic subunit SEC11C OS=Mus musculus OX=10090 GN=Sec11c PE=1 SV=3	11.437	2	3	2	21.6	9.23	85	16	metabolic process	-0.17	0.930959	120388	113776	84399.3	96345.6	191614	94889.6	120388	78628.4	81363.7	79430.4	171896	63187.9
Q08093	Cnn2	Calponin-2 OS=Mus musculus OX=10090 GN=Cnn2 PE=1 SV=1	6.426	2	3	2	33.1	7.62	45	6	cell organization and biogenesis;regulation of biological process;response to stimulus	-0.25	0.761605	634465	693827	484713	742430	693284	709015	634465	479491	467280	612083	621942	472140
F8WH69	Ncf1	Neutrophil cytosol factor 1 OS=Mus musculus OX=10090 GN=Ncf1 PE=1 SV=1	10.355	2	3	2	46	9.01	65	5	cell death;cell organization and biogenesis;cell proliferation;defense response;metabolic process;regulation of biological process;response to stimulus;transport	-0.18	0.910349	331982	373954	456899	540638	425118	316503	331982	258433	440466	445720	381372	210763
P49722	Psma2	Proteasome subunit alpha type-2 OS=Mus musculus OX=10090 GN=Psma2 PE=1 SV=3	16.03	2	3	2	25.9	7.43	75	14	metabolic process	0.07	0.554099	78319.7	276144	70276.8	327778	100495	66915.8	78319.7	190838	67749.2	270230	90153.6	44559.9
Q8VDM4	Psmd2	26S proteasome non-ATPase regulatory subunit 2 OS=Mus musculus OX=10090 GN=Psmd2 PE=1 SV=1	5.419	2	3	2	100.1	5.17	16	2	metabolic process;regulation of biological process	-0.59	0.200709	131433	124370	209779	197925	198705	167041	131433	85950	202234	163176	178257	111234
O55234	Psmb5	Proteasome subunit beta type-5 OS=Mus musculus OX=10090 GN=Psmb5 PE=1 SV=3	11.273	2	3	2	28.5	7.02	101	8	metabolic process;response to stimulus	-0.7	0.110789	128530	192550	140453	274277	210078	228483	128530	133068	135401	226123	188460	152149
O55029	Copb2	Coatomer subunit beta' OS=Mus musculus OX=10090 GN=Copb2 PE=1 SV=2	19.272	3	3	3	102.4	5.3	65	5	transport	-0.66	0.138956	144799	138740	179321	275687	219429	171404	144799	95880.7	172871	227285	196848	114140
A2BFF9	Dync1i2	Cytoplasmic dynein 1 intermediate chain 2 OS=Mus musculus OX=10090 GN=Dync1i2 PE=1 SV=1	6.827	2	3	2	71.4	5.2	0	3	cellular component movement;regulation of biological process;transport	-0.64	0.159619	214466	178063	287777	387859	290307	214369	214466	123056	277426	319763	260433	142750
E9PV14		Band 4.1-like protein 1 (Fragment) OS=Mus musculus OX=10090 GN=Epb41l1 PE=1 SV=1	25.338	3	3	3	117.1	5.92	88	5	cell organization and biogenesis	-0.23	0.805177	87052.8	99756.3	174614	106585	116639	140270	87052.8	68939.8	168333	87871.9	104636	93406.9
A0A0N4SVP8	Gm5580	Predicted pseudogene 5580 OS=Mus musculus OX=10090 GN=Gm5580 PE=3 SV=1	8.061	2	3	2	46.9	7.75	39	4		-0.32	0.597553	179935	322930	319774	587955	333262	483603	179935	223171	308273	484729	298968	322036
Q8BG13	Rbm3	RNA-binding protein 3 OS=Mus musculus OX=10090 GN=Rbm3 PE=1 SV=1	20.211	2	4	2	16.8	8.38	159	18	metabolic process;regulation of biological process;response to stimulus	0.05	0.596187	193218	153883	157829	192884		152571	193218	106346	152152	159020		101598
M0QWP1	Agrn	Agrin OS=Mus musculus OX=10090 GN=Agrn PE=1 SV=1	24.631	3	4	3	216.5	6.15	141	2	cell communication;cell differentiation;cell organization and biogenesis;development;metabolic process;regulation of biological process;response to stimulus;transport	0.25	0.267918	171543	202886	230983	160608	92181.2	128501	171543	140211	222675	132410	82695.3	85570
P63085	Mapk1	Mitogen-activated protein kinase 1 OS=Mus musculus OX=10090 GN=Mapk1 PE=1 SV=3	9.433	3	4	2	41.2	6.98	38	9	cell communication;cell death;cell differentiation;cell proliferation;cellular homeostasis;metabolic process;regulation of biological process;response to stimulus;transport	-0.34	0.576304	448840	396042	705283	699491	653692	510599	448840	273697	679916	576683	586424	340013
P48678	Lmna	Prelamin-A/C OS=Mus musculus OX=10090 GN=Lmna PE=1 SV=2	11.211	2	4	2	74.2	6.98	69	3	cell organization and biogenesis;regulation of biological process;response to stimulus;transport	-0.42	0.433622	87680.9	95675.9	113535	116916	230417	149630	87680.9	66119.9	109451	96389.4	206706	99639.8
Q31125	Slc39a7	Zinc transporter SLC39A7 OS=Mus musculus OX=10090 GN=Slc39a7 PE=1 SV=2	13.168	2	4	2	50.6	6.87	66	6	cellular homeostasis;transport	-0.05	0.802395	324377	279743	323206	294819	305721	334593	324377	193325	311581	243058	274261	222809
D3Z1V4		Phosphatidylethanolamine-binding protein 1 OS=Mus musculus OX=10090 GN=Pebp1 PE=1 SV=1	15.631	2	4	2	23	4.98	93	17		-0.08	0.861891		57485.8	56974.7	796770	870996	803735		39727.4	54925.5	656883	781367	535215
Q8BZZ3	Wwp1	NEDD4-like E3 ubiquitin-protein ligase WWP1 OS=Mus musculus OX=10090 GN=Wwp1 PE=1 SV=2	22.264	3	4	3	104.6	6.38	129	4	cell differentiation;metabolic process;regulation of biological process	0.57	0.0438666	340501	426590	395455	153239	310803	182384	340501	294809	381232	126335	278820	121452
P05202	Got2	Aspartate aminotransferase, mitochondrial OS=Mus musculus OX=10090 GN=Got2 PE=1 SV=1	39.737	4	4	4	47.4	9	164	13	metabolic process;response to stimulus;transport	-6.64	1e-17				389772	105645					321341	94773.5
Q91XB0	Trex1	Three-prime repair exonuclease 1 OS=Mus musculus OX=10090 GN=Trex1 PE=1 SV=2	21.047	3	4	3	33.7	7.99	185	12	metabolic process;response to stimulus	2.17	6.43068e-11	309158	113413	298930	42085.5	73783.2		309158	78377.7	288178	34696.6	66190.6
P20491	Fcer1g	High affinity immunoglobulin epsilon receptor subunit gamma OS=Mus musculus OX=10090 GN=Fcer1g PE=1 SV=1	6.654	2	4	2	9.6	7.97	50	23	cell differentiation;cell organization and biogenesis;cellular component movement;defense response;metabolic process;regulation of biological process;response to stimulus;transport	0.63	0.0291251	145500	295683	180423	356527	120538	116366	145500	204341	173933	293933	108134	77489
P35585	Ap1m1	AP-1 complex subunit mu-1 OS=Mus musculus OX=10090 GN=Ap1m1 PE=1 SV=3	10.03	3	4	3	48.5	7.3	24	8	cell organization and biogenesis;transport	-0.25	0.742111	456659	858309	429099	908398	556016	516553	456659	593162	413666	748913	498800	343978
Q60932	Vdac1	Voltage-dependent anion-selective channel protein 1 OS=Mus musculus OX=10090 GN=Vdac1 PE=1 SV=3	17.914	4	4	4	32.3	8.43	47	14	cell communication;cell death;cell differentiation;defense response;regulation of biological process;response to stimulus;transport	-0.73	0.0932	456909	222784	511561	795852	655673	221138	456909	153962	493161	656126	588202	147258
P32921	Wars	Tryptophan--tRNA ligase, cytoplasmic OS=Mus musculus OX=10090 GN=Wars PE=1 SV=2	19.355	2	4	2	54.3	6.89	193	5	metabolic process;regulation of biological process	-0.39	0.475825	372279	344379	460471	487969	478012	293252	372279	237994	443909	402298	428822	195280
B2RXV4	Flvcr1; Mfsd7b	Feline leukemia virus subgroup C receptor-related protein 1 OS=Mus musculus OX=10090 GN=Flvcr1 PE=2 SV=1	19.565	2	4	2	60.4	5.68	114	5	cell differentiation;regulation of biological process;transport	0.1	0.493199	74825.6	104088	118055	100131	96862.9	50906.9	74825.6	71933.1	113809	82550.9	86895.2	33899.4
O88325	Naglu	Alpha-N-acetylglucosaminidase OS=Mus musculus OX=10090 GN=Naglu PE=1 SV=1	6.716	2	4	2	82.5	6.61	117	2	cell organization and biogenesis;response to stimulus	0.16	0.391755	228175	211225	227400	192645	313946	203164	228175	145974	219221	158823	281640	135289
A0A1B0GRT6	Ptpre	Receptor-type tyrosine-protein phosphatase OS=Mus musculus OX=10090 GN=Ptpre PE=1 SV=1	7.13	2	4	1	82.6	7.64	45	2	metabolic process;regulation of biological process;response to stimulus	0.17	0.387758	65962.8	60566.9	104345	59033.7	53951.9	36636.3	65962.8	41856.7	100592	48669.3	48400	24396.5
Q9Z1Z0	Uso1	General vesicular transport factor p115 OS=Mus musculus OX=10090 GN=Uso1 PE=1 SV=2	20.822	3	4	3	106.9	4.93	97	4	cell organization and biogenesis;transport	-0.13	0.985781	180282	200426	294096	318222	219644		180282	138511	283518	262352	197042
Q9D8W5	Psmd12	26S proteasome non-ATPase regulatory subunit 12 OS=Mus musculus OX=10090 GN=Psmd12 PE=1 SV=4	7.603	2	4	2	52.9	7.06	65	4	metabolic process	-0.61	0.184199	181394	215741	262348	291189	322265	255194	181394	149094	252912	240066	289103	169936
P53810	Pitpna	Phosphatidylinositol transfer protein alpha isoform OS=Mus musculus OX=10090 GN=Pitpna PE=1 SV=2	7.605	2	4	2	31.9	6.37	31	7	cell organization and biogenesis;transport	-0.02	0.729788	275871	395942	421842	381181	400900	411585	275871	273628	406669	314258	359645	274079
O88587	Comt	Catechol O-methyltransferase OS=Mus musculus OX=10090 GN=Comt PE=1 SV=2	15.118	2	4	2	29.5	5.83	74	11	cell communication;metabolic process;regulation of biological process;response to stimulus	0.34	0.177637	261409	252820	250916	94957.6	394707	193516	261409	174719	241891	78286.2	354090	128864
O70172	Pip4k2a	Phosphatidylinositol 5-phosphate 4-kinase type-2 alpha OS=Mus musculus OX=10090 GN=Pip4k2a PE=1 SV=1	23.959	2	4	2	46.1	6.99	214	7	metabolic process;regulation of biological process	-0.55	0.240726	209016	246401	243996	185218	358153	202059	209016	170283	235220	152700	321298	134553
Q9CQ10	Chmp3	Charged multivesicular body protein 3 OS=Mus musculus OX=10090 GN=Chmp3 PE=1 SV=3	5.75	2	4	2	25.2	5.06	35	9	cell division;cell organization and biogenesis;regulation of biological process;transport	0.14	0.437596	256453	364056	405130	335798	296261	368695	256453	251592	390558	276843	265774	245517
E9Q9L6	Nbeal2	Neurobeachin-like protein 2 OS=Mus musculus OX=10090 GN=Nbeal2 PE=1 SV=1	25.983	3	4	3	302.6	6.42	138	1	cell differentiation;cell organization and biogenesis;coagulation;response to stimulus	0.24	0.289278	465358	439490	593443	300818	374097	216054	465358	303724	572099	248004	335601	143873
O88983	Stx8	Syntaxin-8 OS=Mus musculus OX=10090 GN=Stx8 PE=1 SV=1	19.792	3	4	3	26.9	5.01	105	17	cell organization and biogenesis;regulation of biological process;transport	-0.07	0.84104	246316	104446	151932	157772	234521	163220	246316	72181	146468	130073	210388	108690
P05201	Got1	Aspartate aminotransferase, cytoplasmic OS=Mus musculus OX=10090 GN=Got1 PE=1 SV=3	23.77	3	4	3	46.2	7.14	154	10	metabolic process;regulation of biological process;response to stimulus	-0.15	0.975331	112706	93699.4	356491	390200	258563	283642	112706	64754	343669	321693	231956	188880
A2A841	Epb4.1; Epb41	Protein 4.1 OS=Mus musculus OX=10090 GN=Epb41 PE=1 SV=1	15.404	3	4	3	97.2	5.49	53	4	cell division;cell organization and biogenesis;regulation of biological process;transport	-0.5	0.301508	102357	410893	559367	263846	269700	157859	102357	283960	539248	217523	241946	105120
Q8JZK9	Hmgcs1	Hydroxymethylglutaryl-CoA synthase, cytoplasmic OS=Mus musculus OX=10090 GN=Hmgcs1 PE=1 SV=1	9.66	2	4	2	57.5	5.99	78	4	metabolic process;response to stimulus	-0.03	0.761109	214235	262904	358149	308556	268994	256219	214235	181688	345267	254383	241313	170619
Q922J9	Far1	Fatty acyl-CoA reductase 1 OS=Mus musculus OX=10090 GN=Far1 PE=1 SV=1	13.449	2	4	2	59.4	9.19	133	5	metabolic process	-0.32	0.607442	97280.9	64210.6	140039	121436	165334	105580	97280.9	44374.8	135002	100116	148320	70306.8
P25785	Timp2	Metalloproteinase inhibitor 2 OS=Mus musculus OX=10090 GN=Timp2 PE=1 SV=2	5.722	2	4	2	24.3	7.49	15	10	regulation of biological process;response to stimulus	-0.63	0.163864	301229	343059	102289	454738	374088	592611	301229	237082	98609.5	374901	335593	394625
Q9Z2X1	Hnrnpf	Heterogeneous nuclear ribonucleoprotein F OS=Mus musculus OX=10090 GN=Hnrnpf PE=1 SV=3	19.547	3	4	2	45.7	5.49	57	8	metabolic process;regulation of biological process	-0.83	0.0511179	108092	142517	128495	198694	378510	291123	108092	98491.1	123873	163810	339560	193861
Q8BJY1	Psmd5	26S proteasome non-ATPase regulatory subunit 5 OS=Mus musculus OX=10090 GN=Psmd5 PE=1 SV=4	17.27	2	4	2	55.9	5.21	88	5	cell organization and biogenesis	0.09	0.519023	477505	345724	651231	455023	676529	381464	477505	238924	627808	375135	606911	254021
P14901	Hmox1	Heme oxygenase 1 OS=Mus musculus OX=10090 GN=Hmox1 PE=1 SV=1	19.981	2	4	2	32.9	6.54	107	10	cell communication;cell death;cell organization and biogenesis;cellular homeostasis;metabolic process;regulation of biological process;response to stimulus	1.19	0.000169714	395743	253395	422726	174815	313711	156295	395743	175117	407522	144123	281429	104078
A2AQJ6	Tmem87a	Transmembrane protein 87A OS=Mus musculus OX=10090 GN=Tmem87a PE=1 SV=1	18.261	2	4	2	63.8	7.12	116	6	transport	0.16	0.400796	98809.6	62847.5	113023	88525.6	152061		98809.6	43432.7	108958	72983.4	136413
A0A140T8T4	Rpl9-ps6	Uncharacterized protein OS=Mus musculus OX=10090 GN=Rpl9-ps6 PE=4 SV=1	15.837	3	4	3	21.8	9.88	83	12	metabolic process	0	0.699871	834920	841548	768285	1.109e+06	753789	697046	834920	581579	740652	914294	676221	464170
Q3UND0	Skap2	Src kinase-associated phosphoprotein 2 OS=Mus musculus OX=10090 GN=Skap2 PE=1 SV=2	40.081	4	4	4	40.7	4.7	55	26	regulation of biological process;response to stimulus	0.29	0.230376	116609	80285.9	106008	95672.2	100295		116609	55484.1	102195	78875.2	89973.9
O89103	Cd93	Complement component C1q receptor OS=Mus musculus OX=10090 GN=Cd93 PE=1 SV=1	20.152	3	4	3	69.3	5.07	152	6		-0.27	0.71296	561540	559576	726121	672836	824731	470224	561540	386713	700005	554708	739862	313127
Q8BPU7	Elmo1	Engulfment and cell motility protein 1 OS=Mus musculus OX=10090 GN=Elmo1 PE=1 SV=2	11.972	4	4	4	83.9	6.28	20	7	cell death;cell organization and biogenesis;cellular component movement;regulation of biological process;response to stimulus;transport	-0.2	0.856154	541971	466061	677957	640100	581526	369660	541971	322086	653573	527720	521684	246161
Q9CY64	Blvra	Biliverdin reductase A OS=Mus musculus OX=10090 GN=Blvra PE=1 SV=1	18.19	3	4	3	33.5	7.02	51	11	metabolic process	0.14	0.436696	2.60928e+06	2.00856e+06	2.52286e+06	2.37373e+06	2.1363e+06	1.90551e+06	2.60928e+06	1.38808e+06	2432122	1.95698e+06	1.91647e+06	1.2689e+06
Q99KV1	Dnajb11	DnaJ homolog subfamily B member 11 OS=Mus musculus OX=10090 GN=Dnajb11 PE=1 SV=1	11.964	2	4	2	40.5	6.32	60	9	metabolic process;regulation of biological process	-0.08	0.878216	390976	158099	256988	268187	341532	272441	390976	109259	247745	221102	306387	181421
Q60668	Hnrnpd	Heterogeneous nuclear ribonucleoprotein D0 OS=Mus musculus OX=10090 GN=Hnrnpd PE=1 SV=2	16.777	3	4	2	38.3	7.81	99	10	metabolic process;regulation of biological process;response to stimulus	-0.95	0.0217379	187884	193917	151423	250499	267157	230588	187884	134013	145977	206520	239665	153551
Q6KAU4	Fam125b; Mvb12b	Multivesicular body subunit 12B OS=Mus musculus OX=10090 GN=Mvb12b PE=1 SV=2	30.657	2	4	2	35.4	7.93	299	15	regulation of biological process;transport	-0.78	0.068836	68256.6	95277.5	122462	125475	163770	137805	68256.6	65844.5	118057	103446	146917	91765.4
Q9R0Q6	Arpc1a	Actin-related protein 2/3 complex subunit 1A OS=Mus musculus OX=10090 GN=Arpc1a PE=1 SV=1	28.682	4	4	3	41.6	8.18	66	17	cell organization and biogenesis;regulation of biological process	-0.16	0.958532	200776	161760	111803	224528	290202	128119	200776	111790	107782	185108	260339	85315.6
Q9R0A0	Pex14	Peroxisomal membrane protein PEX14 OS=Mus musculus OX=10090 GN=Pex14 PE=1 SV=1	5.677	2	4	2	41.2	5.11	0	6	cell organization and biogenesis;cellular component movement;regulation of biological process;transport	-0.24	0.780031	78807.5		111412	92884.5	117006		78807.5		107405	76577	104966
Q9CPT4	D17Wsu104e; Mydgf	Myeloid-derived growth factor OS=Mus musculus OX=10090 GN=Mydgf PE=1 SV=1	8.019	2	4	2	18	6.79	41	13	cell death;regulation of biological process	-0.14	0.998843	175717	95144.7	106275	130908	167695	117016	175717	65752.8	102452	107924	150438	77922.3
Q62418	Dbnl	Drebrin-like protein OS=Mus musculus OX=10090 GN=Dbnl PE=1 SV=2	53.776	4	4	4	48.7	4.92	204	15	cell organization and biogenesis;regulation of biological process;response to stimulus;transport	-0.89	0.0340626		97173.7	93828.8	137005	179760			67155	90454.1	112951	161262
Q8C7U7	Galnt6	Polypeptide N-acetylgalactosaminyltransferase 6 OS=Mus musculus OX=10090 GN=Galnt6 PE=2 SV=1	15.705	2	4	2	71.5	8.53	121	5	metabolic process	0.06	0.575448	210229	218267	237216	177081	278149	227625	210229	150841	228684	145991	249526	151578
P09405	Ncl	Nucleolin OS=Mus musculus OX=10090 GN=Ncl PE=1 SV=2	13.167	2	4	2	76.7	4.75	117	3	regulation of biological process;response to stimulus;transport	-6.64	1e-17				101755	127249					83890.4	114155
Q923C7	Clec4a2	C-type lectin domain family 4, member a2 OS=Mus musculus OX=10090 GN=Clec4a2 PE=1 SV=1	3.726	2	4	2	29.8	6.62	19	6	defense response;response to stimulus	0.33	0.189779	319182	384909	499770	382264	324252	258525	319182	266003	481795	315151	290885	172154
Q3TXS7	Psmd1	26S proteasome non-ATPase regulatory subunit 1 OS=Mus musculus OX=10090 GN=Psmd1 PE=1 SV=1	19.011	3	4	3	105.7	5.39	140	4	metabolic process;regulation of biological process	-0.1	0.919512	317087	441079	512779	386662	485722	228434	317087	304821	494336	318777	435739	152117
Q8CIN4	Pak2	Serine/threonine-protein kinase PAK 2 OS=Mus musculus OX=10090 GN=Pak2 PE=1 SV=1	19.219	3	4	3	57.9	5.77	54	7	cell death;cell organization and biogenesis;cellular component movement;metabolic process;regulation of biological process;response to stimulus	0.01	0.665331	111121	141466	115000	509125	504453	476597	111121	97764.6	110864	419739	452543	317371
Q9QVP9	Ptk2b	Protein-tyrosine kinase 2-beta OS=Mus musculus OX=10090 GN=Ptk2b PE=1 SV=2	17.459	4	4	4	115.7	6.35	89	5	cell differentiation;cell organization and biogenesis;cell proliferation;cellular component movement;cellular homeostasis;defense response;metabolic process;regulation of biological process;response to stimulus	0.52	0.0633454	234509	273174	326412	256327	199133	99183.1	234509	188786	314672	211325	178641	66047
Q62523	Zyx	Zyxin OS=Mus musculus OX=10090 GN=Zyx PE=1 SV=2	44.135	2	5	2	60.5	6.4	196	7	cell organization and biogenesis;regulation of biological process;response to stimulus	-0.06	0.822299	300850	429695	177888	233722	399334	330808	300850	296954	171490	192688	358240	220288
Q00262	Stx2	Syntaxin-2 OS=Mus musculus OX=10090 GN=Stx2 PE=1 SV=1	19.766	2	5	2	33.2	6.39	74	10	cell differentiation;cell organization and biogenesis;regulation of biological process;response to stimulus;transport	-0.15	0.981951	232658	294839	356068	337795	332132	218794	232658	203758	343262	278489	297954	145697
A2AMH4	Slc44a1	Choline transporter-like protein 1 OS=Mus musculus OX=10090 GN=Slc44a1 PE=1 SV=1	21.878	3	5	3	80	8.22	188	5	transport	0.17	0.378424	685248	756926	991077	548155	641097	413075	685248	523098	955431	451917	575125	275071
Q9JJ00	Plscr1	Phospholipid scramblase 1 OS=Mus musculus OX=10090 GN=Plscr1 PE=1 SV=1	5.553	2	5	2	35.9	5.06	25	5	cell death;cell differentiation;cell organization and biogenesis;defense response;metabolic process;regulation of biological process;response to stimulus	0.14	0.424613	354708	589349	693078	448006	536839	181373	354708	407289	668150	369351	481596	120778
Q8VBZ3	Clptm1	Cleft lip and palate transmembrane protein 1 homolog OS=Mus musculus OX=10090 GN=Clptm1 PE=1 SV=1	27.682	2	5	2	75.2	6.3	264	6	cell differentiation;development;regulation of biological process	0.14	0.426332	245625		191972	190451	239858	173886	245625		185067	157014	215175	115793
F7C0H6	Cnrip1	CB1 cannabinoid receptor-interacting protein 1 (Fragment) OS=Mus musculus OX=10090 GN=Cnrip1 PE=1 SV=1	16.171	2	5	2	20.7	9.36	205	15		0.2	0.335817	387987	320642	473888	324294	208985	332277	387987	221590	456844	267358	187480	221266
E9QM99	Dock10	Dedicator of cytokinesis protein 10 OS=Mus musculus OX=10090 GN=Dock10 PE=1 SV=1	37.179	4	5	4	249.4	7.09	234	2	cell differentiation;cell organization and biogenesis;regulation of biological process;response to stimulus	3.41	1e-17	368701	390765	703921	115076	108981		368701	270050	678603	94872.7	97766.7
Q80X81	Acat3	Acetyl-Coenzyme A acetyltransferase 3 OS=Mus musculus OX=10090 GN=Acat3 PE=1 SV=1	23.23	3	5	3	41.4	7.94	84	11	metabolic process	-0.19	0.880823	671955	431605	654305	688357	589694	596721	671955	298274	630772	567504	529012	397362
Q9ES52	Inpp5d	Phosphatidylinositol 3,4,5-trisphosphate 5-phosphatase 1 OS=Mus musculus OX=10090 GN=Inpp5d PE=1 SV=2	25.303	3	5	3	133.5	7.8	84	3	cell death;metabolic process;regulation of biological process;response to stimulus	0.75	0.0115654	46211.9	47326.4	66903.7	43549.7	28061.3	35064.3	46211.9	32706.4	64497.4	35903.8	25173.6	23349.7
P32020	Scp2	Non-specific lipid-transfer protein OS=Mus musculus OX=10090 GN=Scp2 PE=1 SV=3	5.555	2	5	2	59.1	7.44	29	3	cell organization and biogenesis;metabolic process;regulation of biological process;transport	0	0.694512	412818	422044	394532	481335	431474	376302	412818	291667	380342	396828	387073	250583
P00329	Adh1	Alcohol dehydrogenase 1 OS=Mus musculus OX=10090 GN=Adh1 PE=1 SV=2	3.102	2	5	2	39.7	8.1	0	4	metabolic process;response to stimulus	-0.71	0.105126	307362	263858	367774	514979	430672	328697	307362	182347	354546	424566	386354	218882
Q8BH00	Aldh8a1	Aldehyde dehydrogenase family 8 member A1 OS=Mus musculus OX=10090 GN=Aldh8a1 PE=1 SV=1	18.046	3	5	3	53.6	7.55	52	9	metabolic process	0.3	0.213432	886520	357786	986159	538722	547333	371409	886520	247260	950690	444140	491010	247325
P99026	Psmb4	Proteasome subunit beta type-4 OS=Mus musculus OX=10090 GN=Psmb4 PE=1 SV=1	4.855	2	5	2	29.1	5.64	53	7	metabolic process;regulation of biological process	-0.2	0.871829	326502	384261	349130	424234	440001	316035	326502	265556	336573	349752	394723	210451
A0A0R4J0K1		Selenoprotein F OS=Mus musculus OX=10090 GN=Selenof PE=1 SV=1	23.393	2	5	2	17.7	5.35	211	17		0.67	0.0228595	225080	254237	214564	217127	189208	142171	225080	175699	206847	179007	169738	94673.2
Q3UE92	Xpnpep1	X-prolyl aminopeptidase (Aminopeptidase P) 1, soluble, isoform CRA_b OS=Mus musculus OX=10090 GN=Xpnpep1 PE=1 SV=1	16.799	2	5	2	74.5	5.83	92	3	metabolic process	0.39	0.131391	225997	199046	406348	88676.7	134545	111200	225997	137557	391733	73107.9	120700	74049.5
Q8R001	Mapre2	Microtubule-associated protein RP/EB family member 2 OS=Mus musculus OX=10090 GN=Mapre2 PE=1 SV=1	26.934	3	5	3	36.9	5.38	32	14	cell division	-0.52	0.283792	5.62417e+06	5.07887e+06	4.12573e+06	4.28647e+06	6.93614e+06	5.76876e+06	5.62417e+06	3.50991e+06	3.97734e+06	3.5339e+06	6.22238e+06	3.84148e+06
Q99J77	Nans	Sialic acid synthase OS=Mus musculus OX=10090 GN=Nans PE=1 SV=1	16.244	2	5	2	40	7.06	183	8	metabolic process	-0.36	0.536003	586705	438135	663217	688248	788142	472799	586705	302787	639363	567414	707039	314841
P50580	Pa2g4	Proliferation-associated protein 2G4 OS=Mus musculus OX=10090 GN=Pa2g4 PE=1 SV=3	8.951	2	5	2	43.7	6.86	25	6	metabolic process;regulation of biological process	-0.26	0.73798	165185	247034	303236	402146	295034	236311	165185	170721	292330	331542	264673	157362
P37217	Cd69	Early activation antigen CD69 OS=Mus musculus OX=10090 GN=Cd69 PE=2 SV=1	10.323	3	5	3	22.5	7.02	39	15	response to stimulus	6.64	1e-17	759060	307982	702855				759060	212841	677576
Q8BL66	Eea1	Early endosome antigen 1 OS=Mus musculus OX=10090 GN=Eea1 PE=1 SV=2	14.721	2	5	2	160.8	5.77	124	2	cell organization and biogenesis;metabolic process;transport	-6.64	1e-17				109835	98511.2					90551.5	88374
P14685	Psmd3	26S proteasome non-ATPase regulatory subunit 3 OS=Mus musculus OX=10090 GN=Psmd3 PE=1 SV=3	12.851	2	5	2	60.7	8.44	96	5	metabolic process;regulation of biological process	-0.5	0.309696	96246.9	155169	212338	251125	191566	167596	96246.9	107234	204701	207036	171853	111604
P61620	Sec61a1	Protein transport protein Sec61 subunit alpha isoform 1 OS=Mus musculus OX=10090 GN=Sec61a1 PE=1 SV=2	8.7	2	5	2	52.2	8.06	96	4	cell growth;cell organization and biogenesis;development;response to stimulus;transport	-0.35	0.549997	768846	801781	1.04991e+06	955265	1.25998e+06	867971	768846	554097	1.01215e+06	787551	1.13032e+06	577991
P27808	Mgat1	Alpha-1,3-mannosyl-glycoprotein 2-beta-N-acetylglucosaminyltransferase OS=Mus musculus OX=10090 GN=Mgat1 PE=1 SV=1	7.627	3	5	3	51.7	8.9	42	7	metabolic process	-0.13	0.979982	490453	682981	494388	745725	597587	397208	490453	471995	476606	614800	536093	264505
Q921J2	Rheb	GTP-binding protein Rheb OS=Mus musculus OX=10090 GN=Rheb PE=1 SV=1	17.183	3	5	2	20.4	5.92	82	18	regulation of biological process;response to stimulus	0.05	0.590056	312506	372485	435354	320144	364129	269241	312506	257418	419696	263937	326659	179290
Q922I7	Ptbp1	MCG13402, isoform CRA_c OS=Mus musculus OX=10090 GN=Ptbp1 PE=1 SV=1	19.461	2	5	2	59.3	9.16	56	6	metabolic process;regulation of biological process	-0.34	0.571008	189032	135466	156704	207563	355960	198162	189032	93617.8	151068	171121	319330	131958
Q8K0C4	Cyp51	Lanosterol 14-alpha demethylase OS=Mus musculus OX=10090 GN=Cyp51a1 PE=1 SV=1	26.409	4	5	4	56.7	8.41	90	10	metabolic process	0.81	0.00723718	550938	404674	610475	320724	386685	238487	550938	279663	588518	264415	346894	158811
D3Z4L9		Tumor necrosis factor alpha-induced protein 2 OS=Mus musculus OX=10090 GN=Tnfaip2 PE=1 SV=2	23.16	3	5	3	79.9	6.24	152	5	transport	1.21	0.000135551	528685	508929	678223	154507	220250	145161	528685	351712	653830	127380	197585	96664
Q99MQ4	Aspn	Asporin OS=Mus musculus OX=10090 GN=Aspn PE=1 SV=1	17.27	2	5	2	42.5	8.57	157	8	regulation of biological process;response to stimulus;transport	-0.13	0.979024	203496	190656	167736	268299	521888		203496	131759	161703	221194	468183
Q9WV80	Snx1	Sorting nexin-1 OS=Mus musculus OX=10090 GN=Snx1 PE=1 SV=1	19.552	3	5	2	58.9	5.22	77	7	cell organization and biogenesis;metabolic process;regulation of biological process;transport	1.55	1.89797e-06	588199		426835	201524	219342		588199		411483	166143	196770
B1ATI0	Aldh3a2	Aldehyde dehydrogenase OS=Mus musculus OX=10090 GN=Aldh3a2 PE=1 SV=1	22.984	3	5	3	59.2	8.13	116	8	metabolic process;response to stimulus	-0.14	0.997811	352362	305386	479470	481520	499476	278977	352362	211047	462225	396981	448078	185773
Q7TMK9	Syncrip	Heterogeneous nuclear ribonucleoprotein Q OS=Mus musculus OX=10090 GN=Syncrip PE=1 SV=2	25.509	3	5	3	69.6	8.59	207	6	cell differentiation;metabolic process;regulation of biological process;response to stimulus	-0.03	0.754492	58625.3	82142.3	82777	97523.7	83744.6	74521.6	58625.3	56767	79799.7	80401.7	75126.9	49624.7
P16460	Ass1	Argininosuccinate synthase OS=Mus musculus OX=10090 GN=Ass1 PE=1 SV=1	25.784	3	5	3	46.6	8.22	143	10	metabolic process;regulation of biological process;response to stimulus	-0.55	0.247543	724548	839742	922607	1.36088e+06	1.30407e+06	647852	724548	580330	889424	1.12196e+06	1.16988e+06	431411
P62196	Psmc5	26S proteasome regulatory subunit 8 OS=Mus musculus OX=10090 GN=Psmc5 PE=1 SV=1	16.466	2	5	2	45.6	7.55	372	6	metabolic process;regulation of biological process;response to stimulus	-1.27	0.00132305		59723.4	168879	102218	144354	104357		41273.8	162805	84272.1	129499	69492.1
P60867	Rps20	40S ribosomal protein S20 OS=Mus musculus OX=10090 GN=Rps20 PE=1 SV=1	8.87	2	5	2	13.4	9.94	64	15	metabolic process	-0.68	0.122473	452590	397243	652329	727259	718690	640105	452590	274527	628866	599576	644734	426252
P62743	Ap2s1	AP-2 complex subunit sigma OS=Mus musculus OX=10090 GN=Ap2s1 PE=1 SV=1	4.722	2	6	2	17	6.18	79	11	transport	-0.87	0.0392631	669494	800313	810928	1.21527e+06	1.64011e+06	1.32147e+06	669494	553082	781761	1.00191e+06	1.47134e+06	879980
Q61646	Hp	Haptoglobin OS=Mus musculus OX=10090 GN=Hp PE=1 SV=1	11.688	2	6	2	38.7	6.29	124	6	defense response;metabolic process;regulation of biological process;response to stimulus	-0.24	0.763498	659468	717146	684958	953134	850763	412615	659468	495606	660322	785794	763216	274764
P63276	Rps17	40S ribosomal protein S17 OS=Mus musculus OX=10090 GN=Rps17 PE=1 SV=2	22.26	2	6	2	15.5	9.85	114	25	cell organization and biogenesis;metabolic process	0.64	0.0266864	265631	176811	305624	169889	116720	168741	265631	122191	294632	140062	104709	112366
Q91V01	Lpcat3	Lysophospholipid acyltransferase 5 OS=Mus musculus OX=10090 GN=Lpcat3 PE=1 SV=1	19.318	3	6	3	56.1	8.56	78	8	metabolic process;regulation of biological process	0.29	0.223486	210353	139955	200018	171829	177747	162342	210353	96720.1	192824	141661	159456	108105	Acetyl [N-Term]
P61514	Rpl37a	60S ribosomal protein L37a OS=Mus musculus OX=10090 GN=Rpl37a PE=1 SV=2	11.804	2	6	2	10.3	10.43	23	22	metabolic process	-0.28	0.687419	2.84297e+06	1.64569e+06	2.22035e+06	3.11006e+06	3.27278e+06	2.94487e+06	2.84297e+06	1.13731e+06	2.14049e+06	2.56404e+06	2.93599e+06	1.96102e+06
P60904	Dnajc5	DnaJ homolog subfamily C member 5 OS=Mus musculus OX=10090 GN=Dnajc5 PE=1 SV=1	25.672	3	6	3	22.1	5.07	154	27	regulation of biological process	-0.09	0.888665	397988	323222	548374	423289	684649	538147	397988	223373	528651	348974	614195	358358
Q9CZU6	Cs	Citrate synthase, mitochondrial OS=Mus musculus OX=10090 GN=Cs PE=1 SV=1	10.254	3	6	3	51.7	8.57	42	6	metabolic process	-0.77	0.0743654	300389	291618	484667	885854	496225	431087	300389	201532	467235	730327	445161	287065
Q9WUM3	Coro1b	Coronin-1B OS=Mus musculus OX=10090 GN=Coro1b PE=1 SV=1	4.522	2	6	2	53.9	5.78	116	3	cell organization and biogenesis;cellular component movement;regulation of biological process;response to stimulus	-0.37	0.505398	618896	722089	563839	875455	681119	853043	618896	499023	543559	721753	611029	568050
Q8R1B4	Eif3c	Eukaryotic translation initiation factor 3 subunit C OS=Mus musculus OX=10090 GN=Eif3c PE=1 SV=1	9.781	2	6	2	105.5	5.78	73	3	metabolic process;regulation of biological process	0.01	0.674131	194402	176118	165607	193031	189228	156301	194402	121712	159650	159141	169756	104083
Q8VCT3	Rnpep	Aminopeptidase B OS=Mus musculus OX=10090 GN=Rnpep PE=1 SV=2	11.976	2	6	2	72.4	5.35	185	3	metabolic process	-0.3	0.651533	335689	285510	300850	423790	414890	226541	335689	197311	290029	349387	372196	150856
A0A0G2JEC4		Endophilin-B1 OS=Mus musculus OX=10090 GN=Sh3glb1 PE=1 SV=1	21.731	4	6	4	44.3	6.44	81	11		-0.53	0.272699	402027	672915	730150	1.13645e+06	869370	606343	402027	465039	703889	936926	779908	403770	Acetyl [N-Term]
P68181	Prkacb	cAMP-dependent protein kinase catalytic subunit beta OS=Mus musculus OX=10090 GN=Prkacb PE=1 SV=2	14.497	2	6	2	40.7	8.56	63	9	metabolic process;regulation of biological process;response to stimulus	0.16	0.400444	127429	72071.4	82704.5	114149	227722	68996.5	127429	49807.3	79729.8	94108.1	204289	45945.4
Q62356	Fstl1	Follistatin-related protein 1 OS=Mus musculus OX=10090 GN=Fstl1 PE=1 SV=2	8.479	2	6	2	34.5	5.85	34	6	response to stimulus;transport	0.05	0.595658	399574	520059	380284	380932	442469	478870	399574	359403	366606	314053	396937	318885
P35285	Rab22a	Ras-related protein Rab-22A OS=Mus musculus OX=10090 GN=Rab22a PE=1 SV=2	15.223	2	6	1	21.8	8.15	110	14	cell organization and biogenesis;regulation of biological process;response to stimulus;transport	0.02	0.646792	80879.4	113162	115600	91337.2	111330	58117.4	80879.4	78204.2	111443	75301.4	99873.2	38700.9
P10922	H1f0	Histone H1.0 OS=Mus musculus OX=10090 GN=H1f0 PE=2 SV=4	11.346	3	6	3	20.8	10.9	115	16	cell organization and biogenesis	-0.09	0.886821	214223	531957	567368	527116	511117	600815	214223	367626	546961	434571	458521	400089	Acetyl [N-Term]
P62334	Psmc6	26S proteasome regulatory subunit 10B OS=Mus musculus OX=10090 GN=Psmc6 PE=1 SV=1	42.602	4	6	4	44.1	7.49	212	19	metabolic process;regulation of biological process;response to stimulus	-0.42	0.42591	97134.9	153340	212192	89771.7	78684.4	65776.5	97134.9	105971	204560	74010.7	70587.4	43801.3
Q3U367	Aldh9a1	4-trimethylaminobutyraldehyde dehydrogenase OS=Mus musculus OX=10090 GN=Aldh9a1 PE=1 SV=1	12.633	4	6	4	55.9	7.46	74	8	metabolic process	-0.33	0.583716	739032	722572	912799	971480	908994	656922	739032	499357	879968	800920	815455	437451
J3QQ13		Troponin T, cardiac muscle OS=Mus musculus OX=10090 GN=Tnnt2 PE=1 SV=1	16.957	2	6	2	35.9	5.01	282	8	regulation of biological process	-0.85	0.0447362	380060	297156	203121	423484	534801	466888	380060	205359	195816	349134	479767	310906
Q9ESU7	Slc1a5	Amino acid transporter OS=Mus musculus OX=10090 GN=Slc1a5 PE=1 SV=1	37.296	4	6	4	58.4	7.12	270	10	transport	-0.21	0.829375	280845	368319	637763	311024	376128	286976	280845	254538	614824	256418	337423	191100
Q60780	Gas7	Growth arrest-specific protein 7 OS=Mus musculus OX=10090 GN=Gas7 PE=1 SV=1	37.695	4	6	4	48.1	7.83	302	12	cell differentiation;cell organization and biogenesis;development;regulation of biological process	0.67	0.0216937	671161	767966	953658	395608	565097	420111	671161	530727	919358	326152	506945	279756
P60229	Eif3e	Eukaryotic translation initiation factor 3 subunit E OS=Mus musculus OX=10090 GN=Eif3e PE=1 SV=1	23.091	3	6	3	52.2	6.04	104	9	cell organization and biogenesis;metabolic process;regulation of biological process	-0.25	0.757351	405181	411466	439776	496048	538353	379439	405181	284356	423958	408958	482954	252672
Q6P5F6	Slc39a10	Zinc transporter ZIP10 OS=Mus musculus OX=10090 GN=Slc39a10 PE=1 SV=1	19.543	2	6	2	94.3	6.71	163	5	cellular homeostasis;regulation of biological process;transport	0.13	0.45147	157566	174183	157989	157369	152522	144603	157566	120375	152306	129741	136827	96292.5
A0A140LHG8		Signal peptidase complex subunit 2 OS=Mus musculus OX=10090 GN=Spcs2 PE=1 SV=1	16.974	3	6	3	28.4	8.38	94	13	metabolic process	-0.35	0.547405	871038	820447	856287	1.04898e+06	1.064e+06	744422	871038	566996	825489	864810	954511	495718
B7ZNX6	Erbb2ip; Erbin	Erbb2ip protein OS=Mus musculus OX=10090 GN=Erbin PE=1 SV=1	25.026	4	6	4	157.8	5.87	152	3	regulation of biological process;response to stimulus;transport	-0.52	0.27503	1.38941e+06	185256	1.42833e+06	2.26474e+06	1.79249e+06	1.50887e+06	1.38941e+06	128027	1.37696e+06	1.86712e+06	1.60803e+06	1.00477e+06
Q91YW3	Dnajc3	DnaJ homolog subfamily C member 3 OS=Mus musculus OX=10090 GN=Dnajc3 PE=1 SV=1	19.982	3	6	3	57.4	5.85	49	7	metabolic process;regulation of biological process;response to stimulus	-0.02	0.747896	439299	171408	322718	204191	366125	325926	439299	118457	311111	168342	328449	217037
Q921W0	Chmp1a	Charged multivesicular body protein 1a OS=Mus musculus OX=10090 GN=Chmp1a PE=1 SV=1	8.121	2	6	2	21.6	8.06	166	9	cell communication;cell division;cell organization and biogenesis;metabolic process;regulation of biological process;response to stimulus;transport	0.14	0.431958	286706	421680	463299	385868	381598	350773	286706	291416	446635	318122	342330	233583	Acetyl [N-Term]
Q62426	Cstb	Cystatin-B OS=Mus musculus OX=10090 GN=Cstb PE=1 SV=1	14.014	2	6	2	11	7.39	35	33	regulation of biological process;response to stimulus	0.16	0.392061	690151	1.21928e+06	781599	1.12313e+06	1.37473e+06	659484	690151	842623	753487	925949	1.23326e+06	439157
Q5EBP8	Hnrnpa1	Heterogeneous nuclear ribonucleoprotein A1 OS=Mus musculus OX=10090 GN=Hnrnpa1 PE=1 SV=1	14.419	2	6	2	38.8	9.13	115	7	metabolic process;transport	-0.97	0.0191942	146964	203576	213582	287091	433938	271566	146964	140687	205901	236687	389284	180838
Q8K354	Cbr3	Carbonyl reductase [NADPH] 3 OS=Mus musculus OX=10090 GN=Cbr3 PE=1 SV=1	16.595	2	6	2	30.9	6.57	350	8	metabolic process	-0.36	0.530988	175823	152348	135003	225628	199548	148613	175823	105285	130148	186015	179013	98962.9
P12265	Gusb	Beta-glucuronidase OS=Mus musculus OX=10090 GN=Gusb PE=1 SV=2	11.639	4	6	4	74.1	6.7	70	5	metabolic process	-0.23	0.800727	581140	501499	584763	641446	734732	337890	581140	346577	563731	528829	659125	225005
P08207	S100a10	Protein S100-A10 OS=Mus musculus OX=10090 GN=S100a10 PE=1 SV=2	17.872	2	6	2	11.2	6.77	73	35	cell organization and biogenesis;regulation of biological process;response to stimulus	0.13	0.450261	192319	134711	247766	246670	210980	187809	192319	93096.4	238855	203363	189269	125064
P24547	Impdh2	Inosine-5'-monophosphate dehydrogenase 2 OS=Mus musculus OX=10090 GN=Impdh2 PE=1 SV=2	23.211	3	6	3	55.8	7.28	121	9	cell organization and biogenesis;cell proliferation;metabolic process;response to stimulus	0.13	0.450717	207886	251844	206444	280449	240542	189716	207886	174045	199019	231211	215790	126334
Q80X90	Flnb	Filamin-B OS=Mus musculus OX=10090 GN=Flnb PE=1 SV=3	12.003	3	6	1	277.7	5.71	97	1	cell differentiation;cell organization and biogenesis	-0.36	0.524612		393534	390298	289096	506218			271964	376260	238340	454126
O89051	Itm2b	Integral membrane protein 2B OS=Mus musculus OX=10090 GN=Itm2b PE=1 SV=1	23.036	4	6	4	30.2	5.3	72	19	regulation of biological process;response to stimulus	-0.69	0.116408	289943	358281	521571	726701	807564	749194	289943	247602	502811	599116	724462	498896
Q3UBX0	Tmem109	Transmembrane protein 109 OS=Mus musculus OX=10090 GN=Tmem109 PE=1 SV=2	10.49	2	6	2	26.3	9.89	175	17	regulation of biological process;response to stimulus;transport	0.3	0.212453	838488	638993	300454	415187	360005	330015	838488	441596	289648	342294	322959	219761
Q8BH61	F13a1	Coagulation factor XIII A chain OS=Mus musculus OX=10090 GN=F13a1 PE=1 SV=3	9.285	2	6	2	83.2	5.92	102	3	coagulation;metabolic process;response to stimulus	-0.12	0.963431	499129	457549	568263	543246	626707	459392	499129	316204	547825	447869	562216	305914
P13745	Gsta1	Glutathione S-transferase A1 OS=Mus musculus OX=10090 GN=Gsta1 PE=1 SV=2	6.439	2	6	2	25.6	8.98	63	8	metabolic process;response to stimulus	-0.37	0.510201	1.06827e+06	1.92304e+06	854136	1.43871e+06	930115	1.08773e+06	1.06827e+06	1.32898e+06	823415	1.18612e+06	834402	724333
Q20BD0	Hnrnpab	Heterogeneous nuclear ribonucleoprotein A/B OS=Mus musculus OX=10090 GN=Hnrnpab PE=1 SV=1	28.001	3	6	2	36.2	6.95	153	11	cell organization and biogenesis;metabolic process;regulation of biological process	-0.48	0.340759	333951	275122	332102	351546	511736	461627	333951	190132	320157	289826	459076	307402
P47962	Rpl5	60S ribosomal protein L5 OS=Mus musculus OX=10090 GN=Rpl5 PE=1 SV=3	18.919	2	7	2	34.4	9.77	145	10	cell organization and biogenesis;metabolic process;regulation of biological process;response to stimulus	-0.63	0.167885	308483	88376.4	484653	603286	435992	100669	308483	61075.4	467221	497368	391126	67036.3
Q9JL56	Gde1	Glycerophosphodiester phosphodiesterase 1 OS=Mus musculus OX=10090 GN=Gde1 PE=1 SV=1	22.05	3	7	3	37.6	6.9	229	11	metabolic process;regulation of biological process;response to stimulus	-0.2	0.854847	577232	748868	822446	721738	1.15256e+06	733782	577232	517529	792865	595025	1.03396e+06	488633
Q60715	P4ha1	Prolyl 4-hydroxylase subunit alpha-1 OS=Mus musculus OX=10090 GN=P4ha1 PE=1 SV=2	7.436	2	7	2	60.9	5.9	195	3	cell organization and biogenesis;metabolic process	0.29	0.225616	347768	252821	309823	279029	278248	237313	347768	174720	298680	230041	249615	158029
Q9D8L3	Ssr4	Signal sequence receptor, delta OS=Mus musculus OX=10090 GN=Ssr4 PE=1 SV=1	25.208	2	7	2	19	5.78	283	24		-0.23	0.788631	439013	327051	462905	516015	495936	431147	439013	226019	446256	425419	444902	287105
Q9DD06	Rarres2	Retinoic acid receptor responder protein 2 OS=Mus musculus OX=10090 GN=Rarres2 PE=1 SV=1	28.454	3	7	1	18.3	9.2	111	24	cell differentiation;defense response;metabolic process;regulation of biological process;response to stimulus	-0.44	0.385694	1.08013e+06	1.06142e+06	1.32009e+06	2.50879e+06	1.41202e+06	1.73986e+06	1.08013e+06	733529	1.27261e+06	2.06833e+06	1266721	1.15859e+06
P18654	Rps6ka3	Ribosomal protein S6 kinase alpha-3 OS=Mus musculus OX=10090 GN=Rps6ka3 PE=1 SV=2	21.679	3	7	3	83.6	6.89	97	5	cell death;metabolic process;regulation of biological process;response to stimulus	0.05	0.601372	145376	231530	382558	488175	121375	525749	145376	160006	368798	402467	108885	350101
Q6IRU2	Tpm4	Tropomyosin alpha-4 chain OS=Mus musculus OX=10090 GN=Tpm4 PE=1 SV=3	30.131	4	7	4	28.5	4.68	138	18	cell differentiation;cell organization and biogenesis	-0.98	0.0167102	656654	500467	229042	1.24945e+06	1.09258e+06	870678	656654	345863	220804	1.03009e+06	980151	579793	Acetyl [N-Term]
Q8BZ00	Slc9a9	Sodium/hydrogen exchanger 9 OS=Mus musculus OX=10090 GN=Slc9a9 PE=2 SV=1	37.969	3	7	3	72.1	6.3	173	7	cellular homeostasis;transport	0.24	0.27803	249423	118010	372622	205321	386043	234864	249423	81554.6	359220	169273	346317	156398
Q9JMH6	Txnrd1	Thioredoxin reductase 1, cytoplasmic OS=Mus musculus OX=10090 GN=Txnrd1 PE=1 SV=3	15.212	4	7	4	67	7.44	119	7	cell organization and biogenesis;cell proliferation;cellular homeostasis;metabolic process;regulation of biological process;response to stimulus	-0.41	0.450321	401119	406843	526578	534787	575342	407047	401119	281162	507639	440895	516136	271056
P08030	Aprt	Adenine phosphoribosyltransferase OS=Mus musculus OX=10090 GN=Aprt PE=1 SV=2	6.433	2	7	2	19.7	6.79	152	9	metabolic process;response to stimulus;transport	-0.37	0.517566	332236	267131	375693	428505	382085	349258	332236	184610	362180	353273	342767	232574
Q80UU9	Pgrmc2	Membrane-associated progesterone receptor component 2 OS=Mus musculus OX=10090 GN=Pgrmc2 PE=1 SV=2	3.881	2	7	1	23.3	5.15	60	8		0.05	0.588582	524578	676169	237195	221172	247522	245012	524578	467288	228663	182341	222051	163156
A0A140LIT2	Dhcr7	7-dehydrocholesterol reductase OS=Mus musculus OX=10090 GN=Dhcr7 PE=1 SV=1	11.47	2	7	2	54.2	8.35	120	4	cell differentiation;metabolic process;regulation of biological process	-0.03	0.768599	509194	180507	505701	513215	573982	192214	509194	124745	487513	423111	514916	127997
O89001	Cpd	Carboxypeptidase D OS=Mus musculus OX=10090 GN=Cpd PE=1 SV=2	9.001	4	7	4	152.3	6.18	59	2	metabolic process	0.56	0.0476453	378296	301004	453694	205476	170715	177934	378296	208019	437376	169401	153147	118488
Q8BFZ9	Erlin2	Erlin-2 OS=Mus musculus OX=10090 GN=Erlin2 PE=1 SV=1	13.22	2	7	2	37.8	5.5	140	6	metabolic process;regulation of biological process;response to stimulus	-0.19	0.872776	402684	196213	435814	502796	516647	347235	402684	135599	420139	414521	463482	231227
P70349	Hint1	Histidine triad nucleotide-binding protein 1 OS=Mus musculus OX=10090 GN=Hint1 PE=1 SV=3	11.159	2	7	2	13.8	6.87	58	17	cell death;metabolic process;regulation of biological process;response to stimulus	0.23	0.300724	812732	1.08642e+06	1.02225e+06	1.04226e+06	906554	812601	812732	750804	985483	859269	813265	541119
Q8BRF7	Scfd1	Sec1 family domain-containing protein 1 OS=Mus musculus OX=10090 GN=Scfd1 PE=1 SV=1	45.277	5	7	5	72.3	6.38	186	12	cell organization and biogenesis;regulation of biological process;response to stimulus;transport	-0.07	0.844306	693301	399938	833568	749520	881162	227264	693301	276390	803587	617929	790487	151338
Q3TVK3	Dnpep	Aspartyl aminopeptidase OS=Mus musculus OX=10090 GN=Dnpep PE=1 SV=1	9.336	2	7	2	52.4	7.25	122	6	metabolic process	-0.66	0.136922	111636	130121	52866.6	176892	133508	113823	111636	89924.1	50965.2	145836	119770	75796.2
P35456	Plaur	Urokinase plasminogen activator surface receptor OS=Mus musculus OX=10090 GN=Plaur PE=1 SV=1	18.927	2	7	2	35.4	6.83	365	8	cell differentiation;metabolic process;regulation of biological process;response to stimulus	1.04	0.000839284	296659	515014	799382	267456	277097	218775	296659	355917	770630	220499	248582	145685
P09671	Sod2	Superoxide dismutase [Mn], mitochondrial OS=Mus musculus OX=10090 GN=Sod2 PE=1 SV=3	24.302	2	7	2	24.6	8.62	241	13	cell differentiation;cell organization and biogenesis;metabolic process;regulation of biological process;response to stimulus	-0.54	0.256439	73055.8	142027	95886.2	154584	85256.6	139367	73055.8	98151.9	92437.5	127444	76483.3	92805.6
O54984	Asna1	ATPase Asna1 OS=Mus musculus OX=10090 GN=Asna1 PE=1 SV=2	20.552	2	7	2	38.8	4.91	162	11	transport	-0.1	0.914569	184930	162050	232519	198269	242687	168102	184930	111989	224156	163460	217713	111941
D3YTS1	Sec11a	Signal peptidase complex catalytic subunit SEC11 OS=Mus musculus OX=10090 GN=Sec11a PE=1 SV=1	10.909	2	7	2	27.9	7.68	201	8	metabolic process	0.05	0.591286	480585	483822	504609	462720	540850	507837	480585	334360	486459	381481	485194	338174
Q99KH8	Stk24	Serine/threonine-protein kinase 24 OS=Mus musculus OX=10090 GN=Stk24 PE=1 SV=1	15.109	2	7	2	47.9	5.43	211	5	cell communication;cell death;cell organization and biogenesis;metabolic process;regulation of biological process;response to stimulus	0.59	0.0405798	219103	287760	378097	161950	205448	218371	219103	198866	364498	133517	184306	145416
P26151	Fcgr1	High affinity immunoglobulin gamma Fc receptor I OS=Mus musculus OX=10090 GN=Fcgr1 PE=1 SV=1	18.745	3	7	3	44.9	6.09	120	8	cell organization and biogenesis;defense response;regulation of biological process;response to stimulus;transport	0.05	0.602811	949457	935734	1.30669e+06	1.04957e+06	890709	766676	949457	646669	1.2597e+06	865296	799051	510538
Q5SUH6	Clint1	Clathrin interactor 1 OS=Mus musculus OX=10090 GN=Clint1 PE=1 SV=1	20.035	3	7	3	69.7	6.65	232	6	cell organization and biogenesis;transport	-0.43	0.405243	210574	203373	222765	230485	307305	300649	210574	140547	214753	190020	275682	200205
Q6P5F9	Xpo1	Exportin-1 OS=Mus musculus OX=10090 GN=Xpo1 PE=1 SV=1	16.1	2	7	2	123	6.07	56	3	regulation of biological process;response to stimulus;transport	-0.27	0.706034	44496240	6.65024e+07	4.37349e+07	5.37175e+07	4.04823e+07	5.97828e+07	44496240	45958568	42161912	44286432	36316476	39809964
Q8C2Q7	Hnrnph1	Heterogeneous nuclear ribonucleoprotein H OS=Mus musculus OX=10090 GN=Hnrnph1 PE=1 SV=1	16.957	3	7	2	51.2	6.8	156	7	metabolic process;regulation of biological process	-0.67	0.133707	193487	215160	226902	410166	314658	213986	193487	148693	218741	338154	282279	142496
Q60692	Psmb6	Proteasome subunit beta type-6 OS=Mus musculus OX=10090 GN=Psmb6 PE=1 SV=3	13.477	2	7	2	25.4	5.11	287	9	metabolic process	-0.25	0.762026	228998	304734	221045	358312	229426	262035	228998	210596	213094	295404	205817	174492
Q9DC37	Mfsd1	Major facilitator superfamily domain-containing protein 1 OS=Mus musculus OX=10090 GN=Mfsd1 PE=1 SV=1	7.56	2	7	2	51.4	8.21	201	5	transport	-0.19	0.877321	336922	264317	405618	385136	414227	267913	336922	182664	391029	317519	371601	178406
Q6ZQI3	Mlec	Malectin OS=Mus musculus OX=10090 GN=Mlec PE=1 SV=2	17.06	2	7	2	32.3	6.05	121	9	metabolic process	-0.04	0.774019	467690	279088	412000	474979	488211	389386	467690	192873	397181	391588	437971	259296
O35452	Tnxb	Tenascin X OS=Mus musculus OX=10090 GN=Tnxb PE=1 SV=1	12.906	2	7	2	435.2	5.22	127	1	cell organization and biogenesis;metabolic process;regulation of biological process	-0.56	0.234435	284585	585874	262402	421512	322691	492475	284585	404887	252964	347509	289485	327944
P29416	Hexa	Beta-hexosaminidase subunit alpha OS=Mus musculus OX=10090 GN=Hexa PE=1 SV=2	28.578	5	7	5	60.6	6.54	146	11	cell organization and biogenesis;metabolic process;regulation of biological process;reproduction;response to stimulus	0.41	0.120814	739065	169553	550570	715247	1.0535e+06	333632	739065	117175	530768	589672	945092	222169
Q9CQ22	Lamtor1	Ragulator complex protein LAMTOR1 OS=Mus musculus OX=10090 GN=Lamtor1 PE=1 SV=1	30.266	3	7	3	17.7	5.15	323	33	cell growth;cell organization and biogenesis;regulation of biological process;response to stimulus	-0.19	0.875347	155655		201568	178039	158253	168107	155655		194318	146781	141968	111944
Q61792	Lasp1	LIM and SH3 domain protein 1 OS=Mus musculus OX=10090 GN=Lasp1 PE=1 SV=1	20.554	4	7	4	30	7.05	195	14	transport	-1.27	0.00137667	487993	433577	671317	1.48327e+06	755778	524846	487993	299637	647172	1.22285e+06	678005	349500
O70378	Emc8	ER membrane protein complex subunit 8 OS=Mus musculus OX=10090 GN=Emc8 PE=1 SV=1	27.963	2	7	2	23.3	6.15	437	16		0	0.701984	165899	148338	163063	166262	185266	134385	165899	102514	157198	137072	166201	89488.5
Q60770	Stxbp3a; Stxbp3	Syntaxin-binding protein 3 OS=Mus musculus OX=10090 GN=Stxbp3 PE=1 SV=1	24.59	4	7	4	67.9	8.02	221	7	cell organization and biogenesis;regulation of biological process;response to stimulus;transport	-0.15	0.98407	691436	357153	1.0297e+06	1.09547e+06	585158	766349	691436	246822	992664	903144	524943	510319
Q8BG32	Psmd11	26S proteasome non-ATPase regulatory subunit 11 OS=Mus musculus OX=10090 GN=Psmd11 PE=1 SV=3	21.957	3	7	3	47.4	6.48	225	9	cell differentiation;cell organization and biogenesis;metabolic process	-0.32	0.610048	202353	245722	319358	311437	317652	192267	202353	169814	307871	256759	284964	128032	Acetyl [N-Term]
P62897	Cycs; Gm10053	Cytochrome c, somatic OS=Mus musculus OX=10090 GN=Cycs PE=1 SV=2	10.032	2	7	2	11.6	9.58	87	18	cell death;metabolic process;regulation of biological process;transport	-1.27	0.00131981	162730	523873	250431	778402	458718	605408	162730	362039	241424	641740	411514	403147
A2AE89	Gstm1	Glutathione S-transferase Mu 1 OS=Mus musculus OX=10090 GN=Gstm1 PE=1 SV=2	16.137	3	7	3	28.5	8.19	156	12	metabolic process;response to stimulus	-0.01	0.712837	184443	288900	254548	400906	290571	205223	184443	199654	245393	330520	260670	136660
P45376	Akr1b3	Aldose reductase OS=Mus musculus OX=10090 GN=Akr1b1 PE=1 SV=3	27.361	4	7	4	35.7	7.18	111	13	metabolic process;regulation of biological process;response to stimulus	-0.41	0.43472	337754	390047	502797	817664	569315	437592	337754	269554	484713	674109	510730	291397	Acetyl [N-Term]
G3X8T3	Ctsa	Carboxypeptidase OS=Mus musculus OX=10090 GN=Ctsa PE=1 SV=1	21.284	3	8	3	55.7	5.87	146	8	metabolic process;regulation of biological process	-0.16	0.944405	454411	203434	507421	465164	463638	297940	454411	140589	489170	383496	415927	198401
Q9QUM0	Itga2b	Integrin alpha-IIb OS=Mus musculus OX=10090 GN=Itga2b PE=1 SV=2	17.244	3	8	3	112.6	5.76	223	3	regulation of biological process;response to stimulus	-0.19	0.890873	952034	1.6722e+06	1.27222e+06	1.45722e+06	2.07662e+06	1.46377e+06	952034	1.15563e+06	1.22646e+06	1.20138e+06	1.86293e+06	974737
Q8R5A3	Apbb1ip	Amyloid beta A4 precursor protein-binding family B member 1-interacting protein OS=Mus musculus OX=10090 GN=Apbb1ip PE=1 SV=2	15.987	3	8	3	74.3	5.35	136	5	regulation of biological process;response to stimulus	0.3	0.209854	507769	488057	689072	431953	435967	165794	507769	337287	664288	356116	391104	110404
Q497I4	Krt35	Keratin, type I cuticular Ha5 OS=Mus musculus OX=10090 GN=Krt35 PE=1 SV=1	12.332	3	8	2	50.5	4.97	181	6		-1.35	0.000639835	211510	100934	826142	537322	415250		211510	69754	796428	442986	372519
D3YUE2	Pcolce	Procollagen C-endopeptidase enhancer 1 OS=Mus musculus OX=10090 GN=Pcolce PE=1 SV=1	24.117	3	8	3	53.1	8.51	194	8	metabolic process;regulation of biological process	-0.22	0.82299	267065	368700	365872	546637	431021	421670	267065	254802	352712	450665	386667	280794
O88958	Gnpda1	Glucosamine-6-phosphate isomerase 1 OS=Mus musculus OX=10090 GN=Gnpda1 PE=1 SV=3	5.364	2	8	2	32.5	6.6	92	5	metabolic process;transport	-0.33	0.58544	166663	232395	295933	335226	292363	270041	166663	160604	285289	276371	262277	179823
P68040	Gnb2l1; Rack1	Receptor of activated protein C kinase 1 OS=Mus musculus OX=10090 GN=Rack1 PE=1 SV=3	25.077	3	8	3	35.1	7.69	249	12	cell death;cell differentiation;cellular homeostasis;development;metabolic process;regulation of biological process;response to stimulus	-0.45	0.377333	722557	620078	1.0509e+06	1.17836e+06	1.21997e+06	968613	722557	428525	1.01311e+06	971480	1.09443e+06	645009
Q91ZR1	Rab4b	Ras-related protein Rab-4B OS=Mus musculus OX=10090 GN=Rab4b PE=1 SV=2	19.224	2	8	1	23.6	6.06	334	11	regulation of biological process;response to stimulus;transport	0.41	0.122112	213487	98980	168482		179539	126980	213487	68403.3	162422		161063	84556.9
P57716	Ncstn	Nicastrin OS=Mus musculus OX=10090 GN=Ncstn PE=1 SV=3	13.218	3	8	3	78.4	6.09	232	5	cell proliferation;metabolic process;regulation of biological process;response to stimulus	0.26	0.262801	438140	302482	558938	366552	438613	315481	438140	209040	538835	302198	393478	210082
Q8BVQ9	Psmc2	26S proteasome regulatory subunit 7 OS=Mus musculus OX=10090 GN=Psmc2 PE=1 SV=1	50.655	6	8	6	52.8	6.28	186	18	cell differentiation;metabolic process;regulation of biological process	-0.33	0.585674	151776	165893	195042	385555	405126	245351	151776	114646	188027	317864	363437	163381
Q8BGU5	Ccny	Cyclin-Y OS=Mus musculus OX=10090 GN=Ccny PE=1 SV=1	27.646	3	8	3	39.4	7.2	283	11	cell division;regulation of biological process;response to stimulus	0.04	0.618928	429436	455155	602326	458290	625357	340444	429436	314549	580662	377829	561005	226705
P62911	Rpl32; Rpl32p	60S ribosomal protein L32 OS=Mus musculus OX=10090 GN=Rpl32 PE=1 SV=2	27.231	2	8	2	15.9	11.33	163	17	metabolic process;response to stimulus	-0.16	0.958334	801064	653774	831864	835483	1.09666e+06	687763	801064	451812	801944	688800	983807	457988
A2AIM4	Tpm2	Tropomyosin beta chain OS=Mus musculus OX=10090 GN=Tpm2 PE=1 SV=1	12.757	3	8	1	33	4.69	238	7	cell organization and biogenesis	-6.64	1e-17				205650	127900					169545	114739
Q8BH24	Tm9sf4	Transmembrane 9 superfamily member 4 OS=Mus musculus OX=10090 GN=Tm9sf4 PE=1 SV=1	35.81	4	8	4	74.6	7.23	267	9	cell organization and biogenesis;cellular homeostasis;regulation of biological process;response to stimulus;transport	-0.41	0.436988	374889	328586	661432	460432	597792	250493	374889	227080	637642	379595	536276	166806
Q7TQI3	Otub1	Ubiquitin thioesterase OTUB1 OS=Mus musculus OX=10090 GN=Otub1 PE=1 SV=2	16.242	2	8	2	31.3	4.94	185	9	metabolic process;regulation of biological process;response to stimulus	-0.39	0.481715	179978	225771	157680	235361	201340	209062	179978	156026	152008	194039	180622	139216
A0A0R4J100	Gpr84	G-protein-coupled receptor 84 OS=Mus musculus OX=10090 GN=Gpr84 PE=1 SV=1	52.333	4	8	4	43.7	9.73	375	20	regulation of biological process;response to stimulus	1.72	1.49566e-07	1.91567e+06	1.03407e+06	2.47589e+06	220186	107269	151640	1.91567e+06	714629	2.38684e+06	181529	96231	100979
A0A0R4J1Q7	Enpp1	Ectonucleotide pyrophosphatase/phosphodiesterase 1, isoform CRA_a OS=Mus musculus OX=10090 GN=Enpp1 PE=1 SV=1	40.204	4	8	4	103.1	6.57	110	7	cellular homeostasis;metabolic process;regulation of biological process;response to stimulus;transport	0.11	0.477065	348689	110289	382537	122479	427355	244924	348689	76219	368778	100976	383378	163097
Q9D8V0	H13	Minor histocompatibility antigen H13 OS=Mus musculus OX=10090 GN=Hm13 PE=1 SV=1	23.123	2	8	2	41.7	6.04	249	12	metabolic process	0.28	0.238776	853166	546014	851522	713964	821279	702802	853166	377341	820896	588615	736765	468003
P61164	Actr1a	Alpha-centractin OS=Mus musculus OX=10090 GN=Actr1a PE=1 SV=1	34.192	3	8	3	42.6	6.64	334	13		-0.4	0.462511	468955	527362	682693	865452	661823	389903	468955	364451	658139	713506	593718	259640
P62754	Rps6-ps4; Rps6; LOC105244208	40S ribosomal protein S6 OS=Mus musculus OX=10090 GN=Rps6 PE=1 SV=1	23.749	2	8	2	28.7	10.84	466	11	cell death;cell differentiation;cell proliferation;metabolic process;regulation of biological process;response to stimulus	-0.18	0.915197	1.81898e+06	1.49075e+06	1.6692e+06	1.78658e+06	2.3805e+06	1.88993e+06	1.81898e+06	1.03023e+06	1.60916e+06	1.47291e+06	2.13554e+06	1.25852e+06
P20060	Hexb	Beta-hexosaminidase subunit beta OS=Mus musculus OX=10090 GN=Hexb PE=1 SV=2	20.685	5	8	5	61.1	8.12	101	12	cell organization and biogenesis;cellular component movement;cellular homeostasis;metabolic process;regulation of biological process;reproduction;response to stimulus	0.12	0.459039	134965	187457	182587	202828	172102	99852	134965	129548	176019	167218	154392	66492.4
Q60790	Rasa3	Ras GTPase-activating protein 3 OS=Mus musculus OX=10090 GN=Rasa3 PE=1 SV=2	29.638	6	8	6	95.9	7.34	97	8	cellular homeostasis;regulation of biological process;response to stimulus;transport	0.22	0.311749	387417	440897	521820	334442	403615	155370	387417	304696	503052	275725	362082	103463
Q9D1J1	Necap2	Adaptin ear-binding coat-associated protein 2 OS=Mus musculus OX=10090 GN=Necap2 PE=1 SV=1	24.783	2	8	2	28.6	7.94	273	16	transport	-0.46	0.360538	214094	274062	263937	372833	368062	359831	214094	189399	254444	307376	330187	239615
P47801	Emp1	Epithelial membrane protein 1 OS=Mus musculus OX=10090 GN=Emp1 PE=1 SV=2	68.892	2	8	2	17.8	7.68	308	44	cell death;cell growth;cell organization and biogenesis	0.4	0.125689	68859.7	52759	259263	94028.4	108758	77251.9	68859.7	36460.8	249938	77520.1	97566.5	51442.8
Q8C3J5	Dock2	Dedicator of cytokinesis protein 2 OS=Mus musculus OX=10090 GN=Dock2 PE=1 SV=3	40.759	5	8	5	211.6	6.99	194	4	cell organization and biogenesis;cell proliferation;regulation of biological process;response to stimulus;transport	-0.15	0.973203	189808	149561	351966	163815	391663	158846	189808	103359	339307	135055	351359	105777
Q9JLQ0	Cd2ap	CD2-associated protein OS=Mus musculus OX=10090 GN=Cd2ap PE=1 SV=3	33.403	6	8	6	70.4	6.38	81	12	cell division;cell organization and biogenesis;cellular component movement;metabolic process;regulation of biological process	-0.39	0.480849	461779	510525	1.08155e+06	645372	825103	949808	461779	352815	1.04265e+06	532066	740196	632487
Q3TWL2	Tmem55b	Type 1 phosphatidylinositol 4,5-bisphosphate 4-phosphatase OS=Mus musculus OX=10090 GN=Pip4p1 PE=1 SV=1	12.695	3	8	3	30	8.82	148	12	metabolic process	-0.07	0.840673	206164	181456	228902	216017	275638	193427	206164	125401	220669	178091	247274	128805
P57746	Atp6v1d	V-type proton ATPase subunit D OS=Mus musculus OX=10090 GN=Atp6v1d PE=1 SV=1	44.545	4	8	4	28.4	9.45	379	27	cell organization and biogenesis;transport	-0.16	0.960898	955812	836933	1.05492e+06	1.14216e+06	1.01449e+06	758138	955812	578389	1.01698e+06	941631	910095	504852
P70315	Was	Wiskott-Aldrich syndrome protein homolog OS=Mus musculus OX=10090 GN=Was PE=1 SV=1	43.346	4	8	4	54.2	6.7	300	11	cell organization and biogenesis;cellular component movement;regulation of biological process;response to stimulus;transport	0.72	0.0150834	304893	613455	554433	466649	359059	338685	304893	423948	534492	384720	322110	225534
E9QN92	Steap3	Metalloreductase STEAP3 OS=Mus musculus OX=10090 GN=Steap3 PE=1 SV=1	14.491	4	8	4	58.5	9.13	154	8	cell death;metabolic process;regulation of biological process;transport	-0.16	0.961788	724206	880887	1.15108e+06	890809	1.13398e+06	767341	724206	608765	1.10968e+06	734411	1.01729e+06	510980
Q99NH8	Trem2	Triggering receptor expressed on myeloid cells 2 OS=Mus musculus OX=10090 GN=Trem2 PE=1 SV=1	23.352	3	8	3	24.5	6.67	375	15	cell differentiation;cell organization and biogenesis;defense response;regulation of biological process;response to stimulus	0.36	0.157403	434249	507502	449128	337353	411870	261720	434249	350726	432974	278124	369487	174282
Q8VD58	Evi2b; Evi2a-evi2b; Gm21975; Evi2	Protein EVI2B OS=Mus musculus OX=10090 GN=Evi2b PE=1 SV=1	27.239	3	8	3	48	4.61	548	10	regulation of biological process	-0.01	0.721713	1.67983e+06	2.09277e+06	2.66435e+06	1.83451e+06	2.01229e+06	1.31597e+06	1.67983e+06	1446276	2.56852e+06	1.51243e+06	1.80522e+06	876317
Q01965	Ly9	T-lymphocyte surface antigen Ly-9 OS=Mus musculus OX=10090 GN=Ly9 PE=1 SV=2	42.991	4	8	4	73.1	7.33	85	10	defense response;regulation of biological process;response to stimulus	0.14	0.42728	449915	304672	489187	311375	324085	195250	449915	210553	471592	256707	290735	130019
P51942	Matn1	Cartilage matrix protein OS=Mus musculus OX=10090 GN=Matn1 PE=2 SV=2	9.209	2	8	2	54.4	7.53	29	5	cell differentiation;cell organization and biogenesis;regulation of biological process	-0.16	0.945313	689256	596324	487985	771111	756524	546117	689256	412109	470434	635729	678675	363665
P36423	Tbxas1	Thromboxane-A synthase OS=Mus musculus OX=10090 GN=Tbxas1 PE=1 SV=2	25.682	5	8	5	60.4	7.15	87	11	cellular homeostasis;metabolic process;regulation of biological process;response to stimulus	-0.24	0.777063	477195	289347	494953	544824	469845	463812	477195	199962	477151	449170	421495	308857
A0A0A6YVU8	Gm9774	MCG119397 OS=Mus musculus OX=10090 GN=Gm9774 PE=4 SV=1	10.669	3	8	3	42.1	5.07	125	8	metabolic process;regulation of biological process	-0.47	0.349348	170893	145132	177370	237595	236623	173376	170893	100298	170991	195881	212274	115453
Q99K85	Psat1	Phosphoserine aminotransferase OS=Mus musculus OX=10090 GN=Psat1 PE=1 SV=1	16.035	3	8	3	40.4	8.03	106	8	metabolic process	-0.01	0.713165	872755	773342	734093	356974	1.55553e+06	692638	872755	534442	707690	294301	1.39545e+06	461234
F6WR04	Ctss	Cathepsin S OS=Mus musculus OX=10090 GN=Ctss PE=1 SV=1	19.139	2	8	2	38.6	7.15	188	8	cell organization and biogenesis;metabolic process;regulation of biological process;response to stimulus	-0.44	0.390709	368987	223791	329108	212268	422119	466326	368987	154658	317271	175000	378681	310531
Q3U2S8	Hvcn1	Voltage-gated hydrogen channel 1 OS=Mus musculus OX=10090 GN=Hvcn1 PE=1 SV=2	55.786	2	8	2	31.2	7.06	372	20	regulation of biological process;response to stimulus;transport	0.7	0.0172458	380656		367065		493924	422749	380656		353863		443097	281513
O88384	Vti1b	Vesicle transport through interaction with t-SNAREs homolog 1B OS=Mus musculus OX=10090 GN=Vti1b PE=1 SV=1	26.049	4	9	4	26.7	8.79	162	21	cell organization and biogenesis;regulation of biological process;transport	0.25	0.27305	463508	344608	458231	425666	427712	361845	463508	238153	441750	350933	383698	240956	Acetyl [N-Term]
Q99N69	Lpxn	Leupaxin OS=Mus musculus OX=10090 GN=Lpxn PE=1 SV=2	27.125	3	9	3	43.5	6.43	128	12	metabolic process;regulation of biological process	0.97	0.00174441	290301	363995	341507	189917	184071	153894	290301	251550	329224	156573	165130	102479
P98086	C1qa	Complement C1q subcomponent subunit A OS=Mus musculus OX=10090 GN=C1qa PE=1 SV=2	23.847	2	9	2	26	9.11	76	11	defense response;metabolic process;regulation of biological process;response to stimulus	-0.75	0.0821049	190738	146315	181058		279933	305109	190738	101116	174546		251126	203175
Q99K41	Emilin1	EMILIN-1 OS=Mus musculus OX=10090 GN=Emilin1 PE=1 SV=1	30.221	5	9	5	107.5	5.3	252	7	cell organization and biogenesis;cellular component movement;regulation of biological process	-0.75	0.0848585	130914	129141	87643.5	219777	158643	221396	130914	89247	84491.2	181191	142318	147430
A0A1D5RM85		60S ribosomal protein L18a (Fragment) OS=Mus musculus OX=10090 GN=Rpl18a PE=1 SV=1	20.288	3	9	3	24.6	9.94	319	16	metabolic process	0.27	0.242947	991935	258001	934491	112278	1.51529e+06	809750	991935	178300	900880	92565.2	1.35936e+06	539220
P35282	Rab21	Ras-related protein Rab-21 OS=Mus musculus OX=10090 GN=Rab21 PE=1 SV=4	29.992	4	9	4	24.1	7.94	264	23	cellular component movement;regulation of biological process;response to stimulus;transport	-0.17	0.928441	983949	678742	1.18406e+06	723992	1.35253e+06	759589	983949	469066	1.14147e+06	596883	1.21335e+06	505818	Acetyl [N-Term]
O09167	Rpl21	60S ribosomal protein L21 OS=Mus musculus OX=10090 GN=Rpl21 PE=1 SV=3	10.536	2	9	2	18.6	10.49	131	12	metabolic process	0.02	0.652644	1.00629e+06	714537	950146	949031	1.13567e+06	833282	1.00629e+06	493803	915972	782412	1.0188e+06	554891
Q60769	Tnfaip3	Tumor necrosis factor alpha-induced protein 3 OS=Mus musculus OX=10090 GN=Tnfaip3 PE=1 SV=2	41.088	6	9	6	87.6	8.16	185	11	cell death;cell differentiation;defense response;metabolic process;regulation of biological process;response to stimulus	6.64	1e-17	424807	649041	620091				424807	448540	597789
Q9D7J6	Dnase1l1	Deoxyribonuclease-1-like 1 OS=Mus musculus OX=10090 GN=Dnase1l1 PE=2 SV=3	24.375	3	9	3	35.6	7.2	55	14	metabolic process	0.23	0.29851	527574	424544	734890	376889	772706	438872	527574	293395	708458	310720	693191	292249
Q8K211	Slc31a1	High affinity copper uptake protein 1 OS=Mus musculus OX=10090 GN=Slc31a1 PE=2 SV=1	32.816	2	9	2	21.9	7.28	113	15	cellular homeostasis;response to stimulus;transport	-0.05	0.797309	1.49463e+06	1.64736e+06	2.05433e+06	1.56697e+06	2.19056e+06	1.37454e+06	1.49463e+06	1.13846e+06	1.98044e+06	1.29186e+06	1965144	915321
Q01730	Rsu1	Ras suppressor protein 1 OS=Mus musculus OX=10090 GN=Rsu1 PE=1 SV=3	12.377	3	9	3	31.5	8.88	149	12	regulation of biological process;response to stimulus	0.25	0.267725	311138	326495	423105	261034	355324	228285	311138	225635	407888	215205	318759	152017
Q921T2	Tor1aip1	Torsin-1A-interacting protein 1 OS=Mus musculus OX=10090 GN=Tor1aip1 PE=1 SV=3	22.787	3	9	3	66.7	7.05	36	7	cell organization and biogenesis;regulation of biological process	0.56	0.0474238	877935	573252	852779	610570	638993	402620	877935	396164	822107	503374	573238	268109
Q921V5	Mgat2	Alpha-1,6-mannosyl-glycoprotein 2-beta-N-acetylglucosaminyltransferase OS=Mus musculus OX=10090 GN=Mgat2 PE=1 SV=1	7.425	2	9	2	51	8.59	110	4	metabolic process	-0.35	0.548563	534677	625783	460236	702301	618132	905077	534677	432467	443682	579000	554524	602700
P38647	Hspa9	Stress-70 protein, mitochondrial OS=Mus musculus OX=10090 GN=Hspa9 PE=1 SV=3	49.437	6	9	6	73.4	6.07	301	12	cell differentiation;cell organization and biogenesis;metabolic process;regulation of biological process;transport	-1.18	0.00334345	93690.5	45409.3	133132	1.07816e+06	338460	135363	93690.5	31381.6	128344	888874	303631	90139.5
A0A0R4J0T2	Clec12a	C-type lectin domain family 12 member A OS=Mus musculus OX=10090 GN=Clec12a PE=1 SV=1	5.109	3	9	3	30.7	7.77	53	9	regulation of biological process	0.22	0.316952	620979	515965	719850	538163	528988	375609	620979	356574	693959	443679	474553	250122	Acetyl [N-Term]
Q9QZC2	Plxnc1	Plexin-C1 OS=Mus musculus OX=10090 GN=Plxnc1 PE=1 SV=1	25.95	5	9	5	176.4	7.75	110	5	regulation of biological process;response to stimulus	0.13	0.450181	281124	635181	671598	471443	594436	336272	281124	438962	647443	388673	533266	223927
Q9Z1D1	Eif3g	Eukaryotic translation initiation factor 3 subunit G OS=Mus musculus OX=10090 GN=Eif3g PE=1 SV=2	18.996	2	9	2	35.6	5.9	218	9	cell organization and biogenesis;metabolic process;regulation of biological process	0.04	0.619977	273975	234854	259046	286496	282588	237790	273975	162303	249729	236196	253508	158347
Q9DBD0	1300017J02Rik	Inhibitor of carbonic anhydrase OS=Mus musculus OX=10090 GN=Ica PE=1 SV=1	18.057	2	9	2	76.7	7.25	327	3	regulation of biological process	0.22	0.311489	1.47008e+06	2.21035e+06	1.3192e+06	1.12416e+06	2.04741e+06	1.51323e+06	1.47008e+06	1.52753e+06	1.27175e+06	926797	1.83672e+06	1.00767e+06
P09528	Fth1	Ferritin heavy chain OS=Mus musculus OX=10090 GN=Fth1 PE=1 SV=2	10.294	3	9	3	21.1	5.88	100	15	cellular homeostasis;metabolic process;regulation of biological process;response to stimulus;transport	0.16	0.3979	1.89337e+06	1.93794e+06	2.13892e+06	1.79493e+06	2.01262e+06	1.79612e+06	1.89337e+06	1.33927e+06	2.06199e+06	1.4798e+06	1.80551e+06	1.19606e+06
Q62086	Pon2	Serum paraoxonase/arylesterase 2 OS=Mus musculus OX=10090 GN=Pon2 PE=1 SV=2	21.976	3	9	3	39.6	5.83	157	11	metabolic process;response to stimulus	-0.03	0.763416	232355	221924	249110	219799	272657	254699	232355	153368	240150	181209	244599	169607
Q61450	Gp49a; Lilr4b	Mast cell surface glycoprotein Gp49A OS=Mus musculus OX=10090 GN=Gp49a PE=1 SV=1	14.368	2	9	1	34.2	6.42	145	7		-6.64	1e-17				233698	187980					192668	168636
O35601	Fyb	FYN-binding protein 1 OS=Mus musculus OX=10090 GN=Fyb1 PE=1 SV=2	22.77	3	9	3	90	6.98	260	5	cell organization and biogenesis;regulation of biological process;response to stimulus	0.15	0.420911	174515	164287	254537	157712	154993	117341	174515	113535	245382	130023	139043	78138.6
D3YXF5	C7	Complement component 7 OS=Mus musculus OX=10090 GN=C7 PE=1 SV=2	6.205	2	9	2	93.3	6.38	53	2	cellular homeostasis;response to stimulus	-0.2	0.861013	554829	806371	444190	637454	1.25264e+06	988658	554829	557268	428214	525538	1.12373e+06	658357
P63038	Hspd1	60 kDa heat shock protein, mitochondrial OS=Mus musculus OX=10090 GN=Hspd1 PE=1 SV=1	28.449	5	9	5	60.9	6.18	192	10	cell organization and biogenesis;cell proliferation;metabolic process;regulation of biological process;response to stimulus;transport	-0.82	0.0536232	499818	307237	637224	1.3342e+06	525092	417250	499818	212326	614305	1.09996e+06	471058	277851
Q91ZJ5	Ugp2	UTP--glucose-1-phosphate uridylyltransferase OS=Mus musculus OX=10090 GN=Ugp2 PE=1 SV=3	18.228	2	9	2	56.9	7.61	382	5	metabolic process	0.07	0.562936	292256	138466	346791	358350	378257	328136	292256	95691.3	334318	295435	339332	218509
Q91XA2	Golm1	Golgi membrane protein 1 OS=Mus musculus OX=10090 GN=Golm1 PE=1 SV=2	9.962	2	9	2	44.3	5.27	167	3	cell organization and biogenesis;metabolic process;regulation of biological process;transport	-0.51	0.294384	1.08451e+06	1.56639e+06	829572	1.33921e+06	1.13898e+06	1.51259e+06	1.08451e+06	1.0825e+06	799735	1.10409e+06	1.02178e+06	1.00725e+06
P46460	Nsf	Vesicle-fusing ATPase OS=Mus musculus OX=10090 GN=Nsf PE=1 SV=2	40.516	7	9	7	82.6	6.95	149	10	cell organization and biogenesis;metabolic process;regulation of biological process;response to stimulus;transport	-0.58	0.214069	543905	478175	862205	921938	906503	791509	543905	330458	831194	760076	813219	527074
O09061	Psmb1	Proteasome subunit beta type-1 OS=Mus musculus OX=10090 GN=Psmb1 PE=1 SV=1	31.658	6	9	6	26.4	7.81	60	30	metabolic process	-0.29	0.66287	691241	809672	812655	1.18956e+06	923738	947959	691241	559549	783427	980713	828682	631256
Q91YS8	Camk1	Calcium/calmodulin-dependent protein kinase type 1 OS=Mus musculus OX=10090 GN=Camk1 PE=1 SV=1	45.535	5	9	5	41.6	5.35	265	24	cell differentiation;development;metabolic process;regulation of biological process;response to stimulus;transport	-0.09	0.890586	457274	549294	487829	613649	598744	540904	457274	379607	470283	505912	537131	360194
P04117	Fabp4	Fatty acid-binding protein, adipocyte OS=Mus musculus OX=10090 GN=Fabp4 PE=1 SV=3	15.672	3	9	3	14.6	8.4	71	21	cell differentiation;metabolic process;regulation of biological process;response to stimulus;transport	-0.12	0.957085	699241	822428	929659	1.1469e+06	805639	698617	699241	568365	896222	945543	722735	465216	Acetyl [N-Term]
Q64433	Hspe1	10 kDa heat shock protein, mitochondrial OS=Mus musculus OX=10090 GN=Hspe1 PE=1 SV=2	10.857	3	9	3	11	8.35	203	28	cell differentiation;metabolic process;response to stimulus	0.11	0.488234	481060	590995	457168	1.09861e+06	545594	429899	481060	408426	440725	905733	489450	286274
P50431	Shmt1	Serine hydroxymethyltransferase, cytosolic OS=Mus musculus OX=10090 GN=Shmt1 PE=1 SV=3	28.034	4	9	4	52.6	6.95	252	9	cell organization and biogenesis;metabolic process;regulation of biological process	0.2	0.343361	623969	370400	624199	626506	755126	321217	623969	255977	601748	516512	677420	213902
Q62167	Ddx3x	ATP-dependent RNA helicase DDX3X OS=Mus musculus OX=10090 GN=Ddx3x PE=1 SV=3	16.197	3	9	2	73.1	7.18	259	5	cell death;cell organization and biogenesis;defense response;metabolic process;regulation of biological process;response to stimulus	-0.64	0.153349	457519	500213	738305	732292	782696	484298	457519	345688	711751	603725	702153	322499
A0A0B4J1M6	Fcgr3	Low affinity immunoglobulin gamma Fc region receptor III OS=Mus musculus OX=10090 GN=Fcgr3 PE=1 SV=1	10.787	3	9	3	30.8	9.03	121	12	cell organization and biogenesis;cellular component movement;defense response;regulation of biological process;response to stimulus;transport	-0.15	0.973703	1141856	1.30501e+06	1.16674e+06	1.55059e+06	1.44804e+06	910188	1141856	901867	1.12478e+06	1.27836e+06	1.29903e+06	606103
H3BKH6	Esd	S-formylglutathione hydrolase OS=Mus musculus OX=10090 GN=Esd PE=1 SV=1	31.976	4	9	4	32.8	7.83	164	21	metabolic process	-0.44	0.391149	1.09291e+06	1.20164e+06	1.78395e+06	1.63992e+06	1.60481e+06	1.29791e+06	1.09291e+06	830433	1719785	1.352e+06	1.43966e+06	864291
P04918	Saa3	Serum amyloid A-3 protein OS=Mus musculus OX=10090 GN=Saa3 PE=1 SV=1	9.967	3	9	3	13.8	9.88	143	25	cellular component movement;defense response;metabolic process;response to stimulus	3.74	1e-17	10009195	1.61671e+07	6.71231e+06	746872	672233	954992	10009195	1.11728e+07	6.47089e+06	615745	603058	635939
P23492	Pnp	Purine nucleoside phosphorylase OS=Mus musculus OX=10090 GN=Pnp PE=1 SV=2	14.312	3	9	3	32.3	6.16	85	11	cell organization and biogenesis;metabolic process;regulation of biological process;response to stimulus	-0.19	0.882211	567515	306194	777780	667750	566156	423180	567515	211605	749805	550514	507896	281800
P16331	Pah	Phenylalanine-4-hydroxylase OS=Mus musculus OX=10090 GN=Pah PE=1 SV=4	4.691	2	9	2	51.9	6.3	95	4	metabolic process	-0.32	0.614799	280733	234573	276724	339783	393955	184462	280733	162109	266771	280128	353415	122835
A0A0R4J0N8	Cxcr4	C-X-C chemokine receptor type 4 OS=Mus musculus OX=10090 GN=Cxcr4 PE=1 SV=1	13.174	2	9	2	40.4	8.21	145	8	cell differentiation;cell organization and biogenesis;cell proliferation;cellular component movement;regulation of biological process;response to stimulus	-0.81	0.0582638	211761	308773	292635	470554	539937	342069	211761	213388	282110	387940	484375	227787
Q8C166	Cpne1	Copine-1 OS=Mus musculus OX=10090 GN=Cpne1 PE=1 SV=1	10.016	3	9	2	58.8	5.66	149	5	cell differentiation;cell growth;metabolic process;regulation of biological process;response to stimulus	0.05	0.595919	485916	396000	600187	470259	555591	462085	485916	273668	578600	387697	498418	307707
P35821	Ptpn1	Tyrosine-protein phosphatase non-receptor type 1 OS=Mus musculus OX=10090 GN=Ptpn1 PE=1 SV=2	37.537	3	9	3	49.6	6.16	314	13	cell organization and biogenesis;metabolic process;regulation of biological process;response to stimulus	0.34	0.178832	484023	350253	561795	360172	461915	323399	484023	242053	541589	296938	414381	215355
Q7M6Y3	Picalm	Phosphatidylinositol-binding clathrin assembly protein OS=Mus musculus OX=10090 GN=Picalm PE=1 SV=1	18.063	4	9	4	71.5	7.91	173	7	cell organization and biogenesis;cell proliferation;development;metabolic process;regulation of biological process;response to stimulus;transport	-0.22	0.81896	312711	151032	355841	283742	269389	193232	312711	104375	343043	233926	241667	128675
A0A0J9YUL3	Sept11	Septin 11, isoform CRA_b OS=Mus musculus OX=10090 GN=Sept11 PE=1 SV=1	10.639	3	9	2	49.8	6.68	114	6	cell division;cell organization and biogenesis	-0.53	0.272009	107648	97791.4	131183	155073	141665	123902	107648	67581.9	126464	127847	127087	82507.8
Q9ES57	Cd200r1	Cell surface glycoprotein CD200 receptor 1 OS=Mus musculus OX=10090 GN=Cd200r1 PE=1 SV=1	19.796	3	9	3	35.5	5.63	119	13		-0.04	0.779937	731026	792040	830215	850672	826206	652036	731026	547364	800355	701321	741185	434197
Q61765	Krt31	Keratin, type I cuticular Ha1 OS=Mus musculus OX=10090 GN=Krt31 PE=1 SV=2	5.999	3	10	1	47.1	4.89	170	6		-6.64	1e-17				892672	342006					735948	306812
Q9D7N9	Apmap	Adipocyte plasma membrane-associated protein OS=Mus musculus OX=10090 GN=Apmap PE=1 SV=1	42.757	3	10	3	46.4	6.32	175	12	metabolic process	0.05	0.585952	781705	389513	642037	242872	545265	516103	781705	269185	618945	200232	489154	343678
Q8BTS0	Ddx5	DEAD (Asp-Glu-Ala-Asp) box polypeptide 5 OS=Mus musculus OX=10090 GN=Ddx5 PE=1 SV=1	22.515	3	10	2	69.2	8.92	319	6	cell differentiation;cell organization and biogenesis;metabolic process;regulation of biological process;response to stimulus	-1.04	0.0111306	169563		239239	347601	299385		169563		230634	286573	268577
Q3TXV4	Rab31	Rab22B OS=Mus musculus OX=10090 GN=Rab31 PE=1 SV=1	15.108	2	10	1	21.4	7.4	277	12	cell organization and biogenesis;metabolic process;regulation of biological process;response to stimulus;transport	-0.21	0.832212	452299	509919	602117	524349	645814	448983	452299	352396	580461	432290	579357	298983
O88736	Hsd17b7	3-keto-steroid reductase OS=Mus musculus OX=10090 GN=Hsd17b7 PE=1 SV=1	19.674	4	10	4	37.3	6.73	300	13	metabolic process	-0.03	0.760795	4.07056e+06	3.59346e+06	2.17576e+06	5.3429e+06	3.29465e+06	3.89419e+06	4.07056e+06	2.48338e+06	2.09751e+06	4.40486e+06	2.95561e+06	2.59318e+06
P27512	Cd40	Tumor necrosis factor receptor superfamily member 5 OS=Mus musculus OX=10090 GN=Cd40 PE=1 SV=3	62.963	5	10	5	32.1	6.74	472	33	cellular homeostasis;defense response;regulation of biological process;response to stimulus	6.64	1e-17	1.75276e+06	698771	2.50848e+06				1.75276e+06	482908	2.41826e+06
Q3U9N4	Grn	Granulins OS=Mus musculus OX=10090 GN=Grn PE=1 SV=1	22.596	3	10	3	65	6.99	186	6	cell proliferation;regulation of biological process;response to stimulus;transport	-0.09	0.891497	135166	159954	131425	143886	153795	176254	135166	110541	126698	118624	137969	117369
Q8VCH6	Dhcr24	Delta(24)-sterol reductase OS=Mus musculus OX=10090 GN=Dhcr24 PE=1 SV=1	22.561	4	10	4	60.1	8.16	234	7	cell organization and biogenesis;metabolic process;regulation of biological process;response to stimulus	-0.09	0.89047	461485	637060	725885	697722	674737	612307	461485	440261	699777	575225	605303	407741
P97298	Serpinf1	Pigment epithelium-derived factor OS=Mus musculus OX=10090 GN=Serpinf1 PE=1 SV=2	19.893	2	10	2	46.2	6.98	425	6	cellular homeostasis;regulation of biological process;response to stimulus	-0.04	0.782396	2.82632e+06	4.62941e+06	3.10421e+06	3.26002e+06	4.04229e+06	4.88567e+06	2.82632e+06	3.1993e+06	2.99256e+06	2.68767e+06	3.62632e+06	3.25342e+06
A0A0R4J117	Igsf8	Immunoglobulin superfamily member 8 OS=Mus musculus OX=10090 GN=Igsf8 PE=1 SV=1	36.973	4	10	4	65	7.84	491	10	regulation of biological process	-0.33	0.584511	167567	244278	274284	217583	307414	263531	167567	168816	264419	179382	275780	175488
Q62087	Pon3	Serum paraoxonase/lactonase 3 OS=Mus musculus OX=10090 GN=Pon3 PE=1 SV=2	30.757	4	10	4	39.3	5.74	230	15	metabolic process;regulation of biological process;response to stimulus	-0.04	0.773526	1.21281e+06	1.06913e+06	1.20208e+06	1.33213e+06	1.48282e+06	1.033e+06	1.21281e+06	738857	1.15884e+06	1.09825e+06	1.33023e+06	687883
P06795	Abcb1b	Multidrug resistance protein 1B OS=Mus musculus OX=10090 GN=Abcb1b PE=1 SV=1	47.973	5	10	5	140.9	8.34	310	6	response to stimulus;transport	-0.34	0.559969	312057	315069	521049	390472	428232	234986	312057	217739	502308	321918	384165	156479
O70492	Snx3	Sorting nexin-3 OS=Mus musculus OX=10090 GN=Snx3 PE=1 SV=3	9.534	4	10	4	18.7	8.66	36	23	cell organization and biogenesis;metabolic process;regulation of biological process;response to stimulus;transport	-0.23	0.79748	880725	1.04102e+06	742107	1.34666e+06	1.23938e+06	1.04388e+06	880725	719430	715415	1.11023e+06	1.11184e+06	695127
Q9R0P5	Dstn	Destrin OS=Mus musculus OX=10090 GN=Dstn PE=1 SV=3	23.263	4	10	4	18.5	7.97	138	25	cell organization and biogenesis;cellular component movement;regulation of biological process	-0.18	0.913778	1.62616e+06	1.90962e+06	1.56027e+06	2.05606e+06	1.89745e+06	1.70308e+06	1.62616e+06	1.3197e+06	1.50415e+06	1.69508e+06	1.7022e+06	1.1341e+06
P62751	Rpl23a	60S ribosomal protein L23a OS=Mus musculus OX=10090 GN=Rpl23a PE=1 SV=1	14.995	3	10	3	17.7	10.45	87	14	cell organization and biogenesis;metabolic process	-0.72	0.100334	1.50453e+06	1.12418e+06	1.57579e+06	2.12005e+06	2.10757e+06	1.99101e+06	1.50453e+06	776901	1.51912e+06	1.74784e+06	1.89069e+06	1.32583e+06
G3UXL2	Prps1l3	Phosphoribosyl pyrophosphate synthetase 1-like 3 OS=Mus musculus OX=10090 GN=Prps1l3 PE=3 SV=1	17.399	5	10	5	34.8	6.98	95	17	metabolic process	-0.29	0.661664	827012	653364	896827	918429	986140	824324	827012	451528	864571	757182	884662	548926
P70663	Sparcl1	SPARC-like protein 1 OS=Mus musculus OX=10090 GN=Sparcl1 PE=1 SV=3	19.865	2	10	2	72.2	4.6	133	4	regulation of biological process;response to stimulus	-0.18	0.915558	751645	1.05977e+06	571306	850568	849957	1.04894e+06	751645	732389	550757	701236	762492	698501
P62748	Hpcal1	Hippocalcin-like protein 1 OS=Mus musculus OX=10090 GN=Hpcal1 PE=1 SV=2	12.202	2	10	2	22.3	5.5	153	10		0.44	0.103405	207367	326447	266827	227346	208916	206802	207367	225602	257230	187431	187417	137712
Q3UXS0	Scamp3	Secretory carrier-associated membrane protein OS=Mus musculus OX=10090 GN=Scamp3 PE=1 SV=1	21.308	2	10	2	38.6	7.64	419	8	response to stimulus;transport	-0.09	0.880483	627916	727043	896533	864289	783777	661687	627916	502446	864287	712548	703123	440624
P31938	Map2k1	Dual specificity mitogen-activated protein kinase kinase 1 OS=Mus musculus OX=10090 GN=Map2k1 PE=1 SV=2	17.338	4	10	4	43.4	6.7	183	10	cell differentiation;cell organization and biogenesis;cell proliferation;cellular component movement;metabolic process;regulation of biological process;response to stimulus;transport	-0.21	0.833787	942093	538996	1.08657e+06	1.1233e+06	1.11154e+06	982525	942093	372490	1.04749e+06	926086	997159	654273
Q8K1M6	Dnm1l	Dynamin-1-like protein OS=Mus musculus OX=10090 GN=Dnm1l PE=1 SV=2	26.654	6	10	6	82.6	7.05	112	10	cell death;cell organization and biogenesis;regulation of biological process;response to stimulus;transport	-0.1	0.907213	1.16267e+06	845892	1.15143e+06	1.14401e+06	1.23323e+06	738463	1.16267e+06	584581	1.11001e+06	943159	1.10632e+06	491750
Q9Z257	P2rx4	P2X purinoceptor OS=Mus musculus OX=10090 GN=P2rx4 PE=1 SV=1	33.92	4	10	4	43.5	7.99	253	14	cell organization and biogenesis;metabolic process;regulation of biological process;response to stimulus;transport	-0.14	0.997172	904878	663874	1.20696e+06	1.00071e+06	1.15905e+06	877968	904878	458791	1.16355e+06	825022	1.03978e+06	584647
J3QNK8		Abl interactor 1 OS=Mus musculus OX=10090 GN=Abi1 PE=1 SV=1	25.711	3	10	3	52.3	7.06	254	7	cell organization and biogenesis;regulation of biological process	0.48	0.0794232	1.50448e+06	1.88894e+06	1.78468e+06	805748	804374	560732	1.50448e+06	1.30541e+06	1.72049e+06	664285	721600	373397
Q99JZ4	Sar1a	GTP-binding protein SAR1a OS=Mus musculus OX=10090 GN=Sar1a PE=1 SV=1	29.664	3	10	2	22.4	6.68	313	23	cell organization and biogenesis;regulation of biological process;response to stimulus;transport	-0.12	0.952561	1.59257e+06	1.39579e+06	2.13284e+06	1.69968e+06	2.42832e+06	1.31961e+06	1.59257e+06	964606	2.05613e+06	1.40127e+06	2178437	878743	Acetyl [N-Term]
Q9R1Q7	Plp2	Proteolipid protein 2 OS=Mus musculus OX=10090 GN=Plp2 PE=1 SV=1	26.041	3	10	3	16.6	7.14	440	46		-0.2	0.86412	3.10463e+06	2.14763e+06	2.72509e+06	3.70629e+06	3.77721e+06	2.67348e+06	3.10463e+06	1.48419e+06	2.62707e+06	3.05559e+06	3388514	1.7803e+06
Q8QZR4	Oaf	Out at first protein homolog OS=Mus musculus OX=10090 GN=Oaf PE=2 SV=1	14.063	2	10	2	31.5	7.37	181	8		-0.12	0.96183	975469	1.28405e+06	633512	934770	1.31173e+06	1.29204e+06	975469	887386	610726	770654	1.17675e+06	860386
Q9R0Q3	Tmed2; Gm21540; LOC100862175; Gm10698	Transmembrane emp24 domain-containing protein 2 OS=Mus musculus OX=10090 GN=Tmed2 PE=1 SV=1	31.348	4	10	4	22.7	5.17	316	29	cell organization and biogenesis;regulation of biological process;transport	-0.2	0.857674	2.16781e+06	1.86573e+06	1.90474e+06	1.73957e+06	2.64976e+06	2.60125e+06	2.16781e+06	1.28937e+06	1.83623e+06	1.43416e+06	2.37708e+06	1.7322e+06
O70475	Ugdh	UDP-glucose 6-dehydrogenase OS=Mus musculus OX=10090 GN=Ugdh PE=1 SV=1	21.189	3	10	3	54.8	7.56	379	7	metabolic process	-0.24	0.76499	565377	394715	610822	637113	682307	410756	565377	272780	588853	525256	612094	273526
P15116	Cdh2	Cadherin-2 OS=Mus musculus OX=10090 GN=Cdh2 PE=1 SV=2	12.941	2	10	2	99.7	4.78	123	1	cell differentiation;cell organization and biogenesis;cellular component movement;regulation of biological process	-0.45	0.376881	831341	1.03678e+06	757820	976876	741496	1.19485e+06	831341	716500	730563	805369	665193	795664
B2RX12	Abcc3	Canalicular multispecific organic anion transporter 2 OS=Mus musculus OX=10090 GN=Abcc3 PE=1 SV=1	2.732	2	10	1	169	7.06	170	1	transport	-0.45	0.383881	22408248	4.28626e+07	1.77385e+07	3.93475e+07	1.7122e+07	2.4167e+07	22408248	29621596	17100512	32439320	15360111	16093066
A0A0R4J0D3	Stt3b	Dolichyl-diphosphooligosaccharide--protein glycosyltransferase subunit STT3B OS=Mus musculus OX=10090 GN=Stt3b PE=1 SV=1	27.332	5	10	5	93.3	9	197	6	metabolic process;response to stimulus	-0.12	0.965564	410039	291121	458494	442213	478288	452850	410039	201188	442004	364575	429070	301558
Q8VEJ9	Vps4a	Vacuolar protein sorting-associated protein 4A OS=Mus musculus OX=10090 GN=Vps4a PE=1 SV=1	19.351	4	10	2	48.9	7.8	113	9	cell division;cell organization and biogenesis;metabolic process;regulation of biological process;transport	-0.04	0.771246	104469	255110	253677	248749	276094	203607	104469	176302	244553	205077	247683	135584
E9Q1G8	Sept7	Septin-7 OS=Mus musculus OX=10090 GN=Sept7 PE=1 SV=2	15.269	4	11	3	50.6	8.57	103	8	cell differentiation;cell division;cell growth;cell organization and biogenesis;regulation of biological process	-0.35	0.546819	707182	697342	831588	959940	1.05066e+06	575498	707182	481920	801679	791406	942544	383230
Q9D312	Krt20	Keratin, type I cytoskeletal 20 OS=Mus musculus OX=10090 GN=Krt20 PE=1 SV=1	19.145	3	11	1	49	5.38	250	5	cell death;cell organization and biogenesis;metabolic process;regulation of biological process;response to stimulus;transport	-0.57	0.218352	1.69459e+06	5.94299e+06	1.84833e+06	7.5231e+06	2.29291e+06	2.75045e+06	1.69459e+06	4.10709e+06	1.78185e+06	6202291	2.05696e+06	1.83155e+06
Q9CQF9	Pcyox1	Prenylcysteine oxidase OS=Mus musculus OX=10090 GN=Pcyox1 PE=1 SV=1	38.813	7	11	7	56.5	6.92	149	18	metabolic process;transport	0.04	0.609104	1.36819e+06	821015	1.71757e+06	1.21598e+06	2.15864e+06	1.89212e+06	1.36819e+06	567388	1.65579e+06	1.00249e+06	1.93651e+06	1.25998e+06
P62746	Rhob	Rho-related GTP-binding protein RhoB OS=Mus musculus OX=10090 GN=Rhob PE=1 SV=1	14.107	2	11	1	22.1	5.24	380	13	cell death;cell differentiation;development;regulation of biological process;response to stimulus;transport	0.21	0.32687	181273	228154	258237	210080	197505	144836	181273	157673	248949	173197	177181	96447.6
Q91W90	Txndc5	Thioredoxin domain-containing protein 5 OS=Mus musculus OX=10090 GN=Txndc5 PE=1 SV=2	39.539	4	11	4	46.4	5.78	299	13	cellular homeostasis;metabolic process;regulation of biological process;response to stimulus;transport	0.02	0.645849	672838	476712	630942	650386	625702	599687	672838	329447	608248	536199	561314	399337
Q3TH73	Ttyh2	Protein tweety homolog 2 OS=Mus musculus OX=10090 GN=Ttyh2 PE=1 SV=1	19.684	3	11	3	59	6.07	213	6	transport	-0.06	0.814796	780923	1.18252e+06	1.39491e+06	891589	1.32873e+06	896446	780923	817221	1.34474e+06	735055	1.192e+06	596952
Q9QXS1	Plec	Plectin OS=Mus musculus OX=10090 GN=Plec PE=1 SV=3	48.389	6	11	6	533.9	5.96	267	2	cell organization and biogenesis;response to stimulus	-0.35	0.558413	284605	156779	238775	509068	390607	358352	284605	108347	230187	419692	350412	238630
Q8VE96	4930471M23Rik; Slc35f6	Solute carrier family 35 member F6 OS=Mus musculus OX=10090 GN=Slc35f6 PE=1 SV=1	39.226	3	11	3	41	7.14	313	12	regulation of biological process;transport	-0.29	0.667187	930328	585386	1.14356e+06	1.0134e+06	1.16553e+06	846664	930328	404550	1.10243e+06	835476	1.04559e+06	563802
O08547	Sec22b	Vesicle-trafficking protein SEC22b OS=Mus musculus OX=10090 GN=Sec22b PE=1 SV=3	25.735	3	11	3	24.7	8.51	358	20	cell organization and biogenesis;regulation of biological process;transport	-0.43	0.404451	527647	686949	524195	739531	766445	675880	527647	474738	505342	609694	687574	450075
P68404	Prkcb	Protein kinase C beta type OS=Mus musculus OX=10090 GN=Prkcb PE=1 SV=4	32.509	6	11	5	76.7	7.01	101	10	cell death;cell organization and biogenesis;cellular homeostasis;metabolic process;regulation of biological process;response to stimulus;transport	-0.51	0.295776	593170	805592	1.03379e+06	1.06471e+06	841461	500505	593170	556730	996609	877783	754871	333291
O70435	Psma3	Proteasome subunit alpha type-3 OS=Mus musculus OX=10090 GN=Psma3 PE=1 SV=3	25.338	4	11	4	28.4	5.44	237	16	metabolic process;regulation of biological process	-0.51	0.289061	202984	290492	233694	501089	440977	329806	202984	200754	225289	413114	395599	219621
Q8R121	Serpina10	Protein Z-dependent protease inhibitor OS=Mus musculus OX=10090 GN=Serpina10 PE=1 SV=1	4.681	3	11	3	51.8	5.67	86	3	coagulation;regulation of biological process	-0.4	0.464742	3.09834e+06	2.34485e+06	2.62575e+06	2.58275e+06	3.31048e+06	4.0616e+06	3.09834e+06	1.62049e+06	2.53131e+06	2.12931e+06	2.96982e+06	2.70466e+06
Q3UH93	Plxnd1	Plexin-D1 OS=Mus musculus OX=10090 GN=Plxnd1 PE=1 SV=1	39.901	6	11	6	211.5	7.11	304	3	cell organization and biogenesis;cellular component movement;development;regulation of biological process;response to stimulus	0.41	0.120947	452516	525368	760549	272061	621786	387368	452516	363072	733194	224296	557801	257953
B7ZCF1		26S proteasome regulatory subunit 6A OS=Mus musculus OX=10090 GN=Psmc3 PE=1 SV=1	31.663	4	11	4	50.4	5.48	299	14	metabolic process;regulation of biological process;response to stimulus	-0.27	0.709613	83628.2	195786	268939	278816	265805	94180.9	83628.2	135304	259266	229865	238452	62716
P42208	Sept2	Septin-2 OS=Mus musculus OX=10090 GN=Sept2 PE=1 SV=2	55.901	4	11	4	41.5	6.55	293	19	cell differentiation;cell division;cell organization and biogenesis;regulation of biological process;response to stimulus	-0.18	0.908531	523243	385367	621962	761956	800111	393130	523243	266320	599592	628181	717776	261790
O09047	C3ar1	C3a anaphylatoxin chemotactic receptor OS=Mus musculus OX=10090 GN=C3ar1 PE=1 SV=1	33.414	4	11	4	53.5	7.12	429	13	cellular homeostasis;defense response;regulation of biological process;response to stimulus	0.04	0.620609	3.49895e+06	4.91503e+06	5.46024e+06	4.69333e+06	4.78734e+06	3.62069e+06	3.49895e+06	3.39669e+06	5.26385e+06	3.86933e+06	4.2947e+06	2.41105e+06
Q8BH64	Ehd2	EH domain-containing protein 2 OS=Mus musculus OX=10090 GN=Ehd2 PE=1 SV=1	23.904	3	11	2	61.1	6.51	159	8	cell organization and biogenesis;regulation of biological process;transport	0.36	0.159772	249576	221844	313174	244018	334670	215284	249576	153312	301910	201177	300231	143360
Q9CQW1	Ykt6	Synaptobrevin homolog YKT6 OS=Mus musculus OX=10090 GN=Ykt6 PE=1 SV=1	19.704	3	11	3	22.3	6.35	324	15	cell organization and biogenesis;transport	0.08	0.541948	1130247	951973	1.25839e+06	1.06453e+06	1.62667e+06	1.13183e+06	1130247	657891	1.21313e+06	877632	1.45927e+06	753694
A0A2I3BPG9		MCG113838 OS=Mus musculus OX=10090 GN=Rpl36a-ps1 PE=3 SV=1	7.678	2	11	2	12.4	10.51	106	16		-0.36	0.525936	1.89204e+06	1.49649e+06	1.71989e+06	1.94479e+06	2.06952e+06	2.22916e+06	1.89204e+06	1.03419e+06	1658026	1.60335e+06	1.85655e+06	1.48442e+06
E9Q557	Dsp	Desmoplakin OS=Mus musculus OX=10090 GN=Dsp PE=1 SV=1	52.663	6	11	6	332.7	6.8	371	2	cell differentiation;cell organization and biogenesis;metabolic process;regulation of biological process;response to stimulus	1.09	0.000519822	873430	1.75058e+06	584036	378351	588079		873430	1.2098e+06	563030	311924	527563
P58021	Tm9sf2	Transmembrane 9 superfamily member 2 OS=Mus musculus OX=10090 GN=Tm9sf2 PE=1 SV=1	39.369	4	11	4	75.3	7.43	152	8	transport	-0.19	0.873391	1.0304e+06	360218	1.58964e+06	874478	1.30376e+06	433486	1.0304e+06	248940	1.53246e+06	720948	1.16959e+06	288663
A0A0G2JGS4	Camk2d	Calcium/calmodulin-dependent protein kinase type II subunit delta OS=Mus musculus OX=10090 GN=Camk2d PE=1 SV=1	41.035	4	11	4	60	7.27	450	12	cell differentiation;cell growth;cell organization and biogenesis;cellular component movement;cellular homeostasis;metabolic process;regulation of biological process;response to stimulus;transport	-0.43	0.405846	199718	237600	264769	207468	161641		199718	164201	255246	171043	145007
Q3TCU5	Tapbp	Tapasin OS=Mus musculus OX=10090 GN=Tapbp PE=1 SV=1	10.261	3	11	3	49.8	8.5	78	6	cell organization and biogenesis;defense response;metabolic process;regulation of biological process;response to stimulus	0.9	0.00338334	1.52671e+06	828611	1.52205e+06	903808	920270	751792	1.52671e+06	572638	1.4673e+06	745128	825570	500626
Q99LX0	Park7	Protein/nucleic acid deglycase DJ-1 OS=Mus musculus OX=10090 GN=Park7 PE=1 SV=1	16.171	2	11	2	20	6.77	368	13	cell communication;cell organization and biogenesis;cell proliferation;defense response;metabolic process;regulation of biological process;response to stimulus;transport	-0.27	0.700355	735976	996077	723967	936551	928376	875495	735976	688371	697928	772123	832842	583001
P14602	Hspb1	Heat shock protein beta-1 OS=Mus musculus OX=10090 GN=Hspb1 PE=1 SV=3	30.657	2	11	2	23	6.55	382	22	metabolic process;regulation of biological process;response to stimulus	-0.9	0.0313317	1.98789e+06	2.79456e+06	1.90852e+06	2.14016e+06	2.73998e+06	2.62543e+06	1.98789e+06	1.93127e+06	1.83988e+06	1.76442e+06	2.45803e+06	1.7483e+06
O89053	Coro1a	Coronin-1A OS=Mus musculus OX=10090 GN=Coro1a PE=1 SV=5	17.397	3	11	3	51	6.48	328	8	cell organization and biogenesis;cellular component movement;regulation of biological process;response to stimulus;transport	-0.43	0.414413	588015	818675	946258	1.29177e+06	1.07041e+06	743731	588015	565771	912224	1.06498e+06	960257	495258
Q8JZR0	Acsl5	Long-chain-fatty-acid--CoA ligase 5 OS=Mus musculus OX=10090 GN=Acsl5 PE=1 SV=1	15.663	3	11	1	76.2	7.09	196	4	metabolic process;regulation of biological process;transport	0.09	0.509476	179199	157470	164019	167809	166213	101686	179199	108825	158119	138347	149109	67714
D3Z3G6		Mitogen-activated protein kinase OS=Mus musculus OX=10090 GN=Mapk3 PE=1 SV=1	9.852	3	11	2	42.4	8.6	59	11	cell differentiation;cellular homeostasis;metabolic process;regulation of biological process;response to stimulus	-0.43	0.416996	426206	456456	575709	684624	636480	573584	426206	315449	555002	564427	570983	381955
Q3U2G2	Hspa4	Heat shock 70 kDa protein 4 OS=Mus musculus OX=10090 GN=Hspa4 PE=1 SV=1	56.877	8	11	8	94.1	5.21	241	15	cell organization and biogenesis;regulation of biological process;response to stimulus;transport	-0.13	0.978954	503195	536951	690760	786648	618907	508558	503195	371077	665915	648538	555219	338654
P62245	Rps15a	40S ribosomal protein S15a OS=Mus musculus OX=10090 GN=Rps15a PE=1 SV=2	11.927	2	11	2	14.8	10.13	303	18	metabolic process;regulation of biological process;response to stimulus	0.22	0.305106	1.76217e+06	1.25896e+06	2.05472e+06	1.49846e+06	1.75671e+06	1.35863e+06	1.76217e+06	870044	1.98082e+06	1.23538e+06	1.57594e+06	904728
O35682	Myadm	Myeloid-associated differentiation marker OS=Mus musculus OX=10090 GN=Myadm PE=1 SV=2	20.323	2	11	2	35.3	8.31	429	8	cell organization and biogenesis;regulation of biological process	-0.18	0.898745	1.49269e+06	1.51011e+06	1.45063e+06	1.60693e+06	1.7136e+06	292209	1.49269e+06	1.04361e+06	1.39845e+06	1.32481e+06	1.53726e+06	194585
Q8BFY9	Tnpo1	Transportin-1 OS=Mus musculus OX=10090 GN=Tnpo1 PE=1 SV=2	35.618	6	11	6	102.3	4.98	215	8	transport	0.02	0.653202	369939	431539	568804	468651	609019	539601	369939	298228	548346	386371	546348	359326
P06684	Hc	Complement C5 OS=Mus musculus OX=10090 GN=C5 PE=1 SV=2	7.995	4	11	4	188.8	6.81	101	2	defense response;metabolic process;regulation of biological process;response to stimulus	-0.27	0.709037	4.21832e+06	5.42435e+06	4.90996e+06	6.7122e+06	5.9596e+06	6.61928e+06	4.21832e+06	3.74867e+06	4.73337e+06	5.53375e+06	5.34633e+06	4407848
P01887	B2m	Beta-2-microglobulin OS=Mus musculus OX=10090 GN=B2m PE=1 SV=2	10.99	3	11	3	13.8	8.44	139	21	cell differentiation;defense response;metabolic process;regulation of biological process;response to stimulus;transport	0.65	0.0252989	1.88773e+06	1.8344e+06	2.21755e+06	834158	1.36172e+06	1.23073e+06	1.88773e+06	1.26772e+06	2.13779e+06	687707	1.22159e+06	819558
O54734	Ddost	Dolichyl-diphosphooligosaccharide--protein glycosyltransferase 48 kDa subunit OS=Mus musculus OX=10090 GN=Ddost PE=1 SV=2	48.439	4	11	4	49	5.83	341	15	metabolic process;response to stimulus	0.33	0.185734	1.07301e+06	428279	1.06993e+06	846555	1.29262e+06	740182	1.07301e+06	295976	1.03145e+06	697928	1.15961e+06	492894
Q9R118	Htra1	Serine protease HTRA1 OS=Mus musculus OX=10090 GN=Htra1 PE=1 SV=2	25.317	5	11	5	51.2	7.65	176	11	cell differentiation;metabolic process;regulation of biological process	-0.53	0.264312	1.77481e+06	1.99987e+06	1.48171e+06	1.93295e+06	2.40499e+06	2.21351e+06	1.77481e+06	1.38207e+06	1.42842e+06	1.59358e+06	2.15751e+06	1.474e+06
P80318	Cct3	T-complex protein 1 subunit gamma OS=Mus musculus OX=10090 GN=Cct3 PE=1 SV=1	19.688	5	11	5	60.6	6.7	235	9	cell organization and biogenesis;metabolic process;regulation of biological process;transport	-0.41	0.443671	1.08442e+06	791972	1.34513e+06	1.07382e+06	1.33468e+06	711725	1.08442e+06	547317	1.29675e+06	885292	1.19733e+06	473945
Q60847	Col12a1	Collagen alpha-1(XII) chain OS=Mus musculus OX=10090 GN=Col12a1 PE=2 SV=3	32.471	4	12	4	340	5.64	312	2	cell differentiation	-0.34	0.570873	710238	915192	680481	718976	757143	777805	710238	632472	656006	592747	679230	517948
P11087	Col1a1	Collagen alpha-1(I) chain OS=Mus musculus OX=10090 GN=Col1a1 PE=1 SV=4	37.011	4	12	4	137.9	5.85	433	4	cell communication;cell differentiation;cell organization and biogenesis;metabolic process;regulation of biological process;response to stimulus;transport	-0.09	0.889787	969996	1.41775e+06	931299	706943	1.43952e+06	979717	969996	979782	897803	582827	1.29138e+06	652403
Q9EQY5	Fcrls	Fc receptor-like S, scavenger receptor OS=Mus musculus OX=10090 GN=Fcrls PE=1 SV=1	40.189	5	12	5	55.8	5.6	495	16	regulation of biological process;transport	-0.06	0.829265	339430	417044	475538	335497	426458	399252	339430	288212	458434	276595	382573	265866
P41105	Rpl28	60S ribosomal protein L28 OS=Mus musculus OX=10090 GN=Rpl28 PE=1 SV=2	15.63	2	12	2	15.7	12.02	312	16	metabolic process;regulation of biological process	-0.16	0.957476	1.32123e+06	1.05043e+06	1.25151e+06	1.45533e+06	1.6462e+06	1.27786e+06	1.32123e+06	725932	1.2065e+06	1.19982e+06	1.4768e+06	850938
P09535	Igf2	Insulin-like growth factor II OS=Mus musculus OX=10090 GN=Igf2 PE=1 SV=1	18.187	2	12	2	20	9.16	467	14	cell differentiation;metabolic process;regulation of biological process;response to stimulus	-0.04	0.77574	1.31558e+06	2.1784e+06	1.12852e+06	1.36382e+06	1.24142e+06	1.17447e+06	1.31558e+06	1.50545e+06	1.08793e+06	1.12437e+06	1.11367e+06	782093
A0A0R4J2B2	Kctd12	BTB/POZ domain-containing protein KCTD12 OS=Mus musculus OX=10090 GN=Kctd12 PE=1 SV=1	28.636	4	12	4	35.9	5.81	268	13	cell organization and biogenesis;regulation of biological process	-0.31	0.620166	374028	490361	353012	488941	505521	439108	374028	338880	340315	403099	453501	292407
Q9CQW9	Ifitm3	Interferon-induced transmembrane protein 3 OS=Mus musculus OX=10090 GN=Ifitm3 PE=1 SV=1	23.526	2	12	2	14.9	7.4	312	20	defense response;regulation of biological process;response to stimulus;transport	0.82	0.0069138	1.6499e+06	1.44225e+06	1.68082e+06	976918	1.20751e+06	927988	1.6499e+06	996714	1.62037e+06	805403	1.08325e+06	617956
Q06138	Cab39	Calcium-binding protein 39 OS=Mus musculus OX=10090 GN=Cab39 PE=1 SV=2	23.003	4	12	4	39.8	6.89	140	13	cell organization and biogenesis;metabolic process;regulation of biological process;response to stimulus	0.87	0.00419007	439497	468148	604239	337257	305125	170232	439497	323529	582506	278046	273726	113359
Q3U3V1	F10	Coagulation factor X OS=Mus musculus OX=10090 GN=F10 PE=1 SV=1	9.272	2	12	2	55.2	5.64	280	4	coagulation;metabolic process;regulation of biological process	0.17	0.38767	1.36778e+06	1.12402e+06	1.52492e+06	1.25961e+06	1.73047e+06	1.32868e+06	1.36778e+06	776792	1.47007e+06	1.03846e+06	1.5524e+06	884778
P56395	Cyb5; Cyb5a	Cytochrome b5 OS=Mus musculus OX=10090 GN=Cyb5a PE=1 SV=2	30.579	3	12	3	15.2	5.07	320	34	metabolic process;response to stimulus;transport	0.5	0.0710217	736094	394608	800242	523962	785571	226164	736094	272706	771460	431971	704732	150605
P58681	Tlr7	Toll-like receptor 7 OS=Mus musculus OX=10090 GN=Tlr7 PE=1 SV=1	40.396	6	12	6	121.8	7.02	413	7	defense response;metabolic process;regulation of biological process;response to stimulus	0.7	0.0175277	616624	511659	961997	495259	782273	555792	616624	353598	927397	408308	701773	370108
Q8CBB9	Rsad2	Radical S-adenosyl methionine domain-containing protein 2 OS=Mus musculus OX=10090 GN=Rsad2 PE=1 SV=1	57.476	6	12	6	41.5	6.21	288	26	cell differentiation;defense response;regulation of biological process;response to stimulus	4	1e-17	1.58251e+06	719999	1.56155e+06	42717.6	42892.4		1.58251e+06	497578	1.50539e+06	35217.8	38478.6
P62869	Tceb2; Elob	Elongin-B OS=Mus musculus OX=10090 GN=Elob PE=1 SV=1	7.899	2	12	2	13.2	5.01	187	16	metabolic process;regulation of biological process	-0.35	0.545891	802641	1.02243e+06	636362	1.03431e+06	852379	827983	802641	706585	613474	852717	764666	551362
O08795	Prkcsh	Glucosidase 2 subunit beta OS=Mus musculus OX=10090 GN=Prkcsh PE=1 SV=1	33.271	4	12	4	58.8	4.46	544	11	cell organization and biogenesis;metabolic process;regulation of biological process	-0.32	0.608975	1.00748e+06	668321	974830	1.22878e+06	798697	750392	1.00748e+06	461865	939768	1.01305e+06	716507	499693
P62264	Rps14	40S ribosomal protein S14 OS=Mus musculus OX=10090 GN=Rps14 PE=1 SV=3	33.314	3	12	3	16.3	10.05	418	30	cell differentiation;cell organization and biogenesis;metabolic process;regulation of biological process	0.13	0.439713	3.25674e+06	2.28458e+06	3.48068e+06	3.06165e+06	3.22188e+06	2.78102e+06	3.25674e+06	1.57883e+06	3.35549e+06	2.52412e+06	2.89033e+06	1.85191e+06
P24638	Acp2	Lysosomal acid phosphatase OS=Mus musculus OX=10090 GN=Acp2 PE=1 SV=2	20.431	4	12	4	48.5	7.02	153	9	cell death;cell organization and biogenesis;metabolic process;response to stimulus	0.1	0.49219	1.15333e+06	682210	991111	912382	1.37638e+06	953863	1.15333e+06	471463	955464	752198	1.23474e+06	635187
E9PYK0	Unc93b1	Protein unc-93 homolog B1 OS=Mus musculus OX=10090 GN=Unc93b1 PE=1 SV=1	42.613	5	12	5	69.3	6.06	317	13	cell organization and biogenesis;defense response;regulation of biological process;response to stimulus;transport	0.04	0.604713	1.65157e+06	1.04272e+06	2.08094e+06	1.62929e+06	2.06239e+06	1.5125e+06	1.65157e+06	720602	2.0061e+06	1.34324e+06	1.85016e+06	1.00719e+06
D3Z041		Long-chain-fatty-acid--CoA ligase 1 OS=Mus musculus OX=10090 GN=Acsl1 PE=1 SV=1	19.663	4	12	2	78	7.47	218	6	metabolic process;regulation of biological process;response to stimulus	0.21	0.323406	729556	563372	802298	581210	540922	552732	729556	389336	773442	479169	485259	368070
Q60864	Stip1	Stress-induced-phosphoprotein 1 OS=Mus musculus OX=10090 GN=Stip1 PE=1 SV=1	34.998	4	12	4	62.5	6.8	330	9		-0.1	0.916945	517675	647257	585849	675875	739451	604703	517675	447307	564778	557214	663358	402678
P61358	Rpl27; LOC108167922	60S ribosomal protein L27 OS=Mus musculus OX=10090 GN=Rpl27 PE=1 SV=2	25.803	4	12	4	15.8	10.56	167	36	metabolic process	-0.09	0.889865	2.18701e+06	2.05219e+06	2.02681e+06	2.56402e+06	2.48262e+06	2.1443e+06	2.18701e+06	1.41823e+06	1.95391e+06	2.11386e+06	2.22714e+06	1.42791e+06
Q60930	Vdac2	Voltage-dependent anion-selective channel protein 2 OS=Mus musculus OX=10090 GN=Vdac2 PE=1 SV=2	17.108	4	12	4	31.7	7.49	198	13	regulation of biological process;transport	-1.26	0.0015153	1.04523e+06	322981	1.01663e+06	3.22593e+06	1.81906e+06	1.14203e+06	1.04523e+06	223206	980063	2.65956e+06	1.63187e+06	760488
P28867	Prkcd	Protein kinase C delta type OS=Mus musculus OX=10090 GN=Prkcd PE=1 SV=3	53.212	7	12	6	77.5	7.39	320	12	cell death;cell organization and biogenesis;cell proliferation;cellular component movement;defense response;metabolic process;regulation of biological process;response to stimulus;transport	-0.56	0.228364	845603	1.02957e+06	1.42202e+06	1.27166e+06	1.55724e+06	1.08944e+06	845603	711519	1.37088e+06	1.0484e+06	1.39699e+06	725466
Q99JX4	Eif3m	Eukaryotic translation initiation factor 3 subunit M OS=Mus musculus OX=10090 GN=Eif3m PE=1 SV=1	26.781	3	12	3	42.5	5.74	344	10	metabolic process	-0.21	0.844358	415782	476089	400201	461060	537272	375438	415782	329016	385807	380113	481985	250008
Q8C605	Pfkp	ATP-dependent 6-phosphofructokinase OS=Mus musculus OX=10090 GN=Pfkp PE=1 SV=1	33.83	3	12	1	85.5	6.89	267	6	cell organization and biogenesis;metabolic process	-0.19	0.875857	176842	181049	112874	202241	249617	99462.4	176842	125120	108814	166734	223930	66233
Q9ES97	Rtn3	Reticulon-3 OS=Mus musculus OX=10090 GN=Rtn3 PE=1 SV=2	53.429	2	13	2	103.8	4.92	604	5	cell death;cell organization and biogenesis;transport	-0.34	0.564416	2.55843e+06	2.42122e+06	2.12136e+06	2.60246e+06	3.64839e+06	2.689e+06	2.55843e+06	1.67326e+06	2045060	2145549	3.27295e+06	1.79063e+06	Acetyl [N-Term]
P54822	Adsl	Adenylosuccinate lyase OS=Mus musculus OX=10090 GN=Adsl PE=1 SV=2	18.549	3	13	3	54.8	7.27	254	6	cell organization and biogenesis;metabolic process;response to stimulus	-0.08	0.869141	2.08663e+06	1.54695e+06	2.72686e+06	2.2361e+06	2.27191e+06	1.2721e+06	2.08663e+06	1.06907e+06	2.62879e+06	1.84351e+06	2.03812e+06	847102
Q9CX00	Ist1	IST1 homolog OS=Mus musculus OX=10090 GN=Ist1 PE=1 SV=1	15.839	5	13	5	39.4	5.44	69	12	cell division;regulation of biological process;transport	0.63	0.0297269	1.85728e+06	3.07841e+06	2.91756e+06	1.82739e+06	1.72805e+06	1.27342e+06	1.85728e+06	2.12743e+06	2.81262e+06	1.50656e+06	1.55022e+06	847986
Q8BP67	Rpl24	60S ribosomal protein L24 OS=Mus musculus OX=10090 GN=Rpl24 PE=1 SV=2	23.107	4	13	4	17.8	11.25	393	25	cell organization and biogenesis;cellular component movement;metabolic process;regulation of biological process	-0.24	0.777188	3.02366e+06	2.078e+06	2.52845e+06	2.45021e+06	2.64948e+06	2.33605e+06	3.02366e+06	1.43607e+06	2437513	2.02003e+06	2376838	1.5556e+06
Q9CR57	Rpl14	60S ribosomal protein L14 OS=Mus musculus OX=10090 GN=Rpl14 PE=1 SV=3	28.5	3	13	3	23.5	11.02	396	16	metabolic process	0.44	0.100199	2.1724e+06	1.79241e+06	2.20311e+06	1.74811e+06	2.86928e+06	1.54827e+06	2.1724e+06	1.2387e+06	2.12387e+06	1.4412e+06	2.57401e+06	1.03101e+06
Q8R2Q8	Bst2	Bone marrow stromal antigen 2 OS=Mus musculus OX=10090 GN=Bst2 PE=1 SV=1	15.659	3	13	3	19.1	7.34	281	17	defense response;regulation of biological process;response to stimulus	0.57	0.0447308	1.16876e+06	943635	1.45377e+06	803461	962150	825665	1.16876e+06	652129	1.40148e+06	662399	863140	549819
P62849	Rps24; LOC677113; LOC102642752	40S ribosomal protein S24 OS=Mus musculus OX=10090 GN=Rps24 PE=1 SV=1	26.715	2	13	2	15.4	10.78	406	20	metabolic process	-0.13	0.972267	2.05722e+06	1.73471e+06	1.74843e+06	2.08853e+06	2.09737e+06	1.82409e+06	2.05722e+06	1.19882e+06	1685541	1.72185e+06	1.88154e+06	1.21468e+06
Q8QZY1	Eif3l	Eukaryotic translation initiation factor 3 subunit L OS=Mus musculus OX=10090 GN=Eif3l PE=1 SV=1	56.374	7	13	7	66.6	6.44	315	15	metabolic process	-0.21	0.843886	285776	320309	205866	357390	659889	458211	285776	221360	198461	294644	591984	305127
P11680	Cfp	Properdin OS=Mus musculus OX=10090 GN=Cfp PE=2 SV=2	28.36	2	13	2	50.3	7.84	304	8	defense response;metabolic process;regulation of biological process;response to stimulus	-0.22	0.824447	607523	613946	630160	729407	812800	523526	607523	424287	607495	601347	729159	348621
Q80T21	Adamtsl4	ADAMTS-like protein 4 OS=Mus musculus OX=10090 GN=Adamtsl4 PE=2 SV=1	31.498	2	13	2	113.2	8.15	997	3	cell death;cell organization and biogenesis;metabolic process;regulation of biological process	-0.11	0.940523	2.89693e+06	2.8815e+06	1.87141e+06	2.07433e+06	3.09602e+06	3.29189e+06	2.89693e+06	1.99135e+06	1.8041e+06	1.71015e+06	2.77743e+06	2.1921e+06
P63321	Rala	Ras-related protein Ral-A OS=Mus musculus OX=10090 GN=Rala PE=1 SV=1	28.318	4	13	2	23.5	7.11	245	23	cell division;cell organization and biogenesis;regulation of biological process;response to stimulus;transport	0.1	0.508233	746878	464605	742053	699073	699722	573637	746878	321080	715363	576339	627717	381990
P10833	Rras	Ras-related protein R-Ras OS=Mus musculus OX=10090 GN=Rras PE=1 SV=1	14.86	3	13	3	23.7	6.79	501	13	cell differentiation;regulation of biological process;response to stimulus	0.32	0.19433	896973	802354	1.18245e+06	695833	1.08824e+06	633108	896973	554492	1.13992e+06	573668	976257	421593
A0A1B0GR11		Transaldolase OS=Mus musculus OX=10090 GN=Taldo1 PE=1 SV=1	18.636	3	13	3	42.1	7.02	333	8	metabolic process	-1.05	0.0100678	483265	421872	531620	947710	1.44206e+06	1.03448e+06	483265	291548	512499	781323	1.29366e+06	688873
Q61462	Cyba	Cytochrome b-245 light chain OS=Mus musculus OX=10090 GN=Cyba PE=1 SV=3	19.267	3	13	3	20.7	9.23	116	26	cell organization and biogenesis;cellular homeostasis;defense response;metabolic process;regulation of biological process;response to stimulus;transport	-0.08	0.879273	992967	746340	1.13822e+06	1.07805e+06	1.35592e+06	987026	992967	515782	1.09728e+06	888783	1.21639e+06	657271
Q8C483	Sars	Serine--tRNA ligase, cytoplasmic OS=Mus musculus OX=10090 GN=Sars PE=1 SV=1	34.083	6	13	6	61.1	7.43	234	15	metabolic process;regulation of biological process	-0.2	0.861237	852011	704069	966764	949013	1.18151e+06	689229	852011	486569	931992	782397	1.05992e+06	458965
P61082	Ube2m	NEDD8-conjugating enzyme Ubc12 OS=Mus musculus OX=10090 GN=Ube2m PE=1 SV=1	22.656	3	13	3	20.9	7.69	250	21	metabolic process;regulation of biological process	-0.04	0.788237	535447	490831	707311	585181	629300	472425	535447	339205	681871	482443	564542	314593
P97371	Psme1	Proteasome activator complex subunit 1 OS=Mus musculus OX=10090 GN=Psme1 PE=1 SV=2	23.161	6	13	6	28.7	5.97	74	29	regulation of biological process	-0.28	0.682811	610649	1.03613e+06	772007	1.27507e+06	1.2081e+06	678762	610649	716047	744240	1.05121e+06	1.08378e+06	451995
O70325	Gpx4	Phospholipid hydroperoxide glutathione peroxidase OS=Mus musculus OX=10090 GN=Gpx4 PE=1 SV=4	21.011	3	13	3	22.2	8.46	163	18	cell organization and biogenesis;development;metabolic process;regulation of biological process;response to stimulus	-0.29	0.673489	577334	490075	692507	710419	807937	515716	577334	338682	667599	585693	724797	343420
Q9R1P0	Psma4	Proteasome subunit alpha type-4 OS=Mus musculus OX=10090 GN=Psma4 PE=1 SV=1	23.46	4	13	4	29.5	7.72	224	16	metabolic process	-0.38	0.495616	851742	1.02301e+06	1.02959e+06	1.37821e+06	1.09533e+06	955060	851742	706985	992560	1.13624e+06	982620	635984
P59999	Arpc4	Actin-related protein 2/3 complex subunit 4 OS=Mus musculus OX=10090 GN=Arpc4 PE=1 SV=3	10.053	3	13	3	19.7	8.43	103	16	cell organization and biogenesis;regulation of biological process	-0.39	0.470228	2.08547e+06	2.01879e+06	2.63515e+06	2.94967e+06	2.95727e+06	1.89962e+06	2.08547e+06	1.39515e+06	2.54037e+06	2.4318e+06	2.65295e+06	1.26497e+06
P53026	Rpl10a	60S ribosomal protein L10a OS=Mus musculus OX=10090 GN=Rpl10a PE=1 SV=3	20.077	4	13	4	24.9	9.98	60	12	metabolic process	-0.28	0.685251	886121	443110	806073	1.0863e+06	1.18902e+06	1.18392e+06	886121	306225	777081	895579	1.06666e+06	788384
Q8R4V5	Oit3	Oncoprotein-induced transcript 3 protein OS=Mus musculus OX=10090 GN=Oit3 PE=2 SV=2	25.225	3	13	3	60.3	5.39	405	7		0.17	0.384694	789036	1.01966e+06	658728	695249	857399	962306	789036	704671	635036	573186	769169	640809
Q99PL5	Rrbp1	Ribosome-binding protein 1 OS=Mus musculus OX=10090 GN=Rrbp1 PE=1 SV=2	47.499	8	13	8	172.8	9.33	170	6	metabolic process;regulation of biological process;response to stimulus;transport	0.05	0.594444	1.22176e+06	1.02326e+06	1.16759e+06	1.11403e+06	1.16515e+06	985797	1.22176e+06	707157	1.1256e+06	918439	1.04525e+06	656452
P61979	Hnrnpk	Heterogeneous nuclear ribonucleoprotein K OS=Mus musculus OX=10090 GN=Hnrnpk PE=1 SV=1	41.634	4	13	4	50.9	5.54	538	12	metabolic process;regulation of biological process;response to stimulus	-0.56	0.235743	688600	699304	707531	1.01983e+06	1.04967e+06	743738	688600	483276	682083	840779	941656	495263
P35293	Rab18	Ras-related protein Rab-18 OS=Mus musculus OX=10090 GN=Rab18 PE=1 SV=2	37.956	5	13	5	23	5.36	310	29	cell organization and biogenesis;development;regulation of biological process;response to stimulus;transport	0.37	0.147799	1.64267e+06	840737	1.73788e+06	1.12218e+06	1.47924e+06	986278	1.64267e+06	581018	1.67538e+06	925159	1.32702e+06	656772	Acetyl [N-Term]
Q8BXZ1	Tmx3	Protein disulfide-isomerase TMX3 OS=Mus musculus OX=10090 GN=Tmx3 PE=1 SV=2	29.991	5	13	5	51.8	5.16	294	15	cellular homeostasis;metabolic process;regulation of biological process;response to stimulus	0.06	0.578136	1.1749e+06	777824	1.20998e+06	1.07973e+06	1.16195e+06	820641	1.1749e+06	537540	1.16646e+06	890165	1.04238e+06	546473
Q3UDW8	Hgsnat	Heparan-alpha-glucosaminide N-acetyltransferase OS=Mus musculus OX=10090 GN=Hgsnat PE=1 SV=2	17.577	4	13	4	72.5	8.27	394	6	cell organization and biogenesis;transport	-0.21	0.836569	879005	399042	907997	1.00535e+06	1.17474e+06	715642	879005	275771	875339	828840	1.05386e+06	476553
Q3TW96	Uap1l1	UDP-N-acetylhexosamine pyrophosphorylase-like protein 1 OS=Mus musculus OX=10090 GN=Uap1l1 PE=1 SV=1	18.851	3	13	3	56.6	5.43	277	9	metabolic process	-0.13	0.977094	737272	700679	932049	927783	1.01603e+06	714484	737272	484227	898526	764895	911473	475782
P26443	Glud1	Glutamate dehydrogenase 1, mitochondrial OS=Mus musculus OX=10090 GN=Glud1 PE=1 SV=1	61.191	9	13	9	61.3	8	331	20	metabolic process;regulation of biological process;response to stimulus	-0.6	0.190737	497525	256901	669964	2.19258e+06	724112	375557	497525	177540	645868	1.80764e+06	649598	250087
P51885	Lum	Lumican OS=Mus musculus OX=10090 GN=Lum PE=1 SV=2	33.728	2	13	2	38.2	6.43	624	9	cell organization and biogenesis;regulation of biological process;response to stimulus	-0.04	0.771845	1.39911e+06	1.97986e+06	1.31517e+06	1.42323e+06	1.73765e+06	1.77647e+06	1.39911e+06	1.36825e+06	1.26787e+06	1.17336e+06	1.55883e+06	1.18297e+06
P08249	Mdh2	Malate dehydrogenase, mitochondrial OS=Mus musculus OX=10090 GN=Mdh2 PE=1 SV=3	57.959	6	13	6	35.6	8.68	409	25	metabolic process	-0.16	0.943917	864027	353367	727487	1.1571e+06	1.54339e+06	843685	864027	244206	701322	953953	1.38457e+06	561818
P61255	Rpl26; Gm15772	60S ribosomal protein L26 OS=Mus musculus OX=10090 GN=Rpl26 PE=1 SV=1	11.581	5	13	5	17.2	10.55	103	23	metabolic process;regulation of biological process;response to stimulus	-0.5	0.301726	2.09842e+06	1.70475e+06	2.08162e+06	2.98298e+06	2.64398e+06	2.27954e+06	2.09842e+06	1.17812e+06	2.00675e+06	2.45927e+06	2.3719e+06	1.51797e+06
P97315	Csrp1	Cysteine and glycine-rich protein 1 OS=Mus musculus OX=10090 GN=Csrp1 PE=1 SV=3	29.867	3	13	3	20.6	8.57	285	22	cell organization and biogenesis	-0.61	0.179416	713402	826176	1.02292e+06	1.13038e+06	1.2444e+06	1.25103e+06	713402	570956	986124	931926	1.11635e+06	833072
Q99KN1	Arrdc1	Arrestin domain-containing protein 1 OS=Mus musculus OX=10090 GN=Arrdc1 PE=1 SV=2	29.657	5	13	5	46.3	7.21	164	12	metabolic process;regulation of biological process;transport	-0.4	0.464402	965659	1.55762e+06	1.63519e+06	1.48829e+06	2.01648e+06	1.60038e+06	965659	1.07644e+06	1.57638e+06	1.22699e+06	1.80898e+06	1.06571e+06
Q9QUM9	Psma6	Proteasome subunit alpha type-6 OS=Mus musculus OX=10090 GN=Psma6 PE=1 SV=1	19.832	3	13	3	27.4	6.76	272	13	metabolic process;regulation of biological process	-0.17	0.93101	949791	928999	962489	1.09603e+06	1.38103e+06	928504	949791	642014	927871	903605	1.23892e+06	618300
Q9Z2U1	Psma5	Proteasome subunit alpha type-5 OS=Mus musculus OX=10090 GN=Psma5 PE=1 SV=1	25.578	4	13	4	26.4	4.79	182	17	metabolic process	-0.12	0.961822	661119	867988	763099	1.09215e+06	984739	855515	661119	599851	735653	900403	883405	569696
O70194	Eif3d	Eukaryotic translation initiation factor 3 subunit D OS=Mus musculus OX=10090 GN=Eif3d PE=1 SV=2	32.083	3	14	3	63.9	6.05	443	9	cell organization and biogenesis;metabolic process;regulation of biological process	-0.11	0.939794	301082	410552	374831	395918	347016	414674	301082	283725	361350	326407	311306	276135
Q9D0F9	Pgm2	Phosphoglucomutase-1 OS=Mus musculus OX=10090 GN=Pgm1 PE=1 SV=4	24.364	4	14	4	61.4	6.57	288	7	metabolic process	-0.14	1	1.02887e+06	862876	1.39709e+06	899619	1.23692e+06	696962	1.02887e+06	596318	1.34684e+06	741675	1.10964e+06	464114
Q8C522	Endod1	Endonuclease domain-containing 1 protein OS=Mus musculus OX=10090 GN=Endod1 PE=1 SV=2	33.58	4	14	4	55.2	6.16	484	11	metabolic process	0.32	0.195704	583131	619126	1.0582e+06	495848	715036	526474	583131	427867	1.02014e+06	408793	641456	350584
Q9EPL9	Acox3	Peroxisomal acyl-coenzyme A oxidase 3 OS=Mus musculus OX=10090 GN=Acox3 PE=1 SV=2	52.096	5	14	5	78.4	7.12	474	12	metabolic process	-0.59	0.197023	495162	277867	528241	772182	881508	754382	495162	192029	509242	636612	790797	502351
P63028	Tpt1	Translationally-controlled tumor protein OS=Mus musculus OX=10090 GN=Tpt1 PE=1 SV=1	63.735	3	14	3	19.5	4.86	449	43	cell differentiation;regulation of biological process	0.12	0.460412	1.74099e+06	1.78188e+06	2.42598e+06	1.89191e+06	1.45584e+06	1.53881e+06	1.74099e+06	1.23142e+06	2.33872e+06	1.55975e+06	1.30603e+06	1.02471e+06
P29391	Ftl1	Ferritin light chain 1 OS=Mus musculus OX=10090 GN=Ftl1 PE=1 SV=2	51.358	4	14	4	20.8	6	773	36	cellular homeostasis;transport	-0.12	0.963628	880851	817379	1.06898e+06	976496	1.05484e+06	767939	880851	564876	1.03054e+06	805055	946294	511378
Q62422	Ostf1	Osteoclast-stimulating factor 1 OS=Mus musculus OX=10090 GN=Ostf1 PE=1 SV=2	61.823	4	14	4	23.8	5.68	351	33		0.47	0.085612	999709	1.32561e+06	1.47871e+06	1.06228e+06	1.25349e+06	987885	999709	916106	1.42552e+06	875778	1.1245e+06	657843	Acetyl [N-Term]
Q8BHN3	Ganab	Neutral alpha-glucosidase AB OS=Mus musculus OX=10090 GN=Ganab PE=1 SV=1	63.078	7	14	7	106.8	6.06	423	12	metabolic process	0.07	0.563248	1.89197e+06	1.00442e+06	1.55926e+06	1.60407e+06	1.56681e+06	1.44488e+06	1.89197e+06	694139	1.50317e+06	1.32245e+06	1.40558e+06	962161
Q9EPK2	Rp2h; Rp2	Protein XRP2 OS=Mus musculus OX=10090 GN=Rp2 PE=1 SV=3	26.998	5	14	5	39.4	5.24	417	14	cell organization and biogenesis;metabolic process;regulation of biological process;transport	-0.27	0.707326	923746	836665	1.3045e+06	1.02348e+06	1.24695e+06	799745	923746	578204	1.25758e+06	843794	1.11864e+06	532558
Q9DCH4	Eif3f	Eukaryotic translation initiation factor 3 subunit F OS=Mus musculus OX=10090 GN=Eif3f PE=1 SV=2	28.735	3	14	3	38	5.58	498	11	metabolic process	0.28	0.233773	723595	566934	580604	438162	905824	489771	723595	391798	559721	361235	812611	326143
P50427	Sts	Steryl-sulfatase OS=Mus musculus OX=10090 GN=Sts PE=1 SV=1	42.523	5	14	5	66.5	8.5	434	11	metabolic process	-0.17	0.93105	424601	335775	375145	499340	508231	401916	424601	232048	361652	411672	455932	267640
Q9CY50	Ssr1	Translocon-associated protein subunit alpha OS=Mus musculus OX=10090 GN=Ssr1 PE=1 SV=1	25.324	3	14	3	32	4.45	63	16	cell organization and biogenesis;transport	0.11	0.488745	1.14573e+06	790381	916221	1.06739e+06	1.12926e+06	835326	1.14573e+06	546218	883267	879989	1.01305e+06	556252
Q9EQH3	Vps35	Vacuolar protein sorting-associated protein 35 OS=Mus musculus OX=10090 GN=Vps35 PE=1 SV=1	61.94	6	14	6	91.7	5.44	447	9	cell organization and biogenesis;metabolic process;regulation of biological process;transport	-0.39	0.475517	1.15377e+06	1.05641e+06	1.62335e+06	1.54185e+06	1.57649e+06	1.00955e+06	1.15377e+06	730068	1.56496e+06	1.27115e+06	1.41426e+06	672266
O70496	Clcn7	H(+)/Cl(-) exchange transporter 7 OS=Mus musculus OX=10090 GN=Clcn7 PE=1 SV=1	30.322	3	14	3	88.7	7.27	212	5	response to stimulus;transport	0.67	0.0216211	479570	285236	502030	225792	449483	315300	479570	197122	483974	186151	403229	209962
P28667	Marcksl1	MARCKS-related protein OS=Mus musculus OX=10090 GN=Marcksl1 PE=1 SV=2	66.26	5	14	5	20.2	4.61	404	52	regulation of biological process	1.22	0.00011521	2.13111e+06	2.20874e+06	3.2241e+06	735541	950705	1.03897e+06	2.13111e+06	1.52642e+06	3.10814e+06	606404	852873	691857
P01837		Immunoglobulin kappa constant OS=Mus musculus OX=10090 GN=Igkc PE=1 SV=2	65.677	4	14	4	11.9	5.9	539	31		-0.62	0.17615	422924	1.51115e+06	910276	1.49646e+06	1.24918e+06	2.13089e+06	422924	1.04433e+06	877536	1.23373e+06	1.12063e+06	1.41898e+06
O88456	Capns1	Calpain small subunit 1 OS=Mus musculus OX=10090 GN=Capns1 PE=1 SV=1	20.309	5	14	5	28.4	5.63	409	18	metabolic process	-0.43	0.412951	2.45228e+06	3.56062e+06	2.39417e+06	4.10808e+06	2.9312e+06	3.26107e+06	2.45228e+06	2.46068e+06	2.30806e+06	3.38683e+06	2.62956e+06	2.17158e+06
P70441	Slc9a3r1	Na(+)/H(+) exchange regulatory cofactor NHE-RF1 OS=Mus musculus OX=10090 GN=Slc9a3r1 PE=1 SV=3	51.997	6	14	6	38.6	5.9	151	26	cell differentiation;cell organization and biogenesis;cellular homeostasis;regulation of biological process;response to stimulus;transport	-0.19	0.892968	1.04311e+06	999964	1.19301e+06	970933	1.23788e+06	1.25918e+06	1.04311e+06	691057	1.1501e+06	800469	1.1105e+06	838497	Acetyl [N-Term]
Q60754	Marco	Macrophage receptor MARCO OS=Mus musculus OX=10090 GN=Marco PE=1 SV=1	80.681	8	14	8	52.7	7.84	438	29	defense response;regulation of biological process;response to stimulus;transport	1.06	0.000722147	1.19888e+06	763812	1.0597e+06	126813	132746	174744	1.19888e+06	527856	1.02158e+06	104549	119086	116364
P62855	Rps26; Rps26-ps1	40S ribosomal protein S26 OS=Mus musculus OX=10090 GN=Rps26 PE=1 SV=3	22.814	2	14	2	13	11	474	21	metabolic process;regulation of biological process	-0.5	0.310847	3.88329e+06	3.31024e+06	3.56456e+06	4.45192e+06	5.10164e+06	5.29717e+06	3.88329e+06	2.28765e+06	3.43636e+06	3.67031e+06	4576655	3.52744e+06
P17427	Ap2a2	AP-2 complex subunit alpha-2 OS=Mus musculus OX=10090 GN=Ap2a2 PE=1 SV=2	46.018	7	14	4	104	6.93	458	10	regulation of biological process;transport	-1.2	0.00263955	192599	45238.6	297716	416533	580370	475834	192599	31263.6	287008	343403	520647	316862
C0HKE8	Hist1h2ae; Hist1h2ao; Hist1h2ab; Hist1h2ai; Hist1h2ac; Hist1h2ad; Hist1h2an; Hist1h2aa; Hist1h2ag; Hist1h2ap	Histone H2A type 1-O OS=Mus musculus OX=10090 GN=Hist1h2ao PE=1 SV=1	60.354	4	14	2	14.1	11.05	287	49	cell organization and biogenesis;regulation of biological process	-0.24	0.782828	1.30458e+07	3.18287e+07	1.84222e+07	2.33511e+07	1.68718e+07	2.22354e+07	1.30458e+07	21996269	17759567	1.92514e+07	15135601	1.48068e+07
P30993	C5ar1	C5a anaphylatoxin chemotactic receptor 1 OS=Mus musculus OX=10090 GN=C5ar1 PE=1 SV=2	32.254	4	14	4	39	8.79	331	13	cell death;cell proliferation;cellular component movement;cellular homeostasis;defense response;metabolic process;regulation of biological process;response to stimulus	0.3	0.219932	4.33104e+06	4.62263e+06	5.9626e+06	3.62525e+06	3.69475e+06	2.68713e+06	4.33104e+06	3.19462e+06	5.74814e+06	2.98877e+06	3.31454e+06	1.78939e+06
P11983	Tcp1	T-complex protein 1 subunit alpha OS=Mus musculus OX=10090 GN=Tcp1 PE=1 SV=3	63.379	7	14	7	60.4	6.16	397	17	metabolic process;regulation of biological process;transport	-0.17	0.929347	757922	631245	1.04927e+06	993663	1.13629e+06	679343	757922	436242	1.01153e+06	819208	1.01936e+06	452382	Acetyl [N-Term]
A0A1B0GS68		Uncharacterized protein OS=Mus musculus OX=10090 GN=Gm45713 PE=2 SV=1	11.792	3	14	3	50.8	10.23	279	6	metabolic process;regulation of biological process	0.02	0.656506	2.42232e+06	1.53457e+06	2.36666e+06	2.42976e+06	2.69149e+06	2.14997e+06	2.42232e+06	1.06051e+06	2.28154e+06	2.00317e+06	2.41453e+06	1.43169e+06
Q8BYI6	Lpcat2	Lysophosphatidylcholine acyltransferase 2 OS=Mus musculus OX=10090 GN=Lpcat2 PE=1 SV=1	53.455	7	14	7	60.2	5.83	357	16	cell organization and biogenesis;metabolic process	0.17	0.378684	1.46423e+06	820553	1.43691e+06	1.25873e+06	1.35629e+06	1.08915e+06	1.46423e+06	567069	1.38523e+06	1.03774e+06	1.21672e+06	725277
Q8K4Q8	Colec12	Collectin-12 OS=Mus musculus OX=10090 GN=Colec12 PE=1 SV=1	56.343	8	14	8	81.3	5.49	189	14	regulation of biological process;response to stimulus	-0.46	0.366886	389454	455520	443059	449300	750933	515316	389454	314802	427123	370418	673659	343154
P13439	Umps	Uridine 5'-monophosphate synthase OS=Mus musculus OX=10090 GN=Umps PE=1 SV=3	26.862	5	15	5	52.3	6.61	244	9	metabolic process;response to stimulus;transport	-0.43	0.408803	1.77287e+07	1.6149e+07	1.02674e+07	1.76638e+07	2.49808e+07	1.4898e+07	1.77287e+07	1.11603e+07	9.89811e+06	1.45626e+07	2.24102e+07	9.92073e+06
P06869	Plau	Urokinase-type plasminogen activator OS=Mus musculus OX=10090 GN=Plau PE=1 SV=1	53.385	5	15	5	48.2	8.16	477	16	cell death;cellular component movement;metabolic process;regulation of biological process;response to stimulus	1.38	1.78729e-05	973017	1.10061e+06	1.05859e+06	429154	416640	247596	973017	760613	1.02052e+06	353808	373765	164877
Q80W54	Zmpste24	CAAX prenyl protease 1 homolog OS=Mus musculus OX=10090 GN=Zmpste24 PE=1 SV=2	33.334	3	15	3	54.7	6.95	165	9	cell organization and biogenesis;metabolic process	0.01	0.672893	736031	451235	857678	688968	817444	616966	736031	311840	826830	568008	733325	410844
Q9EP69	Sacm1l	Phosphatidylinositide phosphatase SAC1 OS=Mus musculus OX=10090 GN=Sacm1l PE=1 SV=1	52.996	8	15	8	66.9	7.3	448	18	metabolic process	0.14	0.424164	1.25615e+06	886209	1.13744e+06	690497	1.18618e+06	1.10373e+06	1.25615e+06	612443	1.09653e+06	569268	1.06411e+06	734987
P70206	Plxna1	Plexin-A1 OS=Mus musculus OX=10090 GN=Plxna1 PE=1 SV=1	39.85	7	15	7	211	6.9	285	4	cell growth;cellular component movement;regulation of biological process;response to stimulus	0.16	0.404405	703198	800313	1.10705e+06	542459	579319	305856	703198	553082	1.06723e+06	447221	519705	203672
Q64518	Atp2a3	Sarcoplasmic/endoplasmic reticulum calcium ATPase 3 OS=Mus musculus OX=10090 GN=Atp2a3 PE=1 SV=3	61.491	7	15	2	113.6	5.85	319	9	transport	0.5	0.0709901	328092	271842	313886	277164	362988		328092	187865	302597	228503	325635
Q9CZM2	Rpl15	60S ribosomal protein L15 OS=Mus musculus OX=10090 GN=Rpl15 PE=1 SV=4	20.591	4	15	4	24.1	11.62	265	18	metabolic process	0	0.691164	2.558e+06	2.15759e+06	2.75117e+06	2.65657e+06	3.02922e+06	2.12236e+06	2.558e+06	1.49107e+06	2.65222e+06	2.19016e+06	2.7175e+06	1.4133e+06
P97300	Nptn	Neuroplastin OS=Mus musculus OX=10090 GN=Nptn PE=1 SV=3	15.003	4	15	4	44.3	7.74	251	11	cell organization and biogenesis;cellular homeostasis;regulation of biological process;response to stimulus	-0.37	0.506693	1.68149e+06	1.80702e+06	2.10289e+06	2.76714e+06	2.42877e+06	1.8776e+06	1.68149e+06	1.2488e+06	2.02726e+06	2.28132e+06	2.17884e+06	1.25031e+06
O35316	Slc6a6	Sodium- and chloride-dependent taurine transporter OS=Mus musculus OX=10090 GN=Slc6a6 PE=1 SV=2	41.899	5	15	5	69.8	7.23	249	14	transport	0.74	0.0133909	2.15184e+06	3.26214e+06	3.63471e+06	2.02202e+06	2.08798e+06	1.21298e+06	2.15184e+06	2.2544e+06	3.50398e+06	1.66702e+06	1.87312e+06	807735
P0C0S6	H2afz	Histone H2A.Z OS=Mus musculus OX=10090 GN=H2afz PE=1 SV=2	10.167	3	15	1	13.5	10.58	187	20	development;regulation of biological process;response to stimulus	-0.44	0.388432	962869	1.41019e+06	1.09787e+06	1.96302e+06	1.17778e+06	1.49271e+06	962869	974559	1.05839e+06	1.61838e+06	1.05658e+06	994008
Q9ET30	Tm9sf3	Transmembrane 9 superfamily member 3 OS=Mus musculus OX=10090 GN=Tm9sf3 PE=1 SV=1	42.842	6	15	6	67.5	7.21	186	14		0.28	0.235397	1.0662e+06	445121	1.27542e+06	873726	1.32921e+06	560538	1.0662e+06	307615	1229543	720328	1.19243e+06	373268
Q61982	Notch3	Neurogenic locus notch homolog protein 3 OS=Mus musculus OX=10090 GN=Notch3 PE=1 SV=1	29.612	2	15	2	244.1	5.33	413	1	cell differentiation;development;metabolic process;regulation of biological process;response to stimulus	-0.25	0.754593	468966	610143	696121	713162	721403	522353	468966	421658	671084	587954	647167	347840
Q3UER8	Fgg	Fibrinogen gamma chain OS=Mus musculus OX=10090 GN=Fgg PE=1 SV=1	14.204	3	15	3	50.3	5.62	266	6	cell organization and biogenesis;coagulation;defense response;metabolic process;regulation of biological process;response to stimulus;transport	-0.25	0.759893	3.6085e+06	4.45112e+06	3.18039e+06	5.29473e+06	4.54638e+06	4.10031e+06	3.6085e+06	3.07609e+06	3.066e+06	4.36515e+06	4.07854e+06	2.73044e+06
Q3UDF0	Slc2a6	Solute carrier family 2 (Facilitated glucose transporter), member 6, isoform CRA_a OS=Mus musculus OX=10090 GN=Slc2a6 PE=1 SV=1	48.143	5	15	5	54.4	8.32	455	14	transport	1.24	0.000101034	1.49169e+06	171271	1.32079e+06	499589	696318	199849	1.49169e+06	118362	1.27329e+06	411877	624664	133081
E9PZC3		Flavin reductase (NADPH) OS=Mus musculus OX=10090 GN=Blvrb PE=1 SV=1	29.315	3	15	3	26.6	7.01	258	15		-0.08	0.869242	4.71181e+06	5.44574e+06	4.64525e+06	6.42441e+06	5.06352e+06	5.46231e+06	4.71181e+06	3.76345e+06	4.47818e+06	5.29649e+06	4.54246e+06	3.63741e+06
Q8BY89	Slc44a2	Choline transporter-like protein 2 OS=Mus musculus OX=10090 GN=Slc44a2 PE=1 SV=2	15.827	4	15	4	80.1	8.79	276	6	regulation of biological process;response to stimulus;transport	-0.09	0.888722	998891	1.21903e+06	1.26242e+06	1.08732e+06	1.30864e+06	1.04861e+06	998891	842448	1.21701e+06	896420	1.17398e+06	698279
Q9WTR5	Cdh13	Cadherin-13 OS=Mus musculus OX=10090 GN=Cdh13 PE=1 SV=2	37.01	4	15	4	78.1	5.12	327	9	cell organization and biogenesis;cell proliferation;cellular component movement;regulation of biological process;response to stimulus	-0.5	0.305208	327780	400271	288958	472473	389314	318495	327780	276620	278565	389522	349251	212089
Q9D771	Tmem206	Transmembrane protein 206 OS=Mus musculus OX=10090 GN=Tmem206 PE=1 SV=1	33.992	4	15	4	40.2	7.77	313	19		0.2	0.344221	681789	630778	830075	626171	967177	504834	681789	435920	800220	516236	867650	336174
P17809	Slc2a1	Solute carrier family 2, facilitated glucose transporter member 1 OS=Mus musculus OX=10090 GN=Slc2a1 PE=1 SV=4	21.019	4	15	4	53.9	8.87	322	9	cell communication;cell organization and biogenesis;response to stimulus;transport	-0.18	0.915124	1.48933e+06	1.80236e+06	2.06104e+06	1.72143e+06	2.97689e+06	1.7634e+06	1.48933e+06	1.24558e+06	1.98691e+06	1.4192e+06	2.67055e+06	1.17427e+06
P70697	Urod	Uroporphyrinogen decarboxylase OS=Mus musculus OX=10090 GN=Urod PE=1 SV=2	36.707	5	15	5	40.7	6.65	632	16	metabolic process	0.27	0.246338	879033	567199	1.22855e+06	797725	1.05317e+06	570926	879033	391981	1.18437e+06	657670	944790	380185
Q8BSY0	Asph	Aspartyl/asparaginyl beta-hydroxylase OS=Mus musculus OX=10090 GN=Asph PE=1 SV=1	65.356	7	15	7	83	5.08	537	13	cellular homeostasis;metabolic process;regulation of biological process;response to stimulus;transport	0.34	0.17842	1.06355e+06	997646	1.00202e+06	973249	1.44253e+06	1.03799e+06	1.06355e+06	689455	965983	802378	1.29409e+06	691207
P00493	Hprt	Hypoxanthine-guanine phosphoribosyltransferase OS=Mus musculus OX=10090 GN=Hprt1 PE=1 SV=3	28.341	4	15	4	24.6	6.68	504	22	cell differentiation;cell organization and biogenesis;cell proliferation;metabolic process;regulation of biological process;response to stimulus	-0.08	0.871666	811929	672386	931356	969996	958563	810347	811929	464674	897858	799696	859922	539618
P28271	Aco1	Cytoplasmic aconitate hydratase OS=Mus musculus OX=10090 GN=Aco1 PE=1 SV=3	37.07	5	15	5	98.1	7.5	370	7	cellular homeostasis;metabolic process;regulation of biological process;response to stimulus;transport	0.36	0.16255	763377	583838	887253	656936	825917	442857	763377	403480	855341	541600	740926	294903
F6UND7		Tyrosine-protein kinase OS=Mus musculus OX=10090 GN=Hck PE=1 SV=1	22.381	4	15	2	59.1	7.24	311	9	metabolic process	0.61	0.0335855	203441	153648	271692	133049	136413	110465	203441	106183	261920	109690	122376	73559.9
Q9CXE7	Tmed5	Transmembrane emp24 domain-containing protein 5 OS=Mus musculus OX=10090 GN=Tmed5 PE=1 SV=1	49.188	5	15	5	26.2	4.93	415	25	cell organization and biogenesis;transport	-0.14	0.992377	1.89255e+06	1.46917e+06	1.88529e+06	1.99172e+06	2.37077e+06	2.13791e+06	1.89255e+06	1.01531e+06	1.81748e+06	1.64204e+06	2.12681e+06	1.42366e+06
P48025	Syk	Tyrosine-protein kinase SYK OS=Mus musculus OX=10090 GN=Syk PE=1 SV=2	46.3	7	15	7	71.3	7.88	245	16	cellular component movement;defense response;metabolic process;regulation of biological process;response to stimulus;transport	-0.32	0.607014	1.12708e+06	1.12773e+06	1.77645e+06	1.34538e+06	1.46327e+06	1.06734e+06	1.12708e+06	779351	1.71255e+06	1.10917e+06	1.31269e+06	710751
Q9D379	Ephx1	Epoxide hydrolase 1 OS=Mus musculus OX=10090 GN=Ephx1 PE=1 SV=2	27.48	6	16	6	52.5	8.35	131	14	metabolic process;response to stimulus	-0.24	0.763449	721837	564947	682485	494242	684931	532041	721837	390424	657938	407469	614449	354291
O35912	Emp3	Epithelial membrane protein 3 OS=Mus musculus OX=10090 GN=Emp3 PE=2 SV=2	44.421	3	16	3	18.2	7.66	911	21	cell death;cell growth;cell organization and biogenesis	0.69	0.0187288	470580	1.12615e+06	892710	971636	454727	550301	470580	778264	860602	801048	407933	366451
P09542	Myl3	Myosin light chain 3 OS=Mus musculus OX=10090 GN=Myl3 PE=1 SV=4	37.979	3	16	1	22.4	5.1	556	14	regulation of biological process	0.13	0.450049	170097	174960	134644	164464	118301	123165	170097	120911	129801	135589	106127	82016.7
Q8VEH3	Arl8a	ADP-ribosylation factor-like protein 8A OS=Mus musculus OX=10090 GN=Arl8a PE=1 SV=1	24.774	4	16	1	21.4	7.77	334	24	cell division;regulation of biological process;response to stimulus	-0.56	0.237866	257009	235324	242997	507025	345866	230661	257009	162628	234258	418008	310275	153599
Q792Z1	Try10	MCG140784 OS=Mus musculus OX=10090 GN=Try10 PE=1 SV=1	32.022	3	16	3	26.2	5.83	156	19	metabolic process	-0.25	0.761846	3.61764e+06	3.16234e+06	2.7154e+06	3.39372e+06	4.40694e+06	5.16527e+06	3.61764e+06	2.18544e+06	2.61774e+06	2.79789e+06	3.95345e+06	3.4396e+06
P59108	Cpne2	Copine-2 OS=Mus musculus OX=10090 GN=Cpne2 PE=1 SV=1	24.807	4	16	3	61	5.96	527	8	response to stimulus	0.3	0.214766	226873	230712	438085	209554	187389	100026	226873	159441	422328	172763	168106	66608.1
Q61739	Itga6	Integrin alpha-6 OS=Mus musculus OX=10090 GN=Itga6 PE=1 SV=3	60.327	8	16	8	122.1	7.03	427	9	cell communication;cell differentiation;cell organization and biogenesis;cellular component movement;regulation of biological process;response to stimulus	-0.19	0.878337	672348	824613	1.01295e+06	772339	879179	506216	672348	569875	976515	636741	788707	337094
Q6ZWY3	Rps27l	40S ribosomal protein S27-like OS=Mus musculus OX=10090 GN=Rps27l PE=1 SV=3	29.386	3	16	1	9.5	9.45	476	38	cell organization and biogenesis;metabolic process;regulation of biological process;response to stimulus	0.28	0.233417	572481	509926	792526	470592	493136	445921	572481	352400	764022	387971	442390	296943
Q8JZQ9	Eif3b	Eukaryotic translation initiation factor 3 subunit B OS=Mus musculus OX=10090 GN=Eif3b PE=1 SV=1	48.563	5	16	5	91.3	5.02	335	8	metabolic process;regulation of biological process	-0.28	0.695142	573014	583323	577909	711645	721031	569108	573014	403124	557124	586704	646834	378974
P11688	Itga5	Integrin alpha-5 OS=Mus musculus OX=10090 GN=Itga5 PE=1 SV=3	40.098	8	16	8	115	5.95	329	8	cell differentiation;cell organization and biogenesis;cellular component movement;regulation of biological process;response to stimulus	0.6	0.0354467	2.62524e+06	2.47969e+06	3.65625e+06	1.92312e+06	1.55604e+06	1.06176e+06	2.62524e+06	1.71367e+06	3.52475e+06	1.58549e+06	1.39591e+06	707039
A0A1W2P768	Hist2h3c1	Histone H3.2 OS=Mus musculus OX=10090 GN=Hist2h3c1 PE=1 SV=1	24.593	5	16	5	20.2	11.39	227	33	cell organization and biogenesis;regulation of biological process	0.07	0.56366	4.76693e+07	6.94186e+07	6.37159e+07	6.70021e+07	6.22452e+07	5.75905e+07	4.76693e+07	4.79739e+07	6.14243e+07	5.52387e+07	5.58399e+07	3.83501e+07
Q9WUU7	Ctsz	Cathepsin Z OS=Mus musculus OX=10090 GN=Ctsz PE=1 SV=1	38.958	5	16	5	34	6.6	437	20	metabolic process;regulation of biological process	0.27	0.244704	1.49641e+06	690170	1.70724e+06	1.14456e+06	1.10373e+06	858083	1.49641e+06	476964	1.64584e+06	943613	990155	571406
D3Z4J3	Myo5a	Unconventional myosin-Va OS=Mus musculus OX=10090 GN=Myo5a PE=1 SV=1	75.02	10	16	10	215.4	8.5	371	7	cell communication;cell differentiation;cell organization and biogenesis;cellular component movement;metabolic process;regulation of biological process;response to stimulus;transport	0.35	0.164322	139718	101172	186006	196536	275332	44364.6	139718	69917.8	179316	162031	246999	29542.8
Q9D8N0	Eef1g	Elongation factor 1-gamma OS=Mus musculus OX=10090 GN=Eef1g PE=1 SV=3	23.967	6	16	6	50	6.74	130	11	metabolic process;response to stimulus	-0.23	0.797544	1.97079e+06	1.81596e+06	2.23255e+06	2.35968e+06	2.49621e+06	2.38634e+06	1.97079e+06	1.25498e+06	2.15225e+06	1.9454e+06	2.23934e+06	1.58909e+06
P60766	Cdc42	Cell division control protein 42 homolog OS=Mus musculus OX=10090 GN=Cdc42 PE=1 SV=2	37.95	5	16	4	21.2	6.55	294	29	cell communication;cell differentiation;cell organization and biogenesis;cellular component movement;metabolic process;regulation of biological process;response to stimulus;transport	-0.14	0.992585	4.81799e+06	5.39613e+06	8.57699e+06	5.37813e+06	6.48725e+06	5.23381e+06	4.81799e+06	3.72917e+06	8.2685e+06	4.4339e+06	5.81968e+06	3.48525e+06
P14115	Rpl27a	60S ribosomal protein L27a OS=Mus musculus OX=10090 GN=Rpl27a PE=1 SV=5	23.118	4	16	4	16.6	11.12	417	28	metabolic process	-0.37	0.517144	3.75592e+06	2.66403e+06	3.48591e+06	3.64176e+06	4.18725e+06	4.42268e+06	3.75592e+06	1.84106e+06	3.36054e+06	3.00239e+06	3.75636e+06	2.94511e+06
P46412	Gpx3	Glutathione peroxidase 3 OS=Mus musculus OX=10090 GN=Gpx3 PE=1 SV=2	6.362	3	16	3	25.4	8.22	105	13	cell organization and biogenesis;metabolic process;response to stimulus	-0.08	0.878794	7.20575e+06	6.2914e+06	5.47931e+06	8.36655e+06	8.86808e+06	6.02275e+06	7.20575e+06	4.34787e+06	5282232	6.89766e+06	7.95552e+06	4.01061e+06
Q60631	Grb2	Growth factor receptor-bound protein 2 OS=Mus musculus OX=10090 GN=Grb2 PE=1 SV=1	38.458	6	16	6	25.2	6.32	380	31	cell differentiation;cell organization and biogenesis;cellular component movement;defense response;metabolic process;regulation of biological process;response to stimulus;transport	-0.17	0.926001	770354	1.00196e+06	1.21757e+06	1.17157e+06	1.06556e+06	897127	770354	692439	1.17378e+06	965882	955906	597406
Q9R1J0	Nsdhl	Sterol-4-alpha-carboxylate 3-dehydrogenase, decarboxylating OS=Mus musculus OX=10090 GN=Nsdhl PE=1 SV=1	38.249	5	16	5	40.7	7.85	287	17	metabolic process;regulation of biological process;response to stimulus	0.35	0.168609	1.52731e+06	1.08823e+06	1.4776e+06	1.15935e+06	1.59294e+06	942450	1.52731e+06	752056	1.42446e+06	955805	1.42902e+06	627587	Acetyl [N-Term]
Q61599	Arhgdib	Rho GDP-dissociation inhibitor 2 OS=Mus musculus OX=10090 GN=Arhgdib PE=1 SV=3	74.284	4	16	4	22.8	5.11	370	44	regulation of biological process;response to stimulus	0.24	0.284333	1.17864e+06	1.66074e+06	1.8788e+06	998936	1.56372e+06	901899	1.17864e+06	1.14771e+06	1.81123e+06	823556	1.40281e+06	600584
Q8BH80	Vapb	Vesicle-associated membrane protein, associated protein B and C OS=Mus musculus OX=10090 GN=Vapb PE=1 SV=1	31.935	5	17	5	26.9	7.78	425	25	cell organization and biogenesis;cellular homeostasis;regulation of biological process;response to stimulus;transport	0.21	0.322899	1.66405e+06	1.63133e+06	2.16711e+06	1.288e+06	1.6116e+06	1.69214e+06	1.66405e+06	1.12739e+06	2.08917e+06	1.06187e+06	1.44576e+06	1.12681e+06
P40237	Cd82	CD82 antigen OS=Mus musculus OX=10090 GN=Cd82 PE=1 SV=1	25.307	3	17	3	29.6	5.02	586	13	regulation of biological process;response to stimulus	0.32	0.196306	5.71775e+06	6.24069e+06	1.00454e+07	5.35909e+06	4.99073e+06	3.72192e+06	5.71775e+06	4.31283e+06	9.6841e+06	4.41821e+06	4.47716e+06	2.47847e+06
P21995	Emb	Embigin OS=Mus musculus OX=10090 GN=Emb PE=1 SV=2	34.161	5	17	5	37	6.02	404	18	transport	-0.03	0.755477	2.10065e+06	2.75426e+06	2.98079e+06	2.85701e+06	2.75739e+06	2.01336e+06	2.10065e+06	1.90342e+06	2.87357e+06	2.35541e+06	2.47365e+06	1.34072e+06
O09117	Sypl	Synaptophysin-like protein 1 OS=Mus musculus OX=10090 GN=Sypl1 PE=1 SV=2	40.967	3	17	3	28.9	8.79	193	23	transport	-0.2	0.867195	1.81733e+06	2.15858e+06	3.1214e+06	2.53809e+06	2.59818e+06	1.84756e+06	1.81733e+06	1.49176e+06	3.00913e+06	2.09248e+06	2.33082e+06	1230307
Q9ES46	Parvb	Beta-parvin OS=Mus musculus OX=10090 GN=Parvb PE=1 SV=1	52.935	7	17	7	41.6	6.33	382	27	cell organization and biogenesis;regulation of biological process	0.14	0.435833	1.66887e+06	1.93015e+06	1.91041e+06	1.87421e+06	1.59585e+06	1.44591e+06	1.66887e+06	1.33389e+06	1.8417e+06	1.54516e+06	1.43163e+06	962844
Q9R1P4	Psma1	Proteasome subunit alpha type-1 OS=Mus musculus OX=10090 GN=Psma1 PE=1 SV=1	43.362	7	17	7	29.5	6.46	242	32	metabolic process;regulation of biological process	-0.43	0.415482	757429	812571	798185	1.16453e+06	1.0746e+06	1.05049e+06	757429	561553	769476	960073	964017	699532
Q9R182	Angptl3	Angiopoietin-related protein 3 OS=Mus musculus OX=10090 GN=Angptl3 PE=1 SV=1	23.895	5	17	5	52.5	6.65	314	11	metabolic process;regulation of biological process;response to stimulus	0.01	0.675418	2.69947e+06	3.82639e+06	2.33986e+06	2.7912e+06	2.92367e+06	3.18409e+06	2.69947e+06	2.64435e+06	2.2557e+06	2.30115e+06	2.62281e+06	2.12032e+06
Q61990	Pcbp2	Poly(rC)-binding protein 2 OS=Mus musculus OX=10090 GN=Pcbp2 PE=1 SV=1	38.484	4	17	2	38.2	6.79	511	16	defense response;metabolic process;regulation of biological process;response to stimulus	-0.21	0.832653	599540	635742	396828	753452	809761	389694	599540	439350	382555	621170	726433	259501
P07310	Ckm	Creatine kinase M-type OS=Mus musculus OX=10090 GN=Ckm PE=1 SV=1	26.721	4	17	4	43	7.06	308	11	metabolic process;response to stimulus	-0.21	0.830112	1.91045e+07	2.39927e+07	1.63495e+07	1.51305e+07	2.3887e+07	1.82786e+07	1.91045e+07	1.65809e+07	1.57615e+07	1.24741e+07	2.14289e+07	1.21719e+07
P55264	Adk	Adenosine kinase OS=Mus musculus OX=10090 GN=Adk PE=1 SV=2	35.41	5	17	5	40.1	6.21	445	13	cell proliferation;metabolic process;regulation of biological process	0.32	0.190664	2.3475e+06	1.53935e+06	2.23821e+06	2.0833e+06	2.58977e+06	1.34714e+06	2.3475e+06	1.06381e+06	2.15771e+06	1.71754e+06	2.32327e+06	897071
Q61263	Soat1	Sterol O-acyltransferase 1 OS=Mus musculus OX=10090 GN=Soat1 PE=1 SV=2	32.486	3	17	3	63.8	9.01	399	8	cell differentiation;cell organization and biogenesis;metabolic process;regulation of biological process;transport	0.27	0.249177	1.25603e+06	602289	976493	1.11131e+06	1.73847e+06	928013	1.25603e+06	416231	941372	916202	1.55957e+06	617973
G5E911	Fam3c	DNA segment, Chr 6, Wayne State University 176, expressed, isoform CRA_f OS=Mus musculus OX=10090 GN=Fam3c PE=1 SV=1	27.457	3	17	3	27	8.66	695	15	cell division;development	-0.16	0.952693	1.71918e+06	1.72117e+06	1.54002e+06	1.78688e+06	1.93962e+06	2.2497e+06	1.71918e+06	1.18947e+06	1.48463e+06	1.47316e+06	1740023	1498099
A0A2R8VK70		Leukocyte surface antigen CD47 OS=Mus musculus OX=10090 GN=Cd47 PE=1 SV=1	42.324	5	17	1	35.1	8.21	815	19		0.08	0.5387	2.69281e+06	2.0955e+06	3.4562e+06	1.87229e+06	2.57067e+06	1.71329e+06	2.69281e+06	1.44816e+06	3.33189e+06	1543580	2.30614e+06	1.1409e+06
P12382	Pfkl	ATP-dependent 6-phosphofructokinase, liver type OS=Mus musculus OX=10090 GN=Pfkl PE=1 SV=4	53.076	6	17	4	85.3	7.17	397	10	cell organization and biogenesis;metabolic process;regulation of biological process;response to stimulus	0.29	0.220274	1.85037e+06	986676	2.03055e+06	1.57167e+06	2.60441e+06	1.04367e+06	1.85037e+06	681874	1.95752e+06	1.29574e+06	2.3364e+06	694988
Q91Z67	Srgap2	SLIT-ROBO Rho GTPase-activating protein 2 OS=Mus musculus OX=10090 GN=Srgap2 PE=1 SV=2	96.005	9	17	9	120.7	6.64	609	12	cell organization and biogenesis;regulation of biological process;response to stimulus	1.3	4.76125e-05	2.16443e+06	1.33658e+06	2.101e+06	499559	732668	273212	2.16443e+06	923687	2.02544e+06	411853	657273	181934
Q8BLN5	Lss	Lanosterol synthase OS=Mus musculus OX=10090 GN=Lss PE=1 SV=2	65.562	7	17	7	83.1	6.4	329	15	metabolic process;regulation of biological process	0.18	0.370819	1.32936e+06	622707	1.13647e+06	689418	1.28478e+06	948896	1.32936e+06	430341	1.0956e+06	568379	1.15257e+06	631879
Q9JIW9	Ralb	Ras-related protein Ral-B OS=Mus musculus OX=10090 GN=Ralb PE=1 SV=1	16.557	4	17	2	23.3	6.62	166	21	cell communication;cell death;cell division;regulation of biological process;response to stimulus	0.01	0.670518	2.88571e+06	2.91655e+06	3.76847e+06	2.82008e+06	3.70398e+06	2.18423e+06	2.88571e+06	2.01558e+06	3.63293e+06	2.32497e+06	3322824	1.4545e+06
E9Q414	Apob	Apolipoprotein B-100 OS=Mus musculus OX=10090 GN=Apob PE=1 SV=1	29.081	4	17	4	509.1	6.81	483	1	cell organization and biogenesis;cellular component movement;metabolic process;regulation of biological process;response to stimulus;transport	-0.21	0.845143	2.32814e+06	2.54117e+06	2.31559e+06	2.62004e+06	3.00047e+06	2.05389e+06	2.32814e+06	1.75615e+06	2.2323e+06	2.16005e+06	2.69171e+06	1.3677e+06
Q9DB34	Chmp2a	Charged multivesicular body protein 2a OS=Mus musculus OX=10090 GN=Chmp2a PE=1 SV=1	12.337	4	17	4	25.1	5.97	232	15	cell organization and biogenesis;regulation of biological process;transport	0.16	0.393601	1.48908e+06	2.69549e+06	2.67381e+06	1.89308e+06	2.35853e+06	1.92478e+06	1.48908e+06	1.8628e+06	2.57764e+06	1.56072e+06	2.11583e+06	1.28173e+06
Q5SS83	Flot2	Flotillin 2, isoform CRA_a OS=Mus musculus OX=10090 GN=Flot2 PE=1 SV=1	42.647	4	17	4	47.1	5.25	672	12	cell organization and biogenesis;regulation of biological process	-0.43	0.40527	966130	1.06146e+06	1.10464e+06	1.20442e+06	1.37431e+06	922709	966130	733557	1.06491e+06	992966	1.23289e+06	614441
E9QPU1	Vwf	von Willebrand factor OS=Mus musculus OX=10090 GN=Vwf PE=1 SV=2	49.033	4	17	4	309	5.5	580	3	cell organization and biogenesis;coagulation	-0.69	0.120641	719490	799226	450461	907597	733415	1.01876e+06	719490	552330	434259	748252	657943	678405
P57759	Erp29	Endoplasmic reticulum resident protein 29 OS=Mus musculus OX=10090 GN=Erp29 PE=1 SV=2	38.649	6	17	6	28.8	6.15	345	27	metabolic process;regulation of biological process;transport	0	0.686239	2.24653e+06	1.28321e+06	1.59477e+06	1.38071e+06	1.85947e+06	1.25446e+06	2.24653e+06	886806	1.53741e+06	1.1383e+06	1.66812e+06	835359
A0A1W2P6X3	Fmnl1	Formin-like protein 1 OS=Mus musculus OX=10090 GN=Fmnl1 PE=1 SV=1	65.72	8	17	8	122.6	5.88	673	10	cell organization and biogenesis;cellular component movement;regulation of biological process	0.16	0.396938	810140	446205	1.39187e+06	771234	725576	599076	810140	308364	1.34181e+06	635830	650911	398931
P12970	Rpl7a	60S ribosomal protein L7a OS=Mus musculus OX=10090 GN=Rpl7a PE=1 SV=2	48.49	7	18	7	30	10.56	388	25	metabolic process	-0.12	0.952024	2.98885e+06	2.58971e+06	3.30681e+06	3.50484e+06	3.37058e+06	2.40502e+06	2.98885e+06	1.7897e+06	3.18787e+06	2.8895e+06	3.02373e+06	1.60153e+06
P15535	B4galt1	Beta-1,4-galactosyltransferase 1 OS=Mus musculus OX=10090 GN=B4galt1 PE=1 SV=1	20.849	4	18	4	44.4	9.38	315	9	cell organization and biogenesis;cellular component movement;defense response;metabolic process;regulation of biological process;response to stimulus	-0.31	0.625279	2.26072e+06	1.99943e+06	1.59793e+06	2.23423e+06	2.90244e+06	1.53001e+06	2.26072e+06	1.38177e+06	1.54046e+06	1.84197e+06	2603766	1.01885e+06
D3Z722		40S ribosomal protein S19 OS=Mus musculus OX=10090 GN=Rps19 PE=1 SV=1	27.442	5	18	5	23.1	10.46	476	25	metabolic process	0.17	0.379355	2.19704e+06	2.43826e+06	2.84214e+06	2.16199e+06	1.94778e+06	2.49103e+06	2.19704e+06	1.68503e+06	2.73992e+06	1.78241e+06	1.74735e+06	1.6588e+06
P35276	Rab3d	Ras-related protein Rab-3D OS=Mus musculus OX=10090 GN=Rab3d PE=1 SV=1	24.552	3	18	1	24.4	4.93	764	15	metabolic process;regulation of biological process;response to stimulus;transport	-0.03	0.758028	127636	118428	158426	130274	144773	139946	127636	81843.5	152728	107402	129875	93191.7
Q6ZQ38	Cand1	Cullin-associated NEDD8-dissociated protein 1 OS=Mus musculus OX=10090 GN=Cand1 PE=1 SV=2	78.301	9	18	9	136.2	5.78	590	10	cell differentiation;cell organization and biogenesis;metabolic process;regulation of biological process	-0.25	0.759233	937793	1.03068e+06	1.22465e+06	1.02715e+06	1.15414e+06	913017	937793	712287	1.18061e+06	846819	1.03537e+06	607987	Acetyl [N-Term]
Q8K2Q7	Brox	BRO1 domain-containing protein BROX OS=Mus musculus OX=10090 GN=Brox PE=1 SV=1	36.048	4	18	4	46.2	7.69	495	13		-0.01	0.713376	433502	695375	621897	775252	596590	897939	433502	480561	599530	639143	535198	597947
Q9WVE8	Pacsin2	Protein kinase C and casein kinase substrate in neurons protein 2 OS=Mus musculus OX=10090 GN=Pacsin2 PE=1 SV=1	62.504	6	18	6	55.8	5.2	295	17	cell organization and biogenesis;metabolic process;regulation of biological process;response to stimulus;transport	0.75	0.0122948	1.1343e+06	1.64044e+06	1.80393e+06	798475	856068	742124	1.1343e+06	1.13368e+06	1.73905e+06	658289	767974	494188
Q9D8U8	Snx5	Sorting nexin-5 OS=Mus musculus OX=10090 GN=Snx5 PE=1 SV=1	22.001	5	18	5	46.8	6.62	157	16	cell organization and biogenesis;transport	-0.46	0.362466	712537	978207	1.19541e+06	1.44406e+06	1.38114e+06	912069	712537	676021	1.15241e+06	1.19053e+06	1.23902e+06	607356
Q64337	Sqstm1	Sequestosome-1 OS=Mus musculus OX=10090 GN=Sqstm1 PE=1 SV=1	122.685	8	18	8	48.1	5.21	690	43	cell communication;cell death;cell differentiation;cell organization and biogenesis;metabolic process;regulation of biological process;response to stimulus	2.14	1.13093e-10	2.67263e+06	1.98366e+06	2.71263e+06	433771	266075		2.67263e+06	1.37087e+06	2.61507e+06	357615	238695
P35980	Rpl18	60S ribosomal protein L18 OS=Mus musculus OX=10090 GN=Rpl18 PE=1 SV=3	37.005	4	18	4	21.6	11.78	643	25	metabolic process	-0.06	0.81924	2.90513e+06	2.08219e+06	2.93581e+06	3.18665e+06	3.46614e+06	2.35375e+06	2.90513e+06	1.43897e+06	2.83021e+06	2.62718e+06	3.10946e+06	1.56739e+06
Q9DBC7	Prkar1a	cAMP-dependent protein kinase type I-alpha regulatory subunit OS=Mus musculus OX=10090 GN=Prkar1a PE=1 SV=3	43.998	5	18	5	43.2	5.35	520	17	cell organization and biogenesis;cell proliferation;metabolic process;regulation of biological process	-0.2	0.855558	612167	830223	913110	935178	948775	716087	612167	573752	880268	770991	851142	476850	Acetyl [N-Term]
P08121	Col3a1	Collagen alpha-1(III) chain OS=Mus musculus OX=10090 GN=Col3a1 PE=1 SV=4	48.117	3	18	3	138.9	6.52	693	3	cell organization and biogenesis;metabolic process;regulation of biological process;response to stimulus	-0.17	0.939537	2.04923e+06	3.36456e+06	2.1046e+06	2.08391e+06	2.46536e+06	2.46054e+06	2.04923e+06	2.32518e+06	2.0289e+06	1.71804e+06	2.21166e+06	1.6385e+06
Q8R1V4	Tmed4	Transmembrane emp24 domain-containing protein 4 OS=Mus musculus OX=10090 GN=Tmed4 PE=1 SV=1	31.956	3	18	2	26	8.18	742	15	regulation of biological process;response to stimulus;transport	-0.41	0.436058	423086	296525	386715	425753	598369	517140	423086	204923	372806	351004	536794	344369
Q8R550	Sh3kbp1	SH3 domain-containing kinase-binding protein 1 OS=Mus musculus OX=10090 GN=Sh3kbp1 PE=1 SV=1	57.701	6	18	6	78.1	7.55	773	13	cell death;cell organization and biogenesis;cellular component movement;regulation of biological process;transport	-0.07	0.852285	571339	583319	959875	1.07553e+06	1.09041e+06	681701	571339	403121	925351	886703	978203	453951
A0A0R4J0K5	Cd84	SLAM family member 5 OS=Mus musculus OX=10090 GN=Cd84 PE=1 SV=1	21.319	4	18	4	37.3	7.97	506	12	defense response;regulation of biological process;response to stimulus	0.17	0.38946	1.98818e+06	2.45456e+06	2.51448e+06	1.9557e+06	2.20636e+06	1.88447e+06	1.98818e+06	1.6963e+06	2.42404e+06	1.61234e+06	1.97931e+06	1254888
P35279	Rab6a	Ras-related protein Rab-6A OS=Mus musculus OX=10090 GN=Rab6a PE=1 SV=4	38.264	6	18	5	23.6	5.54	540	32	metabolic process;regulation of biological process;response to stimulus;transport	-0.08	0.870111	982493	767155	1.18628e+06	1.10695e+06	1.46928e+06	969445	982493	530167	1.14361e+06	912604	1.31808e+06	645563	Acetyl [N-Term]
P62918	Rpl8	60S ribosomal protein L8 OS=Mus musculus OX=10090 GN=Rpl8 PE=1 SV=2	44.992	4	18	4	28	11.03	670	23	metabolic process;response to stimulus	-0.01	0.726713	1.90999e+06	1.6574e+06	1.78856e+06	1.94311e+06	2.40719e+06	1.75019e+06	1.90999e+06	1.1454e+06	1.72423e+06	1.60197e+06	2.15948e+06	1.16547e+06
P07744	Krt4	Keratin, type II cytoskeletal 4 OS=Mus musculus OX=10090 GN=Krt4 PE=1 SV=2	29.509	6	18	2	56.2	8.15	266	9	cell differentiation;cell organization and biogenesis;regulation of biological process	6.64	1e-17	64536.7		215907				64536.7		208141
P31041	Cd28	T-cell-specific surface glycoprotein CD28 OS=Mus musculus OX=10090 GN=Cd28 PE=1 SV=2	31.872	4	18	4	25.2	8.53	311	22	cell differentiation;regulation of biological process;response to stimulus	0.26	0.261345	973904	1.6805e+06	1.52799e+06	1.34076e+06	1.40928e+06	1.0144e+06	973904	1.16136e+06	1.47304e+06	1.10537e+06	1.26426e+06	675500
Q6ZWU9	Rps27; Gm9846; Rps27rt	40S ribosomal protein S27 OS=Mus musculus OX=10090 GN=Rps27 PE=1 SV=3	34.544	3	18	1	9.5	9.45	445	38	cell organization and biogenesis;metabolic process	0.64	0.0282243	3.70886e+06	2.72781e+06	3.82261e+06	2.3152e+06	2.61569e+06	2.13708e+06	3.70886e+06	1.88514e+06	3.68512e+06	1.90872e+06	2.34653e+06	1.4231e+06
P14148	Rpl7	60S ribosomal protein L7 OS=Mus musculus OX=10090 GN=Rpl7 PE=1 SV=2	31.521	7	18	7	31.4	10.89	349	24	metabolic process	-0.16	0.956778	2.21667e+06	1.65283e+06	2.7644e+06	2.13118e+06	2.8785e+06	1.742e+06	2.21667e+06	1.14224e+06	2.66497e+06	1.75701e+06	2.58229e+06	1.16001e+06
Q62165	Dag1	Dystroglycan OS=Mus musculus OX=10090 GN=Dag1 PE=1 SV=4	41.638	4	19	4	96.8	8.44	589	6	cell differentiation;cell organization and biogenesis;cellular component movement;metabolic process;regulation of biological process;response to stimulus;transport	0.11	0.49037	3.19153e+06	4.43409e+06	2.13551e+06	3.43077e+06	2.81765e+06	3.95877e+06	3.19153e+06	3.06432e+06	2.0587e+06	2.82844e+06	2.5277e+06	2.63619e+06
Q3UX10	Tubal3	Tubulin alpha chain-like 3 OS=Mus musculus OX=10090 GN=Tubal3 PE=2 SV=2	23.249	3	19	1	50	5.58	434	7	cell organization and biogenesis	1.21	0.00014293	123557	181054	149041	162222	78496.4		123557	125123	143680	133741	70418.8
Q9ER00	Stx12	Syntaxin-12 OS=Mus musculus OX=10090 GN=Stx12 PE=1 SV=1	63.261	5	19	5	31.2	5.44	634	33	cell organization and biogenesis;regulation of biological process;transport	0.16	0.392186	2.75964e+06	2.73286e+06	3.95403e+06	2.50831e+06	3.18015e+06	3.21111e+06	2.75964e+06	1.88863e+06	3.81182e+06	2.06793e+06	2.8529e+06	2.13831e+06
A0A2R8W6P0		Leukocyte surface antigen CD47 OS=Mus musculus OX=10090 GN=Cd47 PE=1 SV=1	53.019	5	19	1	37.3	7.74	1153	20		-0.03	0.767734		136354	246803	147860	139607			94231.9	237926	121901	125241
O70439	Stx7	Syntaxin-7 OS=Mus musculus OX=10090 GN=Stx7 PE=1 SV=3	52.84	5	19	5	29.8	5.78	801	32	cell organization and biogenesis;regulation of biological process;transport	0.37	0.153181	1.83603e+06	1.199e+06	1.86919e+06	1.09874e+06	1.4767e+06	926350	1.83603e+06	828609	1.80196e+06	905833	1.32474e+06	616866	Acetyl [N-Term]
A6X935	Itih4	Inter alpha-trypsin inhibitor, heavy chain 4 OS=Mus musculus OX=10090 GN=Itih4 PE=1 SV=2	10.264	2	19	2	104.6	6.4	128	2	defense response;metabolic process;regulation of biological process;response to stimulus	-0.07	0.85477	3.07568e+07	3.10489e+07	1.86336e+07	3.45351e+07	3.19692e+07	2.83213e+07	3.07568e+07	2.14574e+07	1.79634e+07	2.84718e+07	2.86794e+07	1.88594e+07
P17426	Ap2a1	AP-2 complex subunit alpha-1 OS=Mus musculus OX=10090 GN=Ap2a1 PE=1 SV=1	42.049	7	19	4	107.6	7.03	500	9	regulation of biological process;transport	-0.64	0.159243	1.06461e+06	861446	1.03148e+06	1.58118e+06	2.28886e+06	1.28315e+06	1.06461e+06	595329	994376	1.30357e+06	2.05332e+06	854463
P80316	Cct5	T-complex protein 1 subunit epsilon OS=Mus musculus OX=10090 GN=Cct5 PE=1 SV=1	59.537	9	19	9	59.6	6.02	302	23	metabolic process;regulation of biological process;response to stimulus;transport	-0.55	0.245651	1.00984e+06	1.00558e+06	1.51159e+06	1.43835e+06	1.67179e+06	1.05233e+06	1.00984e+06	694940	1.45722e+06	1.18582e+06	1.49976e+06	700757
P63242	Eif5a	Eukaryotic translation initiation factor 5A-1 OS=Mus musculus OX=10090 GN=Eif5a PE=1 SV=2	57.695	6	19	6	16.8	5.24	207	48	cell death;cellular homeostasis;metabolic process;regulation of biological process;response to stimulus;transport	-0.4	0.464954	1.45837e+06	1.72124e+06	1.38915e+06	1.93482e+06	1.98063e+06	1.44065e+06	1.45837e+06	1.18951e+06	1.33919e+06	1.59513e+06	1.77682e+06	959345	Acetyl [N-Term]
P41233	Abca1	ATP-binding cassette sub-family A member 1 OS=Mus musculus OX=10090 GN=Abca1 PE=1 SV=4	67.467	9	19	9	253.7	6.81	447	5	cell organization and biogenesis;metabolic process;regulation of biological process;response to stimulus;transport	-0.03	0.762735	679890	867246	1.37019e+06	852551	1.12471e+06	777839	679890	599338	1.32091e+06	702871	1.00897e+06	517971
Q9Z1G3	Atp6v1c1	V-type proton ATPase subunit C 1 OS=Mus musculus OX=10090 GN=Atp6v1c1 PE=1 SV=4	47.713	7	19	7	43.9	7.46	286	20	transport	-0.46	0.36681	1.36239e+06	1.38689e+06	2.08424e+06	1.64884e+06	2.03242e+06	1.28699e+06	1.36239e+06	958454	2.00927e+06	1.35936e+06	1823274	857022
Q9QYB1	Clic4	Chloride intracellular channel protein 4 OS=Mus musculus OX=10090 GN=Clic4 PE=1 SV=3	48.595	5	19	5	28.7	5.59	520	32	cell differentiation;cell organization and biogenesis;cellular homeostasis;metabolic process;regulation of biological process;response to stimulus;transport	0.12	0.468768	23561874	4.94968e+06	1.35648e+07	2.71568e+06	1.98283e+07	2.54393e+07	23561874	3.42063e+06	1.30769e+07	2.2389e+06	1.77878e+07	1.69403e+07
P21981	Tgm2	Protein-glutamine gamma-glutamyltransferase 2 OS=Mus musculus OX=10090 GN=Tgm2 PE=1 SV=4	59.03	6	19	6	77	5.1	722	11	cell organization and biogenesis;cellular homeostasis;metabolic process;regulation of biological process;response to stimulus;transport	-0.39	0.477671	1.16939e+06	1.05798e+06	1.48539e+06	1.74395e+06	1.61454e+06	1.04341e+06	1.16939e+06	731153	1.43197e+06	1.43777e+06	1.4484e+06	694816	Acetyl [N-Term]
F7CVJ5		AHNAK nucleoprotein 2 (Fragment) OS=Mus musculus OX=10090 GN=Ahnak2 PE=1 SV=1	52.861	5	19	5	115.2	5.59	394	34		0.44	0.0994805	2.27187e+06	2.09438e+06	2.89466e+06	1.90485e+06	1.97492e+06	1.80653e+06	2.27187e+06	1.44739e+06	2.79054e+06	1.57042e+06	1.77169e+06	1.20299e+06
P62852	Rps25	40S ribosomal protein S25 OS=Mus musculus OX=10090 GN=Rps25 PE=1 SV=1	14.904	3	19	3	13.7	10.11	425	24	cell organization and biogenesis	-0.04	0.777166	4.63207e+06	3.54503e+06	3.47586e+06	4.05091e+06	3.74444e+06	3.50868e+06	4.63207e+06	2.44991e+06	3.35084e+06	3.3397e+06	3.35912e+06	2336465
D3YZZ5	Tmed7	Transmembrane p24-trafficking protein 7 OS=Mus musculus OX=10090 GN=Tmed7 PE=1 SV=1	59.946	6	19	6	25.2	6.89	527	36	transport	-0.25	0.761386	1.55775e+06	941095	1.44541e+06	1.57507e+06	3.09986e+06	1.76165e+06	1.55775e+06	650374	1.39343e+06	1.29854e+06	2.78087e+06	1.1731e+06
Q9Z1R3	Apom	Apolipoprotein M OS=Mus musculus OX=10090 GN=Apom PE=1 SV=1	26.099	2	19	2	21.3	6.52	575	11	cell organization and biogenesis;metabolic process;regulation of biological process;response to stimulus;transport	0.53	0.0600062	6.30787e+06	1.00599e+07	8.96725e+06	8.32626e+06	7.78436e+06	6.37543e+06	6.30787e+06	6.95221e+06	8.64472e+06	6.86444e+06	6.98331e+06	4.24546e+06
P47738	Aldh2	Aldehyde dehydrogenase, mitochondrial OS=Mus musculus OX=10090 GN=Aldh2 PE=1 SV=1	92.746	10	19	10	56.5	7.62	316	24	metabolic process;regulation of biological process	-1.37	0.000513174	945898	283812	1.14599e+06	3.34783e+06	1.27385e+06	859420	945898	196137	1.10477e+06	2.76006e+06	1.14276e+06	572297
O54962	Banf1	Barrier-to-autointegration factor OS=Mus musculus OX=10090 GN=Banf1 PE=1 SV=1	58.791	4	19	4	10.1	6.09	462	51	metabolic process;regulation of biological process	-0.85	0.0427261	9.75986e+06	4.8154e+06	7.19268e+06	6.00418e+06	1.16411e+07	1.31047e+07	9.75986e+06	3.32784e+06	6.93398e+06	4.95004e+06	1.04432e+07	8.72654e+06
P62960	Ybx1	Nuclease-sensitive element-binding protein 1 OS=Mus musculus OX=10090 GN=Ybx1 PE=1 SV=3	74.845	6	19	6	35.7	9.88	892	32	metabolic process;regulation of biological process	-0.43	0.407641	392419	372953	482604	513547	532674	554602	392419	257741	465246	423385	477860	369315
Q91YH5	Atl3	Atlastin-3 OS=Mus musculus OX=10090 GN=Atl3 PE=1 SV=1	74.632	5	19	5	60.5	6.1	589	18	cell organization and biogenesis;regulation of biological process	0.54	0.0543643	866186	709496	621850	547751	925613	548937	866186	490320	599484	451584	830363	365543
P70168	Kpnb1	Importin subunit beta-1 OS=Mus musculus OX=10090 GN=Kpnb1 PE=1 SV=2	37.471	5	19	5	97.1	4.78	278	7	cell organization and biogenesis;cellular component movement;regulation of biological process;response to stimulus;transport	-0.35	0.547047	829963	851016	994316	1.0488e+06	1.32035e+06	733263	829963	588121	958553	864665	1.18448e+06	488287
P63087	Ppp1cc; Gm5601	Serine/threonine-protein phosphatase PP1-gamma catalytic subunit OS=Mus musculus OX=10090 GN=Ppp1cc PE=1 SV=1	46.401	7	19	1	37	6.54	267	24	cell differentiation;cell division;metabolic process;regulation of biological process;response to stimulus	-0.02	0.73649	1.89668e+06	1.23603e+06	2.41985e+06	1.59572e+06	2.11792e+06	1.22497e+06	1.89668e+06	854199	2.33282e+06	1.31557e+06	1.89998e+06	815720
Q9R1Q9	Atp6ap1	V-type proton ATPase subunit S1 OS=Mus musculus OX=10090 GN=Atp6ap1 PE=1 SV=1	18.42	4	19	4	51	5.92	260	10	cell death;cell organization and biogenesis;cellular homeostasis;regulation of biological process;response to stimulus;transport	0.03	0.629265	1.8451e+06	1.67051e+06	2.24229e+06	1.91435e+06	2.32061e+06	1.70711e+06	1.8451e+06	1.15446e+06	2.16164e+06	1.57825e+06	2.08181e+06	1.13678e+06
Q8QZY6	Tspan14	Tetraspanin-14 OS=Mus musculus OX=10090 GN=Tspan14 PE=1 SV=1	31.771	4	19	4	30.7	6.51	461	17	cell organization and biogenesis;metabolic process;regulation of biological process;response to stimulus	-0.06	0.830513	1.44633e+06	2.24536e+06	2.58061e+06	1.77148e+06	2.40632e+06	1.40686e+06	1.44633e+06	1.55173e+06	2.4878e+06	1.46046e+06	2.1587e+06	936839
Q9CQI6	Cotl1	Coactosin-like protein OS=Mus musculus OX=10090 GN=Cotl1 PE=1 SV=3	39.124	5	20	5	15.9	5.4	362	40	defense response;response to stimulus	-0.42	0.422707	4.6154e+06	5.00845e+06	6.00683e+06	1.03638e+07	7.25817e+06	6.41035e+06	4.6154e+06	3.46125e+06	5.79078e+06	8.54427e+06	6.51127e+06	4.26872e+06
Q9WVA4	Tagln2	Transgelin-2 OS=Mus musculus OX=10090 GN=Tagln2 PE=1 SV=4	31.968	4	20	4	22.4	8.24	634	26	cell differentiation	-0.38	0.499141	1.02687e+06	1.83824e+06	790883	1.4188e+06	1.30623e+06	1.07534e+06	1.02687e+06	1.27037e+06	762438	1.1697e+06	1.17181e+06	716077
P29351	Ptpn6	Tyrosine-protein phosphatase non-receptor type 6 OS=Mus musculus OX=10090 GN=Ptpn6 PE=1 SV=2	42.177	6	20	6	67.5	7.81	539	12	cell differentiation;cell proliferation;defense response;metabolic process;regulation of biological process;response to stimulus	0.24	0.280301	868571	1.04015e+06	1.36677e+06	883779	893098	736738	868571	718828	1.31761e+06	728616	801194	490601
Q6ZWV3	Rpl10; Rpl10-ps1	60S ribosomal protein L10 OS=Mus musculus OX=10090 GN=Rpl10 PE=1 SV=3	63.171	5	20	5	24.6	10.08	655	29	cell organization and biogenesis;metabolic process;regulation of biological process	0.23	0.292317	2.06158e+06	1.34848e+06	1.86643e+06	1.67379e+06	2.32687e+06	1.66019e+06	2.06158e+06	931909	1.7993e+06	1.37993e+06	2.08742e+06	1.10554e+06
P51660	Hsd17b4	Peroxisomal multifunctional enzyme type 2 OS=Mus musculus OX=10090 GN=Hsd17b4 PE=1 SV=3	31.326	7	20	7	79.4	8.57	324	11	cell differentiation;metabolic process	-0.18	0.895714	1.35825e+06	937096	1.35667e+06	1.47572e+06	1.92642e+06	1.2124e+06	1.35825e+06	647610	1.30788e+06	1.21663e+06	1.72819e+06	807350
G3X9G4	Dnm2	Dynamin-2 OS=Mus musculus OX=10090 GN=Dnm2 PE=1 SV=1	29.34	8	20	8	98	7.44	150	9	cell organization and biogenesis;metabolic process;regulation of biological process;response to stimulus;transport	-0.65	0.151675	2.28978e+06	2.773e+06	2.477e+06	3.24455e+06	3.32361e+06	3.39422e+06	2.28978e+06	1.91637e+06	2.38791e+06	2.67491e+06	2.9816e+06	2.26024e+06
O35887	Calu	Calumenin OS=Mus musculus OX=10090 GN=Calu PE=1 SV=1	63.285	6	20	6	37	4.67	584	30		-0.11	0.929356	1.16533e+06	962490	1.14692e+06	944821	943374	894967	1.16533e+06	665159	1.10566e+06	778941	846296	595967
P23116	Eif3a	Eukaryotic translation initiation factor 3 subunit A OS=Mus musculus OX=10090 GN=Eif3a PE=1 SV=5	56.501	8	20	8	161.8	6.77	245	7	cell organization and biogenesis;metabolic process;regulation of biological process	-0.18	0.908413	1.13151e+06	987378	915047	1.55551e+06	1.32611e+06	951809	1.13151e+06	682359	882135	1.28241e+06	1.18965e+06	633819
P23927	Cryab	Alpha-crystallin B chain OS=Mus musculus OX=10090 GN=Cryab PE=1 SV=2	33.352	4	20	4	20.1	7.33	366	25	cell death;cell organization and biogenesis;metabolic process;regulation of biological process;response to stimulus	-0.12	0.965221	2.9725e+06	3.37147e+06	3.17869e+06	3.55721e+06	3.52445e+06	2.77243e+06	2.9725e+06	2.32996e+06	3.06436e+06	2.93268e+06	3.16177e+06	1.84619e+06	Acetyl [N-Term]
Q922Q8	Lrrc59	Leucine-rich repeat-containing protein 59 OS=Mus musculus OX=10090 GN=Lrrc59 PE=1 SV=1	55.106	7	20	7	34.9	9.52	470	31		0.03	0.635332	1.75275e+06	884201	1.48074e+06	1.19606e+06	1.82852e+06	1.29074e+06	1.75275e+06	611055	1.42749e+06	986075	1.64035e+06	859517
P55065	Pltp	Phospholipid transfer protein OS=Mus musculus OX=10090 GN=Pltp PE=1 SV=1	33.555	5	20	5	54.4	6.62	308	13	cell organization and biogenesis;cellular component movement;metabolic process;regulation of biological process;transport	-0.25	0.744181	3.02965e+06	2.6638e+06	2.07791e+06	2.8578e+06	3.06318e+06	2.51272e+06	3.02965e+06	1.8409e+06	2.00317e+06	2.35606e+06	2.74796e+06	1.67325e+06
O88569	Hnrnpa2b1	Heterogeneous nuclear ribonucleoproteins A2/B1 OS=Mus musculus OX=10090 GN=Hnrnpa2b1 PE=1 SV=2	53.07	6	20	6	37.4	8.95	560	21	cell organization and biogenesis;metabolic process;regulation of biological process;transport	-0.88	0.0367165	640175	1.11157e+06	1.02409e+06	1.94711e+06	1.88505e+06	1.8416e+06	640175	768188	987252	1.60526e+06	1.69107e+06	1.22634e+06
Q8BU31	Rap2c	Ras-related protein Rap-2c OS=Mus musculus OX=10090 GN=Rap2c PE=1 SV=1	53.399	5	20	3	20.7	4.94	718	31	regulation of biological process;response to stimulus	0.35	0.166236	538530	433817	723848	421351	634855	415456	538530	299803	697813	347375	569526	276656
Q07113	Igf2r	Cation-independent mannose-6-phosphate receptor OS=Mus musculus OX=10090 GN=Igf2r PE=1 SV=1	89.7	9	20	9	273.6	5.71	563	6	regulation of biological process;response to stimulus;transport	0.52	0.0639956	1.20778e+06	1.87898e+06	1.07123e+06	602631	946253	604323	1.20778e+06	1.29853e+06	1.03271e+06	496829	848880	402424
Q80VP0	Tecpr1	Tectonin beta-propeller repeat-containing protein 1 OS=Mus musculus OX=10090 GN=Tecpr1 PE=1 SV=1	80.213	9	20	9	130.2	6.48	749	11	cell organization and biogenesis;metabolic process	-0.37	0.517986	1.03541e+06	459433	898418	1.08992e+06	1.35353e+06	1.14225e+06	1.03541e+06	317505	866105	898561	1.21425e+06	760633
P14152	Mdh1	Malate dehydrogenase, cytoplasmic OS=Mus musculus OX=10090 GN=Mdh1 PE=1 SV=3	44.312	6	20	6	36.5	6.58	778	23	metabolic process	-0.68	0.125201	3.48219e+06	2.65984e+06	3.90126e+06	5.14794e+06	4.88639e+06	4.31888e+06	3.48219e+06	1.83817e+06	3.76095e+06	4.24413e+06	4.38356e+06	2.87598e+06
Q921M7	Fam49b	Protein FAM49B OS=Mus musculus OX=10090 GN=Fam49b PE=1 SV=1	67.079	5	20	5	36.8	6.06	955	22	regulation of biological process	0.05	0.593034	982008	1.23414e+06	1.50261e+06	1.10272e+06	1.13633e+06	755891	982008	852891	1.44856e+06	909120	1.0194e+06	503355
E9PYL9		Uncharacterized protein OS=Mus musculus OX=10090 GN=Gm10036 PE=3 SV=1	27.998	4	20	4	20.3	9.51	591	24	cell organization and biogenesis;metabolic process	-0.2	0.872481	2.54869e+06	1.77951e+06	2.9181e+06	2.60792e+06	3.35038e+06	3.36152e+06	2.54869e+06	1.22979e+06	2.81314e+06	2.15005e+06	3.00561e+06	2.23847e+06	Acetyl [N-Term]
P40240	Cd9	CD9 antigen OS=Mus musculus OX=10090 GN=Cd9 PE=1 SV=2	48.978	4	20	4	25.2	7.23	900	24	cell organization and biogenesis;cellular component movement;metabolic process;regulation of biological process;response to stimulus;transport	0.38	0.140639	8.20742e+06	1.211e+07	1.27164e+07	1.14487e+07	1.09713e+07	8.62808e+06	8.20742e+06	8.369e+06	1.2259e+07	9.43865e+06	9.84232e+06	5.74552e+06
E9PW66	Nap1l1	Nucleosome assembly protein 1-like 1 OS=Mus musculus OX=10090 GN=Nap1l1 PE=1 SV=1	42.46	3	20	3	48.5	4.48	589	11	cell organization and biogenesis	-0.19	0.894872	885745	948764	1.16175e+06	1.47553e+06	1.0795e+06	1.08939e+06	885745	655673	1.11996e+06	1.21647e+06	968412	725437
J3QNY1		Uncharacterized protein OS=Mus musculus OX=10090 GN=Gm9242 PE=4 SV=1	73.385	8	21	8	37.1	8.31	576	31	transport	-0.85	0.0426719	1.01271e+06	865222	1.31755e+06	1.69557e+06	2.30676e+06	1.84889e+06	1.01271e+06	597939	1.27016e+06	1.39788e+06	2.06938e+06	1.23119e+06	Acetyl [N-Term]
Q8C129	Lnpep	Leucyl-cystinyl aminopeptidase OS=Mus musculus OX=10090 GN=Lnpep PE=1 SV=1	72.415	9	21	9	117.2	5.96	512	13	cell communication;metabolic process;regulation of biological process;response to stimulus	0.15	0.419097	1.31247e+06	1.10838e+06	1.79418e+06	1.17148e+06	1.55181e+06	936583	1.31247e+06	765984	1729649	965806	1.39212e+06	623680
Q00612	G6pdx	Glucose-6-phosphate 1-dehydrogenase X OS=Mus musculus OX=10090 GN=G6pdx PE=1 SV=3	51.166	7	21	7	59.2	6.49	542	17	metabolic process;regulation of biological process;response to stimulus	-0.27	0.719065	1.12001e+06	1.6142e+06	2.01919e+06	2.45379e+06	1.95202e+06	1.35235e+06	1.12001e+06	1.11554e+06	1.94657e+06	2.02299e+06	1.75115e+06	900543
P81117	Nucb2	Nucleobindin-2 OS=Mus musculus OX=10090 GN=Nucb2 PE=1 SV=2	56.162	7	21	7	50.3	5.15	460	23	cellular homeostasis;metabolic process;regulation of biological process	-0.32	0.603168	1.21734e+06	983001	1.56118e+06	1.40124e+06	2.47985e+06	1.8946e+06	1.21734e+06	679334	1.50503e+06	1.15522e+06	2.22466e+06	1.26163e+06
P55302	Lrpap1	Alpha-2-macroglobulin receptor-associated protein OS=Mus musculus OX=10090 GN=Lrpap1 PE=1 SV=1	36.962	5	21	5	42.2	7.87	382	14	regulation of biological process;transport	0.14	0.424676	1.10099e+06	756879	969087	884419	829225	886891	1.10099e+06	523066	934232	729144	743894	590589
P97499	Tep1	Telomerase protein component 1 OS=Mus musculus OX=10090 GN=Tep1 PE=1 SV=1	72.934	7	21	7	291.3	7.24	559	5	cell organization and biogenesis;metabolic process	-0.33	0.591121	1.54189e+06	1.9295e+06	1.37783e+06	1.9064e+06	2.01373e+06	2.11862e+06	1.54189e+06	1.33344e+06	1.32827e+06	1.5717e+06	1.80651e+06	1.41081e+06
Q9WU81	Slc37a2	Glucose-6-phosphate exchanger SLC37A2 OS=Mus musculus OX=10090 GN=Slc37a2 PE=1 SV=1	66.025	4	21	4	55	6.37	645	12	metabolic process;transport	-0.03	0.768852	1.4449e+06	1.00102e+06	1.65768e+06	1.74566e+06	2.29546e+06	1.31221e+06	1.4449e+06	691788	1.59806e+06	1.43918e+06	2.05925e+06	873812
Q80ZJ1	Rap2a	Ras-related protein Rap-2a OS=Mus musculus OX=10090 GN=Rap2a PE=1 SV=2	33.939	5	21	3	20.6	4.82	635	29	cell organization and biogenesis;regulation of biological process;response to stimulus	-0.1	0.91991	1.55637e+06	1.4751e+06	2.0052e+06	1.76865e+06	1.69242e+06	1.27764e+06	1.55637e+06	1.01941e+06	1.93308e+06	1.45814e+06	1.51826e+06	850797
P19324	Serpinh1	Serpin H1 OS=Mus musculus OX=10090 GN=Serpinh1 PE=1 SV=3	53.444	8	21	8	46.5	8.82	307	23	cell organization and biogenesis;metabolic process;regulation of biological process	-0.38	0.501837	2.43746e+06	2.22831e+06	2.1857e+06	3.18786e+06	3.12265e+06	2.42007e+06	2.43746e+06	1.53994e+06	2.10708e+06	2.62818e+06	2.80131e+06	1.61155e+06
F8WIV2	Serpinb6a	Serine (or cysteine) peptidase inhibitor, clade B, member 6a OS=Mus musculus OX=10090 GN=Serpinb6a PE=1 SV=1	28.846	6	21	6	44.7	6.38	299	15	regulation of biological process;response to stimulus	-0.44	0.390994	2.24345e+06	2.62049e+06	3.41242e+06	3.72004e+06	3.62692e+06	2.85782e+06	2.24345e+06	1.81097e+06	3.28968e+06	3.06692e+06	3.2537e+06	1.90305e+06
Q6R5N8	Tlr13	Toll-like receptor 13 OS=Mus musculus OX=10090 GN=Tlr13 PE=1 SV=1	37.945	6	21	6	114.4	8.63	568	7	defense response;regulation of biological process;response to stimulus	0.23	0.295244	1.65204e+06	915061	1.56063e+06	1.42765e+06	2.02044e+06	1.04571e+06	1.65204e+06	632382	1.5045e+06	1.177e+06	1.81252e+06	696348
P62830	Rpl23; LOC100044627; LOC100862455	60S ribosomal protein L23 OS=Mus musculus OX=10090 GN=Rpl23 PE=1 SV=1	45.286	4	21	4	14.9	10.51	887	38	cell organization and biogenesis;metabolic process;regulation of biological process;response to stimulus	-0.02	0.747661	4.69575e+06	2.91198e+06	2.86699e+06	3.79066e+06	4.23962e+06	3.73005e+06	4.69575e+06	2.01242e+06	2.76388e+06	3.12515e+06	3.80335e+06	2.48388e+06
Q61543	Glg1	Golgi apparatus protein 1 OS=Mus musculus OX=10090 GN=Glg1 PE=1 SV=1	47.477	8	21	8	133.6	6.84	438	7	regulation of biological process	-0.27	0.703819	683104	417433	785646	734512	892483	590330	683104	288480	757389	605556	800643	393107
P06745	Gpi1	Glucose-6-phosphate isomerase OS=Mus musculus OX=10090 GN=Gpi PE=1 SV=4	74.751	7	21	7	62.7	8.13	292	22	metabolic process;regulation of biological process;response to stimulus	-0.49	0.324025	925974	951580	1.02281e+06	1.20185e+06	1.38799e+06	824186	925974	657620	986025	990842	1.24516e+06	548833
Q61187	Tsg101	Tumor susceptibility gene 101 protein OS=Mus musculus OX=10090 GN=Tsg101 PE=1 SV=2	62.411	9	21	9	44.1	6.71	411	31	cell differentiation;cell division;cell organization and biogenesis;metabolic process;regulation of biological process;transport	-0.48	0.331424	1.64185e+06	2.09253e+06	2.68537e+06	2.30438e+06	3.50534e+06	2.3762e+06	1.64185e+06	1.44611e+06	2.58878e+06	1.89981e+06	3.14462e+06	1.58233e+06
A0A1W2P788		alpha-1,2-Mannosidase (Fragment) OS=Mus musculus OX=10090 GN=Man1a PE=1 SV=1	70.803	7	22	7	82	6.58	645	11	metabolic process	-0.16	0.951678	2.3829e+06	2.6683e+06	2.17674e+06	2.30474e+06	2.98411e+06	2.66239e+06	2.3829e+06	1.84401e+06	2.09845e+06	1.9001e+06	2.67703e+06	1.77291e+06
Q921H8	Acaa1a	3-ketoacyl-CoA thiolase A, peroxisomal OS=Mus musculus OX=10090 GN=Acaa1a PE=1 SV=1	68.201	6	22	6	43.9	8.44	615	24	metabolic process	0.05	0.594872	524732	348076	403478	398042	740509	380799	524732	240549	388966	328159	664308	253578
Q91Z25	Arpc1b	Actin-related protein 2/3 complex subunit OS=Mus musculus OX=10090 GN=Arpc1b PE=1 SV=1	89.565	7	22	6	41.5	8.35	569	30	cell organization and biogenesis;regulation of biological process	-0.6	0.188695	2.51138e+06	2.40646e+06	3.01291e+06	4.32935e+06	3.38527e+06	2.23611e+06	2.51138e+06	1.66306e+06	2.90455e+06	3.56926e+06	3.03691e+06	1.48905e+06
P46978	Stt3a	Dolichyl-diphosphooligosaccharide--protein glycosyltransferase subunit STT3A OS=Mus musculus OX=10090 GN=Stt3a PE=1 SV=1	39.028	7	22	7	80.5	8.1	518	10	metabolic process	-0.2	0.868289	2.15868e+06	1.62335e+06	2.61168e+06	2.60481e+06	2.44227e+06	2.13473e+06	2.15868e+06	1.12187e+06	2.51775e+06	2.14749e+06	2.19095e+06	1.42154e+06
P62301	Rps13; Rps13-ps1; LOC102642137	40S ribosomal protein S13 OS=Mus musculus OX=10090 GN=Rps13 PE=1 SV=2	25.418	4	22	4	17.2	10.54	372	29	metabolic process;regulation of biological process	-0.46	0.36954	6.14721e+06	4.31616e+06	4.29819e+06	5.62214e+06	5.66137e+06	7.27191e+06	6.14721e+06	2.98282e+06	4.1436e+06	4.63508e+06	5.07879e+06	4.84244e+06
Q61335	Bcap31	B-cell receptor-associated protein 31 OS=Mus musculus OX=10090 GN=Bcap31 PE=1 SV=4	33.168	4	22	4	27.9	8.7	428	22	cell death;cellular homeostasis;regulation of biological process;response to stimulus;transport	0.08	0.540645	1.10124e+07	1.60304e+07	1.79203e+07	1.57886e+07	1.55215e+07	1.21413e+07	1.10124e+07	1.10783e+07	1.72758e+07	1.30166e+07	1.39243e+07	8.085e+06
P14106	C1qb	Complement C1q subcomponent subunit B OS=Mus musculus OX=10090 GN=C1qb PE=1 SV=2	26.888	5	22	5	26.7	8.15	470	22	defense response;metabolic process;regulation of biological process;response to stimulus	-0.07	0.847186	4.75034e+06	4.00477e+06	3.93167e+06	4.67988e+06	4.72659e+06	4.06714e+06	4.75034e+06	2.76763e+06	3.79026e+06	3.85825e+06	4.2402e+06	2.70835e+06
Q6R0H7	Gnas	Guanine nucleotide-binding protein G(s) subunit alpha isoforms XLas OS=Mus musculus OX=10090 GN=Gnas PE=1 SV=1	44.924	7	22	6	121.4	4.81	600	8	metabolic process;regulation of biological process;response to stimulus	-0.08	0.873939	2.30928e+06	2.60256e+06	3.43378e+06	2.64746e+06	3.07429e+06	2.21625e+06	2.30928e+06	1.79858e+06	3.31028e+06	2.18265e+06	2.75793e+06	1.47583e+06
O35114	Scarb2	Lysosome membrane protein 2 OS=Mus musculus OX=10090 GN=Scarb2 PE=1 SV=3	44.266	5	22	5	54	5.1	448	16	regulation of biological process;transport	0.33	0.180865	1.51993e+06	578363	1.74684e+06	1.21643e+06	1.97459e+06	913526	1.51993e+06	399696	1.68401e+06	1.00287e+06	1.7714e+06	608326
P51863	Atp6v0d1	V-type proton ATPase subunit d 1 OS=Mus musculus OX=10090 GN=Atp6v0d1 PE=1 SV=2	41.748	4	22	4	40.3	5	797	15	cell organization and biogenesis;cellular homeostasis;response to stimulus;transport	-0.22	0.807536	2.20677e+06	1.10778e+06	2.70169e+06	1.87274e+06	2.54248e+06	1.85595e+06	2.20677e+06	765566	2.60452e+06	1.54395e+06	2.28084e+06	1.23589e+06
Q9CPW4	Arpc5	Actin-related protein 2/3 complex subunit 5 OS=Mus musculus OX=10090 GN=Arpc5 PE=1 SV=3	90.172	5	22	5	16.3	5.67	906	58	cell organization and biogenesis;cellular component movement;regulation of biological process	-0.46	0.357003	1.47539e+06	1.08931e+06	1.9889e+06	1.8047e+06	1.66229e+06	1.0258e+06	1.47539e+06	752799	1.91737e+06	1.48786e+06	1.49123e+06	683090
P62137	Ppp1ca	Serine/threonine-protein phosphatase PP1-alpha catalytic subunit OS=Mus musculus OX=10090 GN=Ppp1ca PE=1 SV=1	44.519	7	22	2	37.5	6.33	367	25	cell division;metabolic process;regulation of biological process;response to stimulus	-0.42	0.432063	436182	404707	471328	580970	696437	465460	436182	279686	454376	478970	624770	309954
Q80VQ0	Aldh3b1	Aldehyde dehydrogenase family 3 member B1 OS=Mus musculus OX=10090 GN=Aldh3b1 PE=1 SV=1	48.318	7	22	7	52.3	7.55	696	17	metabolic process;response to stimulus	-0.09	0.90193	1.77663e+06	1.51802e+06	1.86705e+06	1.85139e+06	2.2081e+06	1.25762e+06	1.77663e+06	1.04907e+06	1.7999e+06	1.52634e+06	1.98088e+06	837462
P70460	Vasp	Vasodilator-stimulated phosphoprotein OS=Mus musculus OX=10090 GN=Vasp PE=1 SV=4	69.583	8	22	8	39.6	8.53	658	33	cell organization and biogenesis;cellular component movement;regulation of biological process	0.18	0.368877	2.89193e+06	2.99681e+06	2.76955e+06	2.28125e+06	2.32379e+06	1.95853e+06	2.89193e+06	2.07104e+06	2.66994e+06	1.88074e+06	2.08466e+06	1.3042e+06
Q91YI0	Asl	Argininosuccinate lyase OS=Mus musculus OX=10090 GN=Asl PE=1 SV=1	33.789	5	22	5	51.7	6.96	599	11	metabolic process;response to stimulus	-0.25	0.759597	2.09567e+06	2.00245e+06	2.86268e+06	2.39738e+06	2.5797e+06	1.70847e+06	2.09567e+06	1.38386e+06	2.75971e+06	1.97648e+06	2.31424e+06	1.13769e+06
P43275	Hist1h1a	Histone H1.1 OS=Mus musculus OX=10090 GN=Hist1h1a PE=1 SV=2	46.437	4	22	2	21.8	10.93	554	20	cell organization and biogenesis;regulation of biological process	0.15	0.415699	1.19605e+06	1.86598e+06	2.15337e+06	1.76625e+06	1.67467e+06	1.51094e+06	1.19605e+06	1.28955e+06	2.07592e+06	1.45615e+06	1.50234e+06	1006153	Acetyl [N-Term]
Q6P5E4	Uggt1	UDP-glucose:glycoprotein glucosyltransferase 1 OS=Mus musculus OX=10090 GN=Uggt1 PE=1 SV=4	90.506	14	22	14	176.3	5.62	256	13	metabolic process;regulation of biological process;response to stimulus	0.2	0.343156	782064	838271	983693	1.07984e+06	998258	545179	782064	579314	948312	890253	895533	363040
P50518	Atp6v1e1	V-type proton ATPase subunit E 1 OS=Mus musculus OX=10090 GN=Atp6v1e1 PE=1 SV=2	62.104	5	23	5	26.1	8.43	860	29	transport	-0.29	0.667557	3.03246e+06	2.48671e+06	4.08034e+06	3.84725e+06	3.95974e+06	2.83102e+06	3.03246e+06	1.71852e+06	3.93359e+06	3.1718e+06	3.55227e+06	1.88521e+06
O70318	Epb4.1l2; Epb41l2	Band 4.1-like protein 2 OS=Mus musculus OX=10090 GN=Epb41l2 PE=1 SV=2	65.237	8	23	8	109.9	5.43	572	12	cell division;cell organization and biogenesis;regulation of biological process;transport	-0.36	0.531199	1.22839e+06	1.05639e+06	1.65798e+06	1.34748e+06	1.55431e+06	692845	1.22839e+06	730054	1.59834e+06	1.11091e+06	1.39436e+06	461372
Q9WUM4	Coro1c	Coronin-1C OS=Mus musculus OX=10090 GN=Coro1c PE=1 SV=2	36.341	6	23	6	53.1	7.08	450	14	cell organization and biogenesis;cellular component movement;regulation of biological process;transport	-0.92	0.0266907	916403	888448	1.05547e+06	1.88458e+06	1.73957e+06	1.26711e+06	916403	613990	1.01751e+06	1.55371e+06	1.56056e+06	843784
Q52L67	Tecr	Gpsn2 protein OS=Mus musculus OX=10090 GN=Tecr PE=1 SV=1	51.878	8	23	8	41.9	9.39	456	27	metabolic process	0.16	0.393524	3.56776e+06	2.60267e+06	3.58234e+06	3.09138e+06	4.08096e+06	2.79711e+06	3.56776e+06	1.79866e+06	3.45349e+06	2.54864e+06	3.66101e+06	1.86262e+06
Q9QXW9	Slc7a8	Large neutral amino acids transporter small subunit 2 OS=Mus musculus OX=10090 GN=Slc7a8 PE=1 SV=1	36.883	5	23	5	57.8	6.67	290	17	transport	-0.07	0.836469	2.78822e+06	3.22964e+06	4.13206e+06	4.28967e+06	3.4075e+06	2.71669e+06	2.78822e+06	2.23195e+06	3.98344e+06	3.53654e+06	3.05685e+06	1.80907e+06
Q9EQ06	Hsd17b11	Estradiol 17-beta-dehydrogenase 11 OS=Mus musculus OX=10090 GN=Hsd17b11 PE=1 SV=1	27.991	6	23	6	32.9	8.66	280	23	metabolic process	0.06	0.580104	2.59378e+06	1.53411e+06	1.9898e+06	1.9646e+06	2.74371e+06	1.89109e+06	2.59378e+06	1.0602e+06	1.91824e+06	1.61968e+06	2.46137e+06	1.25929e+06
P32883	Kras	GTPase KRas OS=Mus musculus OX=10090 GN=Kras PE=1 SV=1	47.277	5	23	2	21.6	6.77	752	41	cell communication;cell differentiation;cell organization and biogenesis;regulation of biological process;response to stimulus	-0.11	0.943922	112550	225052	187216	121765	244149	178854	112550	155530	180483	100387	219025	119100
P80317	Cct6a	T-complex protein 1 subunit zeta OS=Mus musculus OX=10090 GN=Cct6a PE=1 SV=3	39.204	5	23	5	58	7.08	718	11	metabolic process;regulation of biological process;transport	-0.58	0.209583	1.75003e+06	1.77826e+06	2.36371e+06	2.3741e+06	2.60864e+06	1.80613e+06	1.75003e+06	1.22892e+06	2.2787e+06	1.95728e+06	2.3402e+06	1.20272e+06
E9PZF0		Nucleoside diphosphate kinase OS=Mus musculus OX=10090 GN=Gm20390 PE=3 SV=1	32.966	7	23	7	30.2	8.72	237	49	metabolic process;regulation of biological process	0.03	0.633928	2.5864e+06	3.8869e+06	3.87965e+06	5.09337e+06	3.74944e+06	3.60163e+06	2.5864e+06	2.68616e+06	3.74011e+06	4.19914e+06	3.36361e+06	2.39836e+06
P97484	Lilrb3; Pirb	Leukocyte immunoglobulin-like receptor subfamily B member 3 OS=Mus musculus OX=10090 GN=Lilrb3 PE=1 SV=1	106.011	8	23	8	93	6.87	845	16	cell differentiation;regulation of biological process;response to stimulus	0.54	0.0532475	1.57916e+06	1.65742e+06	2.06936e+06	1.05405e+06	1.68953e+06	1.24076e+06	1.57916e+06	1.14541e+06	1.99494e+06	868992	1.51567e+06	826235
Q9Z0J7	Gdf15	Growth/differentiation factor 15 OS=Mus musculus OX=10090 GN=Gdf15 PE=1 SV=2	37.694	5	23	5	33.2	9.11	541	18	regulation of biological process;response to stimulus	0.74	0.0128925	2.53243e+06	3.73103e+06	2.92762e+06	1.35595e+06	1.7175e+06	1.93207e+06	2.53243e+06	2.57844e+06	2.82232e+06	1.11789e+06	1.54076e+06	1.28659e+06
Q02105	C1qc	Complement C1q subcomponent subunit C OS=Mus musculus OX=10090 GN=C1qc PE=1 SV=2	35.597	4	23	4	26	8.54	591	21	defense response;metabolic process;regulation of biological process;response to stimulus	-0.34	0.575976	3.75915e+06	3.70209e+06	3.17813e+06	4.56622e+06	4.9159e+06	4.62984e+06	3.75915e+06	2.55845e+06	3.06382e+06	3.76454e+06	4.41003e+06	3.08306e+06
Q9D0F3	Lman1	Protein ERGIC-53 OS=Mus musculus OX=10090 GN=Lman1 PE=1 SV=1	54.351	6	23	6	57.8	6.34	293	21	cell organization and biogenesis;regulation of biological process;transport	-0.41	0.444296	1.54918e+06	1.16183e+06	1.11024e+06	1.5699e+06	2.39132e+06	1.76376e+06	1.54918e+06	802921	1.07031e+06	1.29427e+06	2145245	1.17451e+06
Q9JKR6	Hyou1	Hypoxia up-regulated protein 1 OS=Mus musculus OX=10090 GN=Hyou1 PE=1 SV=1	79.637	8	23	8	111.1	5.19	570	13	regulation of biological process;response to stimulus;transport	-0.03	0.752428	2.18642e+06	1.68306e+06	1.96858e+06	2.11677e+06	1.85501e+06	1.78288e+06	2.18642e+06	1.16313e+06	1.89778e+06	1.74513e+06	1.66412e+06	1.18724e+06
P08556	Nras	GTPase NRas OS=Mus musculus OX=10090 GN=Nras PE=1 SV=1	46.707	6	23	3	21.2	5.17	754	40	defense response;regulation of biological process;response to stimulus	0.47	0.0845476	1.58083e+07	4.72397e+06	4.68218e+06	6.96532e+06	8.3034e+06	6.64009e+06	1.58083e+07	3.26465e+06	4.51378e+06	5.74244e+06	7.44895e+06	4.4217e+06
Q9CQD1	Rab5a	Ras-related protein Rab-5A OS=Mus musculus OX=10090 GN=Rab5a PE=1 SV=1	63.427	4	23	2	23.6	8.15	779	25	cell organization and biogenesis;metabolic process;regulation of biological process;response to stimulus;transport	-0.35	0.541678	409054	405223	536780	513765	602106	390556	409054	280043	517473	423564	540146	260075
D3Z627		Integrin alpha-L OS=Mus musculus OX=10090 GN=Itgal PE=1 SV=1	43.416	9	24	9	133.2	6.64	376	8	regulation of biological process;response to stimulus	0.64	0.026956	1.23299e+06	950591	1.59122e+06	933607	808698	438041	1.23299e+06	656936	1.53399e+06	769696	725479	291696
P47753	Capza1	F-actin-capping protein subunit alpha-1 OS=Mus musculus OX=10090 GN=Capza1 PE=1 SV=4	68.631	6	24	4	32.9	5.55	712	37	cell organization and biogenesis;regulation of biological process	-0.11	0.928033	1.1469e+06	1.00521e+06	1.80853e+06	1.27376e+06	1.58073e+06	1.30328e+06	1.1469e+06	694685	1.74348e+06	1.05013e+06	1.41807e+06	867864
O08529	Capn2	Calpain-2 catalytic subunit OS=Mus musculus OX=10090 GN=Capn2 PE=1 SV=4	73.571	10	24	10	79.8	4.96	621	21	metabolic process;regulation of biological process;response to stimulus	-0.43	0.40173	2.60311e+06	3.31075e+06	2.37844e+06	3.7024e+06	3.60316e+06	3.18493e+06	2.60311e+06	2.288e+06	2.29289e+06	3.05238e+06	3.23238e+06	2.12088e+06
Q7TPR4	Actn1	Alpha-actinin-1 OS=Mus musculus OX=10090 GN=Actn1 PE=1 SV=1	72.739	10	24	5	103	5.38	513	15	cell differentiation;cell organization and biogenesis;regulation of biological process	-0.35	0.555515	329762	566823	551386	770052	621691	674556	329762	391721	531554	634855	557716	449194
A0A0B4J1I0	Bb1; Igkv1-110	Immunoglobulin kappa variable 1-110 (Fragment) OS=Mus musculus OX=10090 GN=Igkv1-110 PE=4 SV=5	37.066	3	24	3	13.1	8.91	89	20	response to stimulus	-0.87	0.0383316	2.20432e+06	6.79616e+06	4.27541e+06	6.47225e+06	5.5389e+06	7.58973e+06	2.20432e+06	4.6967e+06	4.12164e+06	5.33593e+06	4.96893e+06	5.05408e+06
P63330	Ppp2ca	Serine/threonine-protein phosphatase 2A catalytic subunit alpha isoform OS=Mus musculus OX=10090 GN=Ppp2ca PE=1 SV=1	74.575	8	24	8	35.6	5.54	754	38	cell organization and biogenesis;cellular homeostasis;metabolic process;regulation of biological process;response to stimulus	0.15	0.415802	3.02265e+06	2.27705e+06	2.39445e+06	1.97903e+06	1.90347e+06	1.48593e+06	3.02265e+06	1.57363e+06	2.30833e+06	1.63158e+06	1.70759e+06	989496
Q61171	Prdx2	Peroxiredoxin-2 OS=Mus musculus OX=10090 GN=Prdx2 PE=1 SV=3	33.945	6	24	6	21.8	5.41	299	36	cell proliferation;cellular homeostasis;metabolic process;regulation of biological process;response to stimulus	-0.56	0.236983	2.73968e+06	3.1172e+06	2.98526e+06	4.24242e+06	3.33289e+06	3.35851e+06	2.73968e+06	2.15424e+06	2.87789e+06	3.49759e+06	2.98992e+06	2.23646e+06
Q61753	Phgdh	D-3-phosphoglycerate dehydrogenase OS=Mus musculus OX=10090 GN=Phgdh PE=1 SV=3	77.572	6	24	6	56.5	6.54	1002	16	cell differentiation;cell organization and biogenesis;metabolic process;regulation of biological process	-0.35	0.553746	1.86814e+06	2.03963e+06	2.25869e+06	2.66851e+06	2.20974e+06	1.89601e+06	1.86814e+06	1.40955e+06	2.17745e+06	2.20001e+06	1.98234e+06	1.26257e+06
Q9D8B3	Chmp4b	Charged multivesicular body protein 4b OS=Mus musculus OX=10090 GN=Chmp4b PE=1 SV=2	47.817	5	24	5	24.9	4.82	1179	30	cell organization and biogenesis;metabolic process;regulation of biological process;transport	-0.07	0.847317	988918	2.65786e+06	3.00769e+06	1.5081e+06	2.10122e+06	3.3048e+06	988918	1.8368e+06	2.89951e+06	1.24333e+06	1.88499e+06	2.2007e+06
P14131	Rps16-ps2; Rps16	40S ribosomal protein S16 OS=Mus musculus OX=10090 GN=Rps16 PE=1 SV=4	32.554	8	24	8	16.4	10.21	560	54	metabolic process	0.09	0.511545	7.25034e+06	4.57416e+06	6.87779e+06	5.82023e+06	7.68952e+06	6.24736e+06	7.25034e+06	3.16112e+06	6.63042e+06	4.79838e+06	6.89823e+06	4.16018e+06
P42932	Cct8	T-complex protein 1 subunit theta OS=Mus musculus OX=10090 GN=Cct8 PE=1 SV=3	51.239	9	24	9	59.5	5.62	420	18	cell organization and biogenesis;metabolic process;regulation of biological process;transport	-0.58	0.214623	821612	931197	1.10059e+06	1.25297e+06	1.28794e+06	752727	821612	643533	1.06101e+06	1.03299e+06	1.15541e+06	501249
P84091	Ap2m1	AP-2 complex subunit mu OS=Mus musculus OX=10090 GN=Ap2m1 PE=1 SV=1	45.637	10	24	10	49.6	9.54	383	25	cell organization and biogenesis;metabolic process;regulation of biological process;transport	-0.88	0.0369139	2.31813e+06	1.69601e+06	2.76331e+06	3.38034e+06	3.86767e+06	2.92529e+06	2.31813e+06	1.17208e+06	2.66392e+06	2.78686e+06	3.46967e+06	1947982
Q8K0E8	Fgb	Fibrinogen beta chain OS=Mus musculus OX=10090 GN=Fgb PE=1 SV=1	15.015	4	24	4	54.7	7.08	645	8	cell organization and biogenesis;coagulation;defense response;metabolic process;regulation of biological process;response to stimulus	-0.53	0.265939	7.9284e+06	9.06025e+06	7.60959e+06	1.13196e+07	1.00951e+07	1.04306e+07	7.9284e+06	6.26137e+06	7.33589e+06	9.33228e+06	9.05625e+06	6.94586e+06
Q6ZWZ7	Rpl17; Rpl17-ps5	60S ribosomal protein L17 OS=Mus musculus OX=10090 GN=Rpl17 PE=1 SV=1	46.099	5	24	5	21.4	10.18	395	28	metabolic process;regulation of biological process	-0.06	0.824164	2.24144e+06	2.21146e+06	2.48116e+06	2.30553e+06	2.8194e+06	2.42895e+06	2.24144e+06	1.5283e+06	2.39192e+06	1.90076e+06	2.52927e+06	1.61746e+06
Q62192	Cd180	CD180 antigen OS=Mus musculus OX=10090 GN=Cd180 PE=1 SV=2	78.898	8	25	8	74.3	5.88	480	15	cell proliferation;defense response;regulation of biological process;response to stimulus	-0.2	0.867505	1.7057e+06	833299	1.99828e+06	1.62456e+06	2.27041e+06	1.25403e+06	1.7057e+06	575878	1.92641e+06	1.33934e+06	2.03677e+06	835069
P27601	Gna13	Guanine nucleotide-binding protein subunit alpha-13 OS=Mus musculus OX=10090 GN=Gna13 PE=1 SV=1	73.071	9	25	8	44	8.21	791	27	cell differentiation;cellular homeostasis;regulation of biological process;response to stimulus	0.1	0.494925	1.5482e+06	1.53686e+06	2.18213e+06	1.44436e+06	1.89852e+06	883120	1.5482e+06	1.06209e+06	2.10364e+06	1.19078e+06	1.70316e+06	588079
P29387	Gnb4	Guanine nucleotide-binding protein subunit beta-4 OS=Mus musculus OX=10090 GN=Gnb4 PE=1 SV=4	44.406	6	25	1	37.4	6.16	559	18	regulation of biological process;response to stimulus	-0.54	0.261055	432143	450034	346081	414774	652353	545847	432143	311010	333633	341953	585223	363485	Acetyl [N-Term]
E9Q4S7	Ptprj	Receptor-type tyrosine-protein phosphatase eta OS=Mus musculus OX=10090 GN=Ptprj PE=1 SV=2	62.113	9	25	9	148.5	7.17	402	7	cell differentiation;coagulation;metabolic process;regulation of biological process;response to stimulus	0.32	0.19927	1.38504e+06	1.45181e+06	2.16175e+06	1.25279e+06	1.60404e+06	838217	1.38504e+06	1.00332e+06	2.08399e+06	1.03284e+06	1.43898e+06	558177
E9Q634	Myo1e	Unconventional myosin-Ie OS=Mus musculus OX=10090 GN=Myo1e PE=1 SV=1	51.962	8	25	4	126.7	9.07	500	8	cell differentiation;cell organization and biogenesis;metabolic process;regulation of biological process;response to stimulus;transport	0.33	0.189692	398994	506181	592328	631734	355557	200644	398994	349813	571024	520822	318968	133611
P17047	Lamp2	Lysosome-associated membrane glycoprotein 2 OS=Mus musculus OX=10090 GN=Lamp2 PE=1 SV=2	44.404	5	25	5	45.7	7.39	378	19	cell communication;cell organization and biogenesis;cellular homeostasis;metabolic process;regulation of biological process;response to stimulus;transport	-0.07	0.836674	5802825	3.41534e+06	6.13505e+06	6.10799e+06	8.10329e+06	5.24646e+06	5802825	2.36028e+06	5.91439e+06	5.03562e+06	7.26942e+06	3.49367e+06
P08905	Lyz2	Lysozyme C-2 OS=Mus musculus OX=10090 GN=Lyz2 PE=1 SV=2	76.704	3	25	3	16.7	8.81	1055	31	defense response;metabolic process;response to stimulus	0.12	0.467299	6.23791e+06	9.36833e+06	4.67028e+06	5.63766e+06	8.23881e+06	5.17711e+06	6.23791e+06	6.47428e+06	4.5023e+06	4.64787e+06	7.391e+06	3.44749e+06
Q99P91	Gpnmb	Transmembrane glycoprotein NMB OS=Mus musculus OX=10090 GN=Gpnmb PE=1 SV=2	82.728	8	25	8	63.6	7.61	576	19	cell communication;cell differentiation;regulation of biological process;response to stimulus	-0.22	0.811248	5.48034e+06	1.78758e+06	1.54823e+06	2.25185e+06	9.04022e+06	2.06164e+06	5.48034e+06	1.23536e+06	1.49254e+06	1.8565e+06	8.10994e+06	1.37287e+06
O35474	Edil3	EGF-like repeat and discoidin I-like domain-containing protein 3 OS=Mus musculus OX=10090 GN=Edil3 PE=1 SV=2	49.606	7	25	7	53.7	7.58	607	19	development;regulation of biological process	0.07	0.547947	2.0104e+07	2.45313e+07	1.53864e+07	2.36126e+07	2.23557e+07	2.1081e+07	2.0104e+07	1.69531e+07	1.4833e+07	19466966	2.00552e+07	1.4038e+07
P47963	Rpl13	60S ribosomal protein L13 OS=Mus musculus OX=10090 GN=Rpl13 PE=1 SV=3	22.844	5	25	5	24.3	11.55	585	23	metabolic process	0.11	0.481426	2.93645e+06	1.93945e+06	2.74395e+06	2.78038e+06	3.59203e+06	2.49994e+06	2.93645e+06	1.34032e+06	2.64526e+06	2.29224e+06	3.22239e+06	1.66474e+06
Q8BT60	Cpne3	Copine-3 OS=Mus musculus OX=10090 GN=Cpne3 PE=1 SV=2	43.515	8	26	6	59.5	5.78	491	15	metabolic process;regulation of biological process;response to stimulus	-0.39	0.479738	2.5489e+06	2.58071e+06	3.45803e+06	3.45487e+06	3.80106e+06	2.97515e+06	2.5489e+06	1.78348e+06	3.33365e+06	2.84831e+06	3.40991e+06	1.98118e+06
A0A2I3BPX3		Anoctamin OS=Mus musculus OX=10090 GN=Ano6 PE=1 SV=1	98.269	12	26	12	108.4	6.79	571	19		0.05	0.597698	2.27752e+06	2.60657e+06	3.42577e+06	2.33201e+06	2.55975e+06	1.76246e+06	2.27752e+06	1.80135e+06	3.30255e+06	1.92258e+06	2.29634e+06	1.17364e+06
P09581	Csf1r	Macrophage colony-stimulating factor 1 receptor OS=Mus musculus OX=10090 GN=Csf1r PE=1 SV=3	106.248	12	26	12	109.1	6.21	781	16	cell differentiation;cell organization and biogenesis;cell proliferation;cellular component movement;defense response;metabolic process;regulation of biological process;response to stimulus	-1.44	0.000224538	865455	816552	798949	3.18444e+06	4.31965e+06	3.0246e+06	865455	564304	770213	2.62535e+06	3.87514e+06	2.01411e+06
P17515	Cxcl10	C-X-C motif chemokine 10 OS=Mus musculus OX=10090 GN=Cxcl10 PE=1 SV=1	46.66	4	26	4	10.8	9.82	644	37	cellular component movement;defense response;regulation of biological process;response to stimulus	5.18	1e-17	2.58951e+07	3.01366e+07	2.28665e+07	469636	740464	862506	2.58951e+07	2.08268e+07	2.20441e+07	387183	664267	574351
P70452	Stx4a	Syntaxin-4 OS=Mus musculus OX=10090 GN=Stx4 PE=1 SV=1	48.481	7	26	7	34.1	6.14	696	28	cell organization and biogenesis;regulation of biological process;response to stimulus;transport	0.21	0.320099	6.20283e+06	8.21883e+06	6.77467e+06	7.08296e+06	6.23086e+06	7.18372e+06	6.20283e+06	5.67988e+06	6.53101e+06	5.83943e+06	5.58967e+06	4.78371e+06
O35350	Capn1	Calpain-1 catalytic subunit OS=Mus musculus OX=10090 GN=Capn1 PE=1 SV=1	61.294	7	26	7	82.1	5.87	539	11	metabolic process;regulation of biological process	-0.41	0.44705	2.20767e+06	2.96353e+06	2.27847e+06	2.78631e+06	3.71629e+06	3.20458e+06	2.20767e+06	2.04804e+06	2.19652e+06	2.29712e+06	3.33387e+06	2.13396e+06
Q9DCL9	Paics	Multifunctional protein ADE2 OS=Mus musculus OX=10090 GN=Paics PE=1 SV=4	50.49	6	26	6	47	7.23	578	15	metabolic process	-0.27	0.714815	2.62402e+06	3.83458e+06	3.16248e+06	3.73333e+06	3.48172e+06	3.85546e+06	2.62402e+06	2.65001e+06	3.04873e+06	3.07788e+06	3.12343e+06	2.56739e+06
G5E896	Edc4	Enhancer of mRNA decapping 4, isoform CRA_b OS=Mus musculus OX=10090 GN=Edc4 PE=1 SV=1	81.94	10	26	10	152.4	5.82	576	12	metabolic process	0.51	0.0649631	1.81265e+06	1.77365e+06	2.09051e+06	1.0159e+06	1.12e+06	1.28986e+06	1.81265e+06	1.22574e+06	2.01532e+06	837543	1.00475e+06	858929
Q99KC8	Vwa5a	von Willebrand factor A domain-containing protein 5A OS=Mus musculus OX=10090 GN=Vwa5a PE=1 SV=2	79.612	9	26	9	87.1	6.58	797	16		-0.46	0.361671	1.17682e+06	1.37005e+06	1.47914e+06	1.73321e+06	1.78234e+06	1.02069e+06	1.17682e+06	946815	1.42594e+06	1.42892e+06	1.59893e+06	679689
P13597	Icam1	Intercellular adhesion molecule 1 OS=Mus musculus OX=10090 GN=Icam1 PE=1 SV=1	62.7	7	26	7	58.8	6.13	527	16	cell communication;cell organization and biogenesis;cellular component movement;cellular homeostasis;defense response;regulation of biological process;response to stimulus	1.03	0.000969077	3.77826e+06	2.81831e+06	5.88602e+06	1.98182e+06	1.88322e+06	1.4006e+06	3.77826e+06	1.94768e+06	5.67432e+06	1.63387e+06	1.68943e+06	932671
P61021	Rab5b	Ras-related protein Rab-5B OS=Mus musculus OX=10090 GN=Rab5b PE=1 SV=1	60.28	6	26	4	23.7	8.13	1016	40	cell organization and biogenesis;regulation of biological process;response to stimulus;transport	-0.22	0.826212	758446	532078	923409	823581	1.20391e+06	508787	758446	367710	890197	678987	1.08002e+06	338807
Q9CWK8	Snx2	Sorting nexin-2 OS=Mus musculus OX=10090 GN=Snx2 PE=1 SV=2	54.454	10	26	9	58.4	5.12	288	21	cell organization and biogenesis;transport	-0.41	0.443768	1.88256e+06	2.14774e+06	2.76558e+06	2.68544e+06	3.10338e+06	2.35998e+06	1.88256e+06	1.48427e+06	2.66611e+06	2.21397e+06	2.78403e+06	1.57153e+06
P62908	Rps3	40S ribosomal protein S3 OS=Mus musculus OX=10090 GN=Rps3 PE=1 SV=1	50.16	8	26	8	26.7	9.66	643	38	cell death;cell division;cell organization and biogenesis;metabolic process;regulation of biological process;response to stimulus	0.08	0.543822	3.22313e+06	2.49498e+06	2.87063e+06	3.30149e+06	4.23695e+06	2.56266e+06	3.22313e+06	1.72423e+06	2.76738e+06	2.72186e+06	3.80095e+06	1.7065e+06
Q02053	Uba1	Ubiquitin-like modifier-activating enzyme 1 OS=Mus musculus OX=10090 GN=Uba1 PE=1 SV=1	111.004	10	26	10	117.7	5.66	844	14	metabolic process;response to stimulus	-0.32	0.6065	972071	1.13438e+06	1.61491e+06	1.40454e+06	1.58559e+06	850112	972071	783949	1.55682e+06	1.15795e+06	1.42242e+06	566098
P14869	Rplp0	60S acidic ribosomal protein P0 OS=Mus musculus OX=10090 GN=Rplp0 PE=1 SV=3	67.814	7	26	7	34.2	6.25	718	34	response to stimulus;transport	-0.06	0.818635	1.95569e+06	1.88742e+06	2.29966e+06	2.36286e+06	3.14117e+06	1.75087e+06	1.95569e+06	1.30436e+06	2.21695e+06	1.94802e+06	2.81793e+06	1.16592e+06
Q9DBG6	Rpn2	Dolichyl-diphosphooligosaccharide--protein glycosyltransferase subunit 2 OS=Mus musculus OX=10090 GN=Rpn2 PE=1 SV=1	73.396	6	26	6	69	5.81	1033	16	metabolic process;response to stimulus	-0.06	0.814118	2.42222e+06	2.08786e+06	3.07409e+06	2.49182e+06	3.09616e+06	2.1273e+06	2.42222e+06	1.44288e+06	2.96352e+06	2.05433e+06	2.77755e+06	1.41659e+06
P56480	Atp5b	ATP synthase subunit beta, mitochondrial OS=Mus musculus OX=10090 GN=Atp5f1b PE=1 SV=2	124.995	10	26	10	56.3	5.34	1051	28	cell differentiation;cellular homeostasis;metabolic process;regulation of biological process;transport	-1.61	3.20714e-05	3.40208e+06	2.80902e+06	3.28698e+06	9.89857e+06	4.08364e+06	3.05426e+06	3.40208e+06	1.94126e+06	3.16876e+06	8.16071e+06	3.66341e+06	2.03386e+06
P18181	Cd48	CD48 antigen OS=Mus musculus OX=10090 GN=Cd48 PE=1 SV=1	68.81	4	27	4	27.4	7.69	942	21	regulation of biological process;response to stimulus	-0.1	0.912521	3.75059e+06	4.99055e+06	5.0007e+06	5.4522e+06	4.35388e+06	3.62941e+06	3.75059e+06	3.44888e+06	4.82084e+06	4.49497e+06	3.90585e+06	2.41686e+06
P60335	Pcbp1	Poly(rC)-binding protein 1 OS=Mus musculus OX=10090 GN=Pcbp1 PE=1 SV=1	85.46	8	27	6	37.5	7.09	913	33	metabolic process;regulation of biological process	-0.23	0.801096	1.75439e+06	1.75263e+06	1.73469e+06	2.43452e+06	2.52143e+06	1.70353e+06	1.75439e+06	1.21121e+06	1.6723e+06	2.0071e+06	2.26196e+06	1.1344e+06
Q6PFA2	Clta	Clathrin light chain OS=Mus musculus OX=10090 GN=Clta PE=1 SV=1	39.986	5	27	5	23.6	4.5	694	22	cell division;cell organization and biogenesis;transport	-0.12	0.949069	2.60472e+06	4.37802e+06	2.58474e+06	2.86281e+06	3.46401e+06	3.07813e+06	2.60472e+06	3.02557e+06	2.49178e+06	2.3602e+06	3.10755e+06	2.04976e+06
Q8C845	Efhd2	EF-hand domain-containing protein D2 OS=Mus musculus OX=10090 GN=Efhd2 PE=1 SV=1	56.97	7	27	7	26.8	5.14	859	36		-0.24	0.77891	931687	1.16549e+06	1.43361e+06	1.89963e+06	1.46108e+06	1.51714e+06	931687	805452	1.38205e+06	1.56611e+06	1.31073e+06	1.01028e+06
E9QP62	Lims1	LIM and senescent cell antigen-like-containing domain protein OS=Mus musculus OX=10090 GN=Lims1 PE=1 SV=1	52.207	7	27	7	44.3	7.88	683	19	cell organization and biogenesis;regulation of biological process;response to stimulus	0.08	0.529657	3.34894e+06	3.60988e+06	4.38472e+06	3.8664e+06	3.60798e+06	2.5883e+06	3.34894e+06	2.49472e+06	4.22701e+06	3.18759e+06	3.23671e+06	1.72357e+06
Q3UV17	Krt76	Keratin, type II cytoskeletal 2 oral OS=Mus musculus OX=10090 GN=Krt76 PE=1 SV=1	17.669	5	27	1	62.8	8.43	362	6		0.77	0.0100726	26717142	2.51897e+07	2.09686e+07	1.56555e+07	2.13786e+07	5.34215e+06	26717142	17408132	20214408	12906886	19178604	3557391
Q9DBS1	Tmem43	Transmembrane protein 43 OS=Mus musculus OX=10090 GN=Tmem43 PE=1 SV=1	70.552	8	27	8	44.8	7.36	504	33	cell organization and biogenesis	0.13	0.443124	1.54631e+06	1.4664e+06	1.72176e+06	1.32921e+06	2.11413e+06	1.30893e+06	1.54631e+06	1.0134e+06	1.65984e+06	1.09584e+06	1.89658e+06	871632
P21279	Gnaq	Guanine nucleotide-binding protein G(q) subunit alpha OS=Mus musculus OX=10090 GN=Gnaq PE=1 SV=4	58.987	9	27	9	42.1	5.68	691	26	cell organization and biogenesis;regulation of biological process;response to stimulus	-0.18	0.903551	3.52303e+06	3.69465e+06	5.4563e+06	4.08748e+06	4.82474e+06	3.098e+06	3.52303e+06	2.5533e+06	5.26005e+06	3.36985e+06	4.32825e+06	2.06299e+06
P80314	Cct2	T-complex protein 1 subunit beta OS=Mus musculus OX=10090 GN=Cct2 PE=1 SV=4	80.995	7	27	7	57.4	6.4	1033	19	cell organization and biogenesis;metabolic process;regulation of biological process;transport	-0.04	0.79056	1.89129e+06	1.71992e+06	2.37346e+06	2.22377e+06	2.37041e+06	1.60162e+06	1.89129e+06	1.1886e+06	2.2881e+06	1.83335e+06	2.12649e+06	1.06653e+06
P47911	Rpl6	60S ribosomal protein L6 OS=Mus musculus OX=10090 GN=Rpl6 PE=1 SV=3	44.525	8	28	8	33.5	10.7	529	24	cell organization and biogenesis;metabolic process	0.29	0.225977	3.0493e+06	2.13842e+06	2.8294e+06	2.54922e+06	3.94264e+06	2.24194e+06	3.0493e+06	1.47782e+06	2.72763e+06	2.10166e+06	3.53692e+06	1.49293e+06
Q9D1D4	Tmed10	Transmembrane emp24 domain-containing protein 10 OS=Mus musculus OX=10090 GN=Tmed10 PE=1 SV=1	78.414	4	28	4	24.9	6.7	1838	22	cell organization and biogenesis;regulation of biological process;response to stimulus;transport	-0.28	0.685917	3.45941e+06	3.02524e+06	4.24061e+06	3.93469e+06	5.47684e+06	4.61371e+06	3.45941e+06	2.09069e+06	4.08809e+06	3.24388e+06	4.91324e+06	3.07232e+06
Q8BPB5	Efemp1	EGF-containing fibulin-like extracellular matrix protein 1 OS=Mus musculus OX=10090 GN=Efemp1 PE=1 SV=1	71.688	7	28	7	54.9	5.14	1334	19	metabolic process;regulation of biological process;response to stimulus	-0.3	0.64265	2.09111e+06	2.75272e+06	1.65348e+06	2.37308e+06	2.14063e+06	2.96761e+06	2.09111e+06	1.90235e+06	1.59401e+06	1.95644e+06	1.92035e+06	1.97616e+06
P61161	Actr2	Actin-related protein 2 OS=Mus musculus OX=10090 GN=Actr2 PE=1 SV=1	78.677	8	28	8	44.7	6.74	935	25	cell division;cell organization and biogenesis;cellular component movement;regulation of biological process;response to stimulus;transport	-0.4	0.455735	3.2963e+06	2.7652e+06	4.24058e+06	4.5019e+06	4.75559e+06	3.01914e+06	3.2963e+06	1.91098e+06	4.08806e+06	3.71152e+06	4.26622e+06	2.01048e+06
Q07797	Lgals3bp	Galectin-3-binding protein OS=Mus musculus OX=10090 GN=Lgals3bp PE=1 SV=1	76.586	8	28	8	64.5	5.14	1009	20	transport	0.13	0.447374	2.112e+06	1.8633e+06	3.03268e+06	1.91889e+06	2.83354e+06	2.39672e+06	2.112e+06	1.28769e+06	2.92361e+06	1.582e+06	2.54195e+06	1.596e+06
O08917	Flot1	Flotillin-1 OS=Mus musculus OX=10090 GN=Flot1 PE=1 SV=1	70.4	9	28	9	47.5	7.15	618	27	cell organization and biogenesis;cellular component movement;regulation of biological process;response to stimulus;transport	-0.49	0.318564	1.1823e+06	1.12656e+06	1.31026e+06	1.59511e+06	1.77658e+06	1.25774e+06	1.1823e+06	778543	1.26313e+06	1.31506e+06	1.59376e+06	837542
O35604	Npc1	NPC intracellular cholesterol transporter 1 OS=Mus musculus OX=10090 GN=Npc1 PE=1 SV=2	30.503	7	28	7	142.8	5.71	514	5	cell organization and biogenesis;metabolic process;regulation of biological process;response to stimulus;transport	0.02	0.648044	4.53371e+06	2.95051e+06	5.30214e+06	4.4915e+06	5.8094e+06	3.91602e+06	4.53371e+06	2.03904e+06	5.11144e+06	3.70294e+06	5.21159e+06	2.60772e+06
O35643	Ap1b1	AP-1 complex subunit beta-1 OS=Mus musculus OX=10090 GN=Ap1b1 PE=1 SV=2	69.446	9	28	4	103.9	5.17	854	12	cell organization and biogenesis;transport	-0.61	0.177585	512373	540388	717927	952350	1.01337e+06	605766	512373	373452	692106	785148	909093	403386
Q9CQW2	Arl8b	ADP-ribosylation factor-like protein 8B OS=Mus musculus OX=10090 GN=Arl8b PE=1 SV=1	60.449	8	29	5	21.5	8.43	980	50	cell division;regulation of biological process;response to stimulus	0.28	0.238259	6.81057e+06	3.96387e+06	6.87489e+06	5.58806e+06	8.07204e+06	5.47842e+06	6.81057e+06	2.73936e+06	6.62762e+06	4.60698e+06	7.24139e+06	3.64814e+06	Acetyl [N-Term]
Q91XV3	Basp1	Brain acid soluble protein 1 OS=Mus musculus OX=10090 GN=Basp1 PE=1 SV=3	115.817	6	29	6	22.1	4.51	1291	56	cell differentiation;regulation of biological process	0.13	0.451068	3.91125e+06	4.10094e+06	3.72618e+06	3.3401e+06	3.63877e+06	2.78565e+06	3.91125e+06	2.83409e+06	3.59216e+06	2.75369e+06	3.26432e+06	1.85499e+06
Q99PT1	Arhgdia	Rho GDP-dissociation inhibitor 1 OS=Mus musculus OX=10090 GN=Arhgdia PE=1 SV=3	121.351	6	29	6	23.4	5.2	812	46	regulation of biological process;response to stimulus	-0.12	0.963435	4.84334e+06	6.13988e+06	7.16521e+06	5.89379e+06	7.65387e+06	5.39522e+06	4.84334e+06	4.24316e+06	6.9075e+06	4.85903e+06	6.86625e+06	3.59273e+06	Acetyl [N-Term]
P63037	Dnaja1	DnaJ homolog subfamily A member 1 OS=Mus musculus OX=10090 GN=Dnaja1 PE=1 SV=1	98.277	8	29	8	44.8	7.08	495	30	cellular component movement;metabolic process;regulation of biological process;response to stimulus;transport	-0.39	0.470487	1.76104e+06	1.91379e+06	2.39855e+06	1.85114e+06	3.02799e+06	2.49073e+06	1.76104e+06	1.32259e+06	2.31228e+06	1.52614e+06	2.7164e+06	1.6586e+06
Q6PHN9	Rab35	Ras-related protein Rab-35 OS=Mus musculus OX=10090 GN=Rab35 PE=1 SV=1	38.071	6	29	4	23	8.29	905	27	cell organization and biogenesis;regulation of biological process;response to stimulus;transport	-0.2	0.862952	1.27024e+06	1.39153e+06	1.7225e+06	1.57106e+06	1.66234e+06	1.13303e+06	1.27024e+06	961662	1.66054e+06	1.29523e+06	1.49128e+06	754495
G3X8Y8	Tlr2	Toll-like receptor 2 OS=Mus musculus OX=10090 GN=Tlr2 PE=1 SV=1	60.732	10	29	10	89.4	6.64	752	14	cell organization and biogenesis;defense response;metabolic process;regulation of biological process;response to stimulus;transport	0.63	0.0300848	2.97997e+06	3.66415e+06	4.00279e+06	3.18066e+06	2.44028e+06	1.98675e+06	2.97997e+06	2.53223e+06	3.85882e+06	2.62224e+06	2.18916e+06	1.323e+06
Q9QUI0	Rhoa	Transforming protein RhoA OS=Mus musculus OX=10090 GN=Rhoa PE=1 SV=1	49.592	6	29	5	21.8	6.1	1130	33	cell differentiation;cell division;cell organization and biogenesis;cellular component movement;metabolic process;regulation of biological process;response to stimulus	-0.12	0.966425	6.51565e+06	7.88835e+06	8.70326e+06	7.01795e+06	9.0928e+06	5.6369e+06	6.51565e+06	5.4515e+06	8.39023e+06	5.78583e+06	8.15711e+06	3.75367e+06
P48962	Slc25a4	ADP/ATP translocase 1 OS=Mus musculus OX=10090 GN=Slc25a4 PE=1 SV=4	34.723	8	29	4	32.9	9.72	435	27	cell organization and biogenesis;regulation of biological process;transport	-0.99	0.0164609	282877	209923	353910	638159	393325	252937	282877	145074	341181	526119	352850	168433	Acetyl [N-Term]
P35979	Rpl12	60S ribosomal protein L12 OS=Mus musculus OX=10090 GN=Rpl12 PE=1 SV=2	57.068	5	29	5	17.8	9.42	983	45	cell organization and biogenesis;metabolic process	-0.26	0.722315	2.84196e+06	2.38317e+06	2.86921e+06	3.39984e+06	3.56103e+06	2.48329e+06	2.84196e+06	1.64696e+06	2.76602e+06	2.80294e+06	3.19459e+06	1.65365e+06
Q91V35	Ptpra	Receptor-type tyrosine-protein phosphatase OS=Mus musculus OX=10090 GN=Ptpra PE=1 SV=1	79.635	8	29	7	89.8	6.64	743	15	metabolic process;regulation of biological process;response to stimulus	0.06	0.572952	1.67608e+06	1.90689e+06	2.42399e+06	1.58315e+06	2.01392e+06	1.33723e+06	1.67608e+06	1.31782e+06	2.33681e+06	1.3052e+06	1.80668e+06	890473
Q8BH43	Wasf2	Wiskott-Aldrich syndrome protein family member 2 OS=Mus musculus OX=10090 GN=Wasf2 PE=1 SV=1	55.941	7	29	7	54	5.53	1061	14	cell organization and biogenesis;cellular component movement;regulation of biological process;response to stimulus;transport	0.57	0.0458755	2.03688e+06	2.56657e+06	3.75661e+06	1.70729e+06	1.89146e+06	1.15912e+06	2.03688e+06	1.77371e+06	3.62149e+06	1.40755e+06	1.69682e+06	771871
Q99LR1	Abhd12	Monoacylglycerol lipase ABHD12 OS=Mus musculus OX=10090 GN=Abhd12 PE=1 SV=2	75.64	7	29	7	45.2	8.72	624	24	metabolic process;response to stimulus	0.01	0.673511	1.57667e+06	1.19594e+06	1.21505e+06	1.18345e+06	1.86314e+06	1.29824e+06	1.57667e+06	826491	1.17135e+06	975678	1.67141e+06	864509
P80313	Cct7	T-complex protein 1 subunit eta OS=Mus musculus OX=10090 GN=Cct7 PE=1 SV=1	52.782	8	29	8	59.6	7.84	648	16	metabolic process;regulation of biological process;transport	-0.15	0.976027	2.558e+06	1.66826e+06	2.65552e+06	2.95507e+06	2.94249e+06	1.7781e+06	2.558e+06	1.1529e+06	2.56001e+06	2.43625e+06	2639694	1.18405e+06
P14206	Rpsa; LOC100045332; LOC100505031; LOC102642689	40S ribosomal protein SA OS=Mus musculus OX=10090 GN=Rpsa PE=1 SV=4	99.513	8	29	8	32.8	4.87	1253	38	cell differentiation;cell organization and biogenesis;metabolic process;transport	-0.38	0.488361	1.76521e+06	1.60569e+06	2.4368e+06	2.33784e+06	2.33025e+06	1.40743e+06	1.76521e+06	1.10966e+06	2.34916e+06	1.92739e+06	2.09045e+06	937220	Acetyl [N-Term]
E9Q0F0	Krt78	Keratin 78 OS=Mus musculus OX=10090 GN=Krt78 PE=1 SV=1	27.471	2	29	2	112.2	7.97	1129	1	cell organization and biogenesis;cellular component movement;metabolic process;regulation of biological process;transport	-0.1	0.921619	3.49651e+07	1.62372e+07	2.58411e+07	1.92913e+07	2.38491e+07	7.43488e+06	3.49651e+07	1.12212e+07	2.49117e+07	1.59044e+07	2.13949e+07	4.95096e+06
Q9DCN2	Cyb5r3	NADH-cytochrome b5 reductase 3 OS=Mus musculus OX=10090 GN=Cyb5r3 PE=1 SV=3	80.076	8	29	8	34.1	8.38	986	36	metabolic process	-0.04	0.784979	6.42752e+06	5.27856e+06	5.85258e+06	6.71999e+06	6.33423e+06	5.77408e+06	6.42752e+06	3.64792e+06	5.64208e+06	5.54018e+06	5.68241e+06	3.84502e+06
Q9JHH6	Cpb2	Carboxypeptidase B2 OS=Mus musculus OX=10090 GN=Cpb2 PE=1 SV=1	25.52	4	29	4	48.8	7.97	356	14	cellular homeostasis;coagulation;metabolic process;regulation of biological process;response to stimulus	0.1	0.503599	2.00198e+07	1.25868e+07	1.98521e+07	2.16378e+07	2.20385e+07	1.12081e+07	2.00198e+07	8.69848e+06	1.91381e+07	1.78389e+07	1.97707e+07	7.46357e+06
Q8CGA3	Slc43a2	Large neutral amino acids transporter small subunit 4 OS=Mus musculus OX=10090 GN=Slc43a2 PE=1 SV=1	72.069	5	29	5	62.4	7.93	702	13	transport	-0.33	0.588439	1.44847e+06	1.34101e+06	2.44862e+06	2.19386e+06	2.62365e+06	2.0141e+06	1.44847e+06	926745	2.36055e+06	1.80869e+06	2.35366e+06	1.34121e+06
Q61549	Emr1; Adgre1	Adhesion G protein-coupled receptor E1 OS=Mus musculus OX=10090 GN=Adgre1 PE=1 SV=1	102.856	10	29	10	102.1	5.07	816	17	regulation of biological process;response to stimulus	0.83	0.00597657	3.5083e+06	3.43459e+06	5.42431e+06	2.41987e+06	4.15018e+06	2.29205e+06	3.5083e+06	2.37358e+06	5.22921e+06	1.99502e+06	3.72311e+06	1.5263e+06
P61027	Rab10	Ras-related protein Rab-10 OS=Mus musculus OX=10090 GN=Rab10 PE=1 SV=1	37.5	9	30	7	22.5	8.38	532	48	cell differentiation;cell organization and biogenesis;regulation of biological process;response to stimulus;transport	-0.18	0.898598	2.02391e+06	2.25694e+06	3.12341e+06	2.33772e+06	3.08029e+06	1.96163e+06	2.02391e+06	1.55973e+06	3.01107e+06	1.9273e+06	2.76331e+06	1.30627e+06
P49182	Serpind1	Heparin cofactor 2 OS=Mus musculus OX=10090 GN=Serpind1 PE=1 SV=1	38.708	2	30	2	54.5	7.34	534	4	coagulation;regulation of biological process	-0.05	0.801448	1.59213e+07	2.04686e+07	1.22806e+07	1.85887e+07	1.66307e+07	1.72777e+07	1.59213e+07	1.41455e+07	1.18389e+07	1.53251e+07	1.49194e+07	1.15054e+07
A0A1Y7VKY1	Gm11361	MCG116671 OS=Mus musculus OX=10090 GN=Gm11361 PE=3 SV=1	45.957	7	30	7	17.7	10.86	973	39	metabolic process	0.01	0.668844	6.96513e+06	5.08125e+06	6.64357e+06	7.02955e+06	7.32325e+06	6.29812e+06	6.96513e+06	3.51156e+06	6.40462e+06	5.79539e+06	6.56965e+06	4.19398e+06
D3Z2H9		Uncharacterized protein OS=Mus musculus OX=10090 GN=Tpm3-rs7 PE=3 SV=1	52.129	9	30	7	29	4.81	716	26	cell organization and biogenesis	-1.13	0.00519879	2.00717e+06	2.16018e+06	1.75855e+06	4.9819e+06	4.68204e+06	3.81172e+06	2.00717e+06	1.49286e+06	1.6953e+06	4.10724e+06	4.20023e+06	2.53827e+06
Q9QYJ0	Dnaja2	DnaJ homolog subfamily A member 2 OS=Mus musculus OX=10090 GN=Dnaja2 PE=1 SV=1	67.669	9	30	9	45.7	6.48	1042	24	metabolic process;regulation of biological process;response to stimulus	-0.05	0.79584	4.24581e+06	5.44333e+06	4.17691e+06	4.67873e+06	5.0321e+06	4.05419e+06	4.24581e+06	3.76179e+06	4.02667e+06	3.8573e+06	4.51427e+06	2.69973e+06
F8WGM5		Syntaxin-binding protein 2 (Fragment) OS=Mus musculus OX=10090 GN=Stxbp2 PE=1 SV=1	90.925	11	30	11	66.4	6.74	1303	25	transport	-0.11	0.936065	3.47225e+06	4.8085e+06	3.62847e+06	4.53873e+06	3.91533e+06	2.97609e+06	3.47225e+06	3.32307e+06	3.49796e+06	3.74188e+06	3.51243e+06	1.98181e+06
O70252	Hmox2	Heme oxygenase 2 OS=Mus musculus OX=10090 GN=Hmox2 PE=1 SV=1	64.689	8	30	8	35.7	5.87	801	32	metabolic process;response to stimulus	0.25	0.268503	5.90517e+06	5.93672e+06	7.19765e+06	6.22727e+06	6.48852e+06	5.26142e+06	5.90517e+06	4.10276e+06	6.93877e+06	5.13396e+06	5.82082e+06	3.50363e+06
G3X8X6	Siglec1	Sialic acid binding Ig-like lectin 1, sialoadhesin, isoform CRA_b OS=Mus musculus OX=10090 GN=Siglec1 PE=1 SV=1	77.005	9	31	9	183.5	6.68	604	7	regulation of biological process;transport	-0.41	0.441044	3.51543e+06	3.93413e+06	3.66011e+06	4.1126e+06	5.11872e+06	3.77282e+06	3.51543e+06	2.71881e+06	3.52847e+06	3.39056e+06	4.59198e+06	2.51236e+06
Q3TRM8	Hk3	Hexokinase-3 OS=Mus musculus OX=10090 GN=Hk3 PE=1 SV=2	88.203	11	31	11	100	5.94	1012	16	cellular homeostasis;metabolic process;regulation of biological process	-0.5	0.30576	2.27485e+06	2.47726e+06	3.00203e+06	2.92743e+06	3.25935e+06	2.16499e+06	2.27485e+06	1.71199e+06	2.89405e+06	2.41347e+06	2.92395e+06	1.44169e+06	Acetyl [N-Term]
O88844	Idh1	Isocitrate dehydrogenase [NADP] cytoplasmic OS=Mus musculus OX=10090 GN=Idh1 PE=1 SV=2	76.28	10	31	9	46.6	7.17	690	31	metabolic process;regulation of biological process;response to stimulus	-0.51	0.292158	1.75717e+06	1.73644e+06	2.32301e+06	3.08099e+06	3.03827e+06	2.08822e+06	1.75717e+06	1.20002e+06	2.23945e+06	2.54007e+06	2.72562e+06	1.39057e+06
Q9D3L3	Snap23	Synaptosomal-associated protein OS=Mus musculus OX=10090 GN=Snap23 PE=1 SV=1	94.696	7	31	7	24.5	4.94	1487	52	cell organization and biogenesis;regulation of biological process;transport	-0.09	0.881768	2.13017e+06	1.98071e+06	3.20124e+06	2.17834e+06	2.98302e+06	1.75315e+06	2.13017e+06	1.36883e+06	3.08611e+06	1.7959e+06	2.67606e+06	1.16744e+06	Acetyl [N-Term]
O35375	Nrp2	Neuropilin-2 OS=Mus musculus OX=10090 GN=Nrp2 PE=1 SV=2	115.971	12	31	12	104.6	5.24	828	20	cell differentiation;cell growth;cellular component movement;development;regulation of biological process;response to stimulus	0.86	0.00488484	2.66011e+06	2.31786e+06	3.82767e+06	908027	1.1265e+06	785664	2.66011e+06	1.60183e+06	3.69e+06	748607	1.01057e+06	523181
Q03265	Atp5a1	ATP synthase subunit alpha, mitochondrial OS=Mus musculus OX=10090 GN=Atp5f1a PE=1 SV=1	89.319	11	31	11	59.7	9.19	828	23	metabolic process;regulation of biological process;transport	-1.56	5.92396e-05	3.38376e+06	1.00686e+06	4.18888e+06	9.80319e+06	4.60554e+06	3.07741e+06	3.38376e+06	695824	4.03822e+06	8.08207e+06	4.13161e+06	2.04928e+06
P62242	Rps8; Gm15501	40S ribosomal protein S8 OS=Mus musculus OX=10090 GN=Rps8 PE=1 SV=2	53.743	6	31	6	24.2	10.32	994	34	metabolic process	-0.12	0.964189	4.43882e+06	4.12356e+06	4.51215e+06	4.90431e+06	5.82786e+06	4.77684e+06	4.43882e+06	2.84972e+06	4349857	4.04327e+06	5.22815e+06	3.18095e+06
P25444	Rps2; Rps2-ps13	40S ribosomal protein S2 OS=Mus musculus OX=10090 GN=Rps2 PE=1 SV=3	41.633	5	31	5	31.2	10.24	580	20	cell organization and biogenesis;metabolic process;regulation of biological process;response to stimulus	-0.19	0.876778	4.2258e+06	4.18482e+06	4.42208e+06	4.63081e+06	5.3528e+06	4.42117e+06	4.2258e+06	2.89205e+06	4.26303e+06	3.81779e+06	4.80197e+06	2.9441e+06
Q8VED5	Krt79	Keratin, type II cytoskeletal 79 OS=Mus musculus OX=10090 GN=Krt79 PE=1 SV=2	33.362	4	31	1	57.5	7.69	593	5		1.71	1.79719e-07	167650	79391.1	134599	51378.1	115059	23381.4	167650	54865.7	129757	42357.8	103219	15569.9
E9QPX1	Col18a1	Collagen alpha-1(XVIII) chain OS=Mus musculus OX=10090 GN=Col18a1 PE=1 SV=1	79.928	7	31	7	182.2	5.71	1200	7	cell organization and biogenesis;regulation of biological process	-0.34	0.575726	2.11824e+06	2.2843e+06	1.87086e+06	2.38242e+06	2.72296e+06	2.03932e+06	2.11824e+06	1.57864e+06	1.80357e+06	1.96414e+06	2.44276e+06	1.358e+06
Q9JII6	Akr1a1	Alcohol dehydrogenase [NADP(+)] OS=Mus musculus OX=10090 GN=Akr1a1 PE=1 SV=3	71.645	8	31	8	36.6	7.39	1008	32	metabolic process	-0.32	0.606458	2.22196e+06	2.67262e+06	3.08882e+06	3.55896e+06	2.98733e+06	2.68914e+06	2.22196e+06	1.847e+06	2.97773e+06	2.93412e+06	2.67992e+06	1.79073e+06	Acetyl [N-Term]
Q76MZ3	Ppp2r1a	Serine/threonine-protein phosphatase 2A 65 kDa regulatory subunit A alpha isoform OS=Mus musculus OX=10090 GN=Ppp2r1a PE=1 SV=3	72.42	9	32	9	65.3	5.11	739	19	cell organization and biogenesis;metabolic process;regulation of biological process	-0.28	0.693869	2.05676e+06	1.92295e+06	2.98665e+06	2.44376e+06	2.47782e+06	1.57866e+06	2.05676e+06	1.32891e+06	2.87923e+06	2.01471e+06	2.22284e+06	1.05125e+06
P01029	C4b	Complement C4-B OS=Mus musculus OX=10090 GN=C4b PE=1 SV=3	20.428	6	32	6	192.8	7.53	374	2	defense response;metabolic process;regulation of biological process;response to stimulus	-0.46	0.363979	1.86898e+07	2.1921e+07	1.85686e+07	2.6593e+07	2.59741e+07	2.6027e+07	1.86898e+07	1.51492e+07	1.79008e+07	2.19241e+07	2.33013e+07	1.73316e+07
Q3TML0	Pdia6	Protein disulfide-isomerase A6 OS=Mus musculus OX=10090 GN=Pdia6 PE=1 SV=1	88.381	7	32	7	48.7	5.19	1226	22	cellular homeostasis;metabolic process;regulation of biological process;response to stimulus;transport	0.36	0.156982	6.1895e+06	4.2878e+06	5.42398e+06	4.30714e+06	5.08096e+06	4.22618e+06	6.1895e+06	2.96322e+06	5.2289e+06	3.55095e+06	4.55811e+06	2.81425e+06
Q9CZE3	Rab32	Ras-related protein Rab-32 OS=Mus musculus OX=10090 GN=Rab32 PE=1 SV=3	48.256	9	32	9	25.1	6.68	589	46	cell organization and biogenesis;regulation of biological process;response to stimulus;transport	-0.28	0.681821	2.11076e+06	1.9042e+06	2.84054e+06	2.12111e+06	2.45619e+06	2.07682e+06	2.11076e+06	1.31596e+06	2.73837e+06	1.74871e+06	2.20344e+06	1.38298e+06
P10404	Env	MLV-related proviral Env polyprotein OS=Mus musculus OX=10090 PE=1 SV=3	73.114	5	32	5	69.6	7.96	1077	11		-0.21	0.849118	6.04409e+06	8.27791e+06	6.19943e+06	7.67503e+06	8.73046e+06	6.08521e+06	6.04409e+06	5.72072e+06	5.97645e+06	6.32754e+06	7.83205e+06	4.0522e+06
A0A2R8VHP3		Uncharacterized protein OS=Mus musculus OX=10090 GN=Gm5478 PE=1 SV=1	22.568	4	32	2	57.9	6.2	1074	7		0.66	0.0243498	1.06986e+06	394481	828642	432390	444180	252121	1.06986e+06	272619	798839	356476	398472	167890
Q9WV55	Vapa	Vesicle-associated membrane protein-associated protein A OS=Mus musculus OX=10090 GN=Vapa PE=1 SV=2	92.372	9	32	9	27.8	8.4	512	49	cell death;cell organization and biogenesis;regulation of biological process;response to stimulus;transport	0.28	0.24166	3.95239e+06	2.64197e+06	3.85966e+06	2.42569e+06	4.14691e+06	3.09574e+06	3.95239e+06	1.82582e+06	3.72084e+06	1.99982e+06	3.72017e+06	2.06149e+06
Q9CVB6	Arpc2	Actin-related protein 2/3 complex subunit 2 OS=Mus musculus OX=10090 GN=Arpc2 PE=1 SV=3	54.639	8	33	8	34.3	7.36	501	30	cell organization and biogenesis;regulation of biological process;response to stimulus	-0.4	0.458334	4.64076e+06	3.80865e+06	6.3396e+06	6.34295e+06	6.43009e+06	4.43947e+06	4.64076e+06	2.63209e+06	6.11158e+06	5.22934e+06	5.7684e+06	2.95629e+06
Q04447	Ckb	Creatine kinase B-type OS=Mus musculus OX=10090 GN=Ckb PE=1 SV=1	104.756	8	33	8	42.7	5.67	1281	31	cellular homeostasis;metabolic process	-0.26	0.731251	2.8117e+06	3.17001e+06	2.99509e+06	3.80197e+06	3.89117e+06	2.73441e+06	2.8117e+06	2.19074e+06	2.88737e+06	3.13447e+06	3.49075e+06	1.82087e+06
Q9JHK5	Plek	Pleckstrin OS=Mus musculus OX=10090 GN=Plek PE=1 SV=1	102.208	5	33	5	39.9	8.34	1216	24	cell differentiation;cell organization and biogenesis;metabolic process;regulation of biological process;response to stimulus;transport	0.15	0.415634	7.08957e+06	7.16899e+06	1.07561e+07	6.26847e+06	7.58314e+06	5.496e+06	7.08957e+06	4.95436e+06	1.03693e+07	5.16793e+06	6.8028e+06	3.65984e+06
E9QN37	Mpeg1	Macrophage-expressed gene 1 protein OS=Mus musculus OX=10090 GN=Mpeg1 PE=1 SV=1	57.124	7	33	7	79.1	6.04	658	12		0.84	0.005654	3.7392e+06	2.43296e+06	3.53265e+06	2.08249e+06	3.23151e+06	2.02699e+06	3.7392e+06	1.68137e+06	3.4056e+06	1.71687e+06	2.89897e+06	1.3498e+06
Q99KF1	Tmed9	Transmembrane emp24 domain-containing protein 9 OS=Mus musculus OX=10090 GN=Tmed9 PE=1 SV=2	73.052	7	33	6	27.1	8.41	1154	26	cell organization and biogenesis;regulation of biological process;transport	-0.27	0.709918	3.8194e+06	2.83965e+06	3.89841e+06	3.96503e+06	5.41267e+06	4.69856e+06	3.8194e+06	1.96243e+06	3.75819e+06	3.2689e+06	4.85568e+06	3.12882e+06
P61226	Rap2b	Ras-related protein Rap-2b OS=Mus musculus OX=10090 GN=Rap2b PE=1 SV=1	52.468	7	33	5	20.5	4.81	1340	44	regulation of biological process;response to stimulus	-0.15	0.978093	7.77772e+06	8.5044e+06	1.06202e+07	8.44083e+06	9.38187e+06	6.7434e+06	7.77772e+06	5.87724e+06	1.02383e+07	6.95889e+06	8.41644e+06	4.4905e+06
Q9WUB3	Pygm	Glycogen phosphorylase, muscle form OS=Mus musculus OX=10090 GN=Pygm PE=1 SV=3	50.463	9	33	4	97.2	7.11	500	12	cellular homeostasis;metabolic process;response to stimulus	-0.62	0.175419	2.77641e+06	3.20251e+06	2.13909e+06	4.25901e+06	3.12577e+06	3.75428e+06	2.77641e+06	2.21319e+06	2.06215e+06	3.51127e+06	2.80411e+06	2.50001e+06
A0A0B4J1H7	Igkv1-135	Immunoglobulin kappa variable 1-135 (Fragment) OS=Mus musculus OX=10090 GN=Igkv1-135 PE=4 SV=1	70.527	5	34	5	13.3	7.12	243	26	response to stimulus	-1.44	0.000240091	3.26457e+06	1.42412e+07	7.15007e+06	1.99747e+07	1.02991e+07	1.75012e+07	3.26457e+06	9.84184e+06	6.8929e+06	1.64678e+07	9.23924e+06	1.16542e+07
Q8VEK3	Hnrnpu	Heterogeneous nuclear ribonucleoprotein U OS=Mus musculus OX=10090 GN=Hnrnpu PE=1 SV=1	51.478	9	34	9	87.9	6.24	795	13	cell differentiation;metabolic process;regulation of biological process;response to stimulus	-0.16	0.940074	3.07324e+06	2.61902e+06	3.15286e+06	3.51465e+06	4.81649e+06	2.48668e+06	3.07324e+06	1.80996e+06	3.03946e+06	2.89759e+06	4.32085e+06	1.65591e+06
Q64281	Lilrb4; Lilrb4a	Leukocyte immunoglobulin-like receptor subfamily B member 4 OS=Mus musculus OX=10090 GN=Lilrb4 PE=1 SV=1	100.564	6	34	5	37.5	6.21	859	29	response to stimulus	0.76	0.011108	3.44538e+06	3.66396e+06	4.95883e+06	2.61058e+06	2.57033e+06	1.75732e+06	3.44538e+06	2.5321e+06	4.78047e+06	2.15225e+06	2.30583e+06	1.17022e+06
P62827	LOC100045999; Ran; LOC102641332	GTP-binding nuclear protein Ran OS=Mus musculus OX=10090 GN=Ran PE=1 SV=3	46.846	6	34	6	24.4	7.49	794	31	cell division;cell organization and biogenesis;regulation of biological process;response to stimulus;transport	-0.42	0.424794	9.84402e+06	8.9484e+06	1.03153e+07	1.24005e+07	1.19164e+07	8.6209e+06	9.84402e+06	6.18407e+06	9.94426e+06	1.02234e+07	1.06901e+07	5.74075e+06	Acetyl [N-Term]
P47757	Capzb	F-actin-capping protein subunit beta OS=Mus musculus OX=10090 GN=Capzb PE=1 SV=3	77.114	10	34	1	31.3	5.74	1037	40	cell organization and biogenesis;regulation of biological process	-0.01	0.714054	437484	546103	625313	495203	549480	393612	437484	377402	602822	408261	492936	262110	Acetyl [N-Term]
P43276	Hist1h1b	Histone H1.5 OS=Mus musculus OX=10090 GN=Hist1h1b PE=1 SV=2	35.391	5	34	5	22.6	10.92	727	22	cell organization and biogenesis	0	0.699304	4.20168e+06	7.21146e+06	5.83102e+06	6.44032e+06	5.75202e+06	5.6091e+06	4.20168e+06	4.98371e+06	5.62129e+06	5.30961e+06	5.16011e+06	3.73515e+06	Acetyl [N-Term]
P43274	Hist1h1e	Histone H1.4 OS=Mus musculus OX=10090 GN=Hist1h1e PE=1 SV=2	49.561	7	34	3	22	11.11	862	23	cell organization and biogenesis;metabolic process;regulation of biological process	0.11	0.478678	2.72057e+06	4.59703e+06	3.87806e+06	4.41196e+06	4.01036e+06	3.71162e+06	2.72057e+06	3.17692e+06	3.73858e+06	3.63736e+06	3.59768e+06	2.47161e+06	Acetyl [N-Term]
P24668	M6pr	Cation-dependent mannose-6-phosphate receptor OS=Mus musculus OX=10090 GN=M6pr PE=1 SV=1	86.708	6	34	6	31.2	5.39	1347	25	transport	0.2	0.340534	1.41162e+07	1.25781e+07	1.60793e+07	1.25776e+07	1.62301e+07	1.12239e+07	1.41162e+07	8.69251e+06	1.5501e+07	1.03694e+07	1.45599e+07	7.4741e+06
E9PZ16	Hspg2	Basement membrane-specific heparan sulfate proteoglycan core protein OS=Mus musculus OX=10090 GN=Hspg2 PE=1 SV=1	102.397	14	35	2	469.5	6.47	649	5	cell differentiation;cell organization and biogenesis;transport	-0.33	0.596841	4.26522e+06	2.64454e+06	3.28042e+06	3.11538e+06	4.12393e+06	4.93799e+06	4.26522e+06	1.82759e+06	3.16244e+06	2.56842e+06	3.69956e+06	3.28826e+06
Q05144	Rac2	Ras-related C3 botulinum toxin substrate 2 OS=Mus musculus OX=10090 GN=Rac2 PE=1 SV=1	44.01	7	35	3	21.4	7.61	541	39	cell organization and biogenesis;regulation of biological process;response to stimulus	0.04	0.610565	3.91947e+06	4.49859e+06	4.61063e+06	3.87096e+06	5.32469e+06	3.41917e+06	3.91947e+06	3.10889e+06	4.4448e+06	3.19134e+06	4.77676e+06	2.27686e+06
Q9D1Q6	Erp44	Endoplasmic reticulum resident protein 44 OS=Mus musculus OX=10090 GN=Erp44 PE=1 SV=1	68.387	9	35	9	46.8	5.27	956	28	cellular homeostasis;metabolic process;regulation of biological process;response to stimulus	-0.4	0.450702	3.07444e+06	2.85315e+06	3.46657e+06	3.42595e+06	4.78952e+06	4.63662e+06	3.07444e+06	1.97176e+06	3.34189e+06	2.82446e+06	4.29666e+06	3.08757e+06
A0A1L1SV25		Alpha-actinin-4 OS=Mus musculus OX=10090 GN=Actn4 PE=1 SV=1	96.282	12	35	7	107	5.36	1170	17		-0.57	0.217874	2.52031e+06	3.50256e+06	3.03838e+06	5.11034e+06	3.64066e+06	3.09628e+06	2.52031e+06	2.42055e+06	2.9291e+06	4.21313e+06	3.26602e+06	2.06185e+06
Q3TLP8	Rac1	RAS-related C3 botulinum substrate 1, isoform CRA_a OS=Mus musculus OX=10090 GN=Rac1 PE=1 SV=1	50.815	7	35	3	23.4	8.69	687	33	cell communication;cell differentiation;cell organization and biogenesis;cell proliferation;cellular component movement;regulation of biological process;response to stimulus;transport	-0.06	0.828667	1.66166e+07	1.61348e+07	1.89059e+07	1.8388e+07	2.13325e+07	1.40799e+07	1.66166e+07	1.11505e+07	1.82259e+07	1.51597e+07	1.91373e+07	9.37595e+06
P53994	Rab2a	Ras-related protein Rab-2A OS=Mus musculus OX=10090 GN=Rab2a PE=1 SV=1	83.986	8	35	8	23.5	6.54	1387	49	cell organization and biogenesis;regulation of biological process;response to stimulus;transport	-0.2	0.872306	2.42016e+07	2.49841e+07	2.38948e+07	2.75076e+07	2.73693e+07	2.15632e+07	2.42016e+07	1.7266e+07	2.30354e+07	22678137	2.45529e+07	1.43591e+07
P55772	Entpd1	Ectonucleoside triphosphate diphosphohydrolase 1 OS=Mus musculus OX=10090 GN=Entpd1 PE=1 SV=1	88.335	9	35	9	57.2	5.86	928	24	cell organization and biogenesis;metabolic process;regulation of biological process;response to stimulus	-0.2	0.871778	2.8829e+06	3.28118e+06	4.6141e+06	3.40577e+06	4.5792e+06	3.11802e+06	2.8829e+06	2.26757e+06	4.44815e+06	2.80782e+06	4.10798e+06	2.07632e+06	Acetyl [N-Term]
Q6ZWN5	Rps9	40S ribosomal protein S9 OS=Mus musculus OX=10090 GN=Rps9 PE=1 SV=3	20.095	8	35	8	22.6	10.65	503	35	metabolic process;regulation of biological process	-0.29	0.673344	6.95723e+06	6.61013e+06	7.7946e+06	8.50868e+06	9.76115e+06	7.54451e+06	6.95723e+06	4.56814e+06	7.51425e+06	7.01483e+06	8.75668e+06	5.02396e+06
P29341	Pabpc1	Polyadenylate-binding protein 1 OS=Mus musculus OX=10090 GN=Pabpc1 PE=1 SV=2	41.34	9	35	9	70.6	9.5	389	19	metabolic process;regulation of biological process	-0.36	0.532603	2.32505e+06	2.61252e+06	2.29196e+06	3.25487e+06	3.17041e+06	2.34545e+06	2.32505e+06	1.80547e+06	2.20952e+06	2.68342e+06	2.84416e+06	1.56186e+06
Q8BVE3	Atp6v1h	V-type proton ATPase subunit H OS=Mus musculus OX=10090 GN=Atp6v1h PE=1 SV=1	101.422	7	36	7	55.8	6.61	1468	22	cellular homeostasis;transport	-0.07	0.85529	2.12067e+06	1.4377e+06	2.5125e+06	2.15684e+06	2.49124e+06	1.75598e+06	2.12067e+06	993566	2.42213e+06	1.77817e+06	2.23488e+06	1.16933e+06
Q8K124	Plekho2	Pleckstrin homology domain-containing family O member 2 OS=Mus musculus OX=10090 GN=Plekho2 PE=1 SV=1	114.558	10	36	10	53.8	5.5	931	30		0.31	0.203172	3.80121e+06	3.99564e+06	4.75754e+06	3.33952e+06	3.57031e+06	2.43284e+06	3.80121e+06	2.76131e+06	4.58642e+06	2.7532e+06	3.20291e+06	1.62005e+06
A2AMW0	Capzb	Capping protein (Actin filament) muscle Z-line, beta, isoform CRA_a OS=Mus musculus OX=10090 GN=Capzb PE=1 SV=1	68.715	11	36	2	29.3	6.92	769	44	cell organization and biogenesis;regulation of biological process	-0.06	0.833615	7.04817e+06	8.52674e+06	1.01036e+07	9.19674e+06	9.4036e+06	7.60535e+06	7.04817e+06	5.89267e+06	9.74022e+06	7.58209e+06	8.43593e+06	5.06448e+06
A0A0R4J1C8	Cd68	Macrosialin OS=Mus musculus OX=10090 GN=Cd68 PE=1 SV=1	22.037	3	36	3	35.9	9.33	691	9	response to stimulus	-0.08	0.859826	2.81008e+07	2.00041e+07	3.21649e+07	3.03071e+07	3.53906e+07	2.54225e+07	2.81008e+07	1.38245e+07	3.1008e+07	2.49862e+07	3.17487e+07	1.69291e+07
P01901	H2-K1	H-2 class I histocompatibility antigen, K-B alpha chain OS=Mus musculus OX=10090 GN=H2-K1 PE=1 SV=1	129.193	11	36	9	41.3	6.39	1082	44	defense response;regulation of biological process;response to stimulus	0.73	0.0141773	2.9106e+06	2.95609e+06	5.49427e+06	1.70639e+06	2.29574e+06	1.76832e+06	2.9106e+06	2.0429e+06	5.29666e+06	1.40681e+06	2.0595e+06	1.17754e+06
A0A1B0GSG5	Rnh1	Ribonuclease inhibitor OS=Mus musculus OX=10090 GN=Rnh1 PE=1 SV=1	123.255	11	36	11	53.9	5.01	1213	34	regulation of biological process	-0.44	0.386406	2.76422e+06	4.35449e+06	4.96757e+06	6.42282e+06	5.52936e+06	4.00196e+06	2.76422e+06	3.00931e+06	4.78891e+06	5.29518e+06	4.96036e+06	2.66494e+06
P62331	Arf6	ADP-ribosylation factor 6 OS=Mus musculus OX=10090 GN=Arf6 PE=1 SV=2	75.252	6	36	6	20.1	8.95	735	50	cell death;cell differentiation;cell division;cell organization and biogenesis;regulation of biological process;response to stimulus;transport	-0.06	0.826512	5.51193e+06	4.59926e+06	6.41774e+06	5.37345e+06	8.41434e+06	4.85613e+06	5.51193e+06	3.17847e+06	6.18691e+06	4.43004e+06	7.54846e+06	3.23375e+06
Q9CQV8	Ywhab	14-3-3 protein beta/alpha OS=Mus musculus OX=10090 GN=Ywhab PE=1 SV=3	56.993	5	36	2	28.1	4.83	900	24	cell organization and biogenesis;metabolic process;regulation of biological process;transport	0.34	0.173727	1.07659e+06	1.62601e+06	1.37014e+06	1.17846e+06	936000	862471	1.07659e+06	1.1237e+06	1.32086e+06	971558	839681	574328
O35598	Adam10	Disintegrin and metalloproteinase domain-containing protein 10 OS=Mus musculus OX=10090 GN=Adam10 PE=1 SV=2	104.818	10	36	10	83.9	7.94	789	19	metabolic process;regulation of biological process;response to stimulus;transport	-0.19	0.892354	3.22867e+06	3.91621e+06	4.22232e+06	3.32954e+06	4.68151e+06	3.16758e+06	3.22867e+06	2.70642e+06	4.07045e+06	2.74498e+06	4.19976e+06	2.10932e+06
Q9QUJ7	Acsl4	Long-chain-fatty-acid--CoA ligase 4 OS=Mus musculus OX=10090 GN=Acsl4 PE=1 SV=2	122.19	12	36	12	79	8.28	964	25	cell differentiation;metabolic process;regulation of biological process;response to stimulus;transport	0.19	0.347625	2.14716e+06	2.03139e+06	2.9095e+06	2.36237e+06	2.45693e+06	1.18081e+06	2.14716e+06	1.40386e+06	2.80485e+06	1.94762e+06	2.2041e+06	786315
Q05793	Hspg2	Basement membrane-specific heparan sulfate proteoglycan core protein OS=Mus musculus OX=10090 GN=Hspg2 PE=1 SV=1	106.369	14	37	2	398	6.32	769	6	cell differentiation;cell organization and biogenesis;transport	-0.43	0.408422	173362	140317	169325	265665	189114	186253	173362	96970.2	163235	219023	169653	124028
Q9Z1Q5	Clic1	Chloride intracellular channel protein 1 OS=Mus musculus OX=10090 GN=Clic1 PE=1 SV=3	88.483	9	37	9	27	5.17	1145	57	metabolic process;regulation of biological process;transport	-0.19	0.877401	3.92172e+06	4.01778e+06	5.66783e+06	4.81733e+06	5.33573e+06	3.74783e+06	3.92172e+06	2.77662e+06	5.46398e+06	3.97156e+06	4.78666e+06	2.49572e+06	Acetyl [N-Term]
P19001	Krt19	Keratin, type I cytoskeletal 19 OS=Mus musculus OX=10090 GN=Krt19 PE=1 SV=1	21.72	6	37	2	44.5	5.39	762	12	cell differentiation;cell organization and biogenesis;regulation of biological process;response to stimulus	-2.26	2.01877e-09	1.11806e+06	3.03661e+06	3.61135e+06	1.7139e+07	3.55103e+06	7.96214e+06	1.11806e+06	2098545	3.48146e+06	14129982	3.18562e+06	5.30207e+06
A0A0R4J104	Dab2	Disabled homolog 2 OS=Mus musculus OX=10090 GN=Dab2 PE=1 SV=1	99.361	9	37	9	82.2	5.97	1280	16	cell death;cell differentiation;cell organization and biogenesis;development;regulation of biological process;response to stimulus;transport	-0.41	0.434801	2.84435e+06	3.0266e+06	3.80344e+06	2.95114e+06	4.65674e+06	3.52466e+06	2.84435e+06	2.09163e+06	3.66664e+06	2.43302e+06	4.17754e+06	2.34711e+06	Acetyl [N-Term]
Q6A0D4	Rftn1	Raftlin OS=Mus musculus OX=10090 GN=Rftn1 PE=1 SV=4	146.913	9	37	9	61.5	7.68	1087	30	cell organization and biogenesis;regulation of biological process;response to stimulus;transport	0.11	0.485975	3.30085e+06	3.40134e+06	4.85682e+06	3.14396e+06	3.31656e+06	1.98903e+06	3.30085e+06	2.3506e+06	4.68213e+06	2.59198e+06	2.97527e+06	1.32451e+06
P04104	Krt1	Keratin, type II cytoskeletal 1 OS=Mus musculus OX=10090 GN=Krt1 PE=1 SV=4	51.076	4	37	2	65.6	8.15	1224	5	defense response;metabolic process;regulation of biological process;response to stimulus	0.22	0.315814	2.83563e+07	1.08163e+07	2.16434e+07	1.51536e+07	2.22159e+07	5.07669e+06	2.83563e+07	7.47495e+06	2.08649e+07	1.24931e+07	1.99298e+07	3380618
P19096	Fasn	Fatty acid synthase OS=Mus musculus OX=10090 GN=Fasn PE=1 SV=2	99.343	14	37	14	272.3	6.58	794	7	cell differentiation;metabolic process;response to stimulus	-0.24	0.783829	2.31711e+06	2.30976e+06	3.66124e+06	2.86014e+06	3.15257e+06	1.82641e+06	2.31711e+06	1.59623e+06	3.52956e+06	2.35799e+06	2.82816e+06	1.21623e+06	Acetyl [N-Term]
P16110	Lgals3	Galectin-3 OS=Mus musculus OX=10090 GN=Lgals3 PE=1 SV=3	48.528	6	37	6	27.5	8.38	632	21	cell differentiation;cell organization and biogenesis;cellular component movement;defense response;metabolic process;regulation of biological process;response to stimulus	-0.28	0.680242	1.67187e+07	2.1778e+07	2.15818e+07	2.14532e+07	2.59109e+07	1.72163e+07	1.67187e+07	1.50504e+07	2.08056e+07	1.76867e+07	2.32446e+07	1.14645e+07
P16045	Lgals1	Galectin-1 OS=Mus musculus OX=10090 GN=Lgals1 PE=1 SV=3	89.346	6	37	6	14.9	5.49	1572	57	cell death;cell differentiation;cellular homeostasis;regulation of biological process;response to stimulus	-0.25	0.741579	1.02683e+07	1.25158e+07	1.16287e+07	1.42205e+07	1.53041e+07	1.18498e+07	1.02683e+07	8.64942e+06	1.12105e+07	1.17238e+07	1.37292e+07	7.89088e+06	Acetyl [N-Term]
P47754	Capza2	F-actin-capping protein subunit alpha-2 OS=Mus musculus OX=10090 GN=Capza2 PE=1 SV=3	81.361	8	37	6	32.9	5.85	1388	47	cell organization and biogenesis;regulation of biological process	-0.29	0.657867	4.08675e+06	4.97546e+06	6.36887e+06	5.84088e+06	6.08039e+06	5.00562e+06	4.08675e+06	3.43845e+06	6.1398e+06	4.81541e+06	5.45469e+06	3.33329e+06	Acetyl [N-Term]
P26645	Marcks	Myristoylated alanine-rich C-kinase substrate OS=Mus musculus OX=10090 GN=Marcks PE=1 SV=2	196.215	11	38	11	29.6	4.34	1498	60	cell organization and biogenesis	0.15	0.416997	5.61006e+06	5.86374e+06	5.81412e+06	5.49299e+06	4.96665e+06	4.32601e+06	5.61006e+06	4.05232e+06	5.60501e+06	4.5286e+06	4.45556e+06	2.88073e+06
Q8K1X4	Nckap1l	Nck-associated protein 1-like OS=Mus musculus OX=10090 GN=Nckap1l PE=1 SV=1	118.562	14	38	14	128.8	6.64	784	14	cell organization and biogenesis;cellular component movement;regulation of biological process;response to stimulus	0.31	0.199943	2.71376e+06	3.65415e+06	4.17707e+06	2.41305e+06	2.83472e+06	1.80173e+06	2.71376e+06	2.52532e+06	4.02684e+06	1.9894e+06	2.54301e+06	1.19979e+06	Acetyl [N-Term]
P11679	Krt8	Keratin, type II cytoskeletal 8 OS=Mus musculus OX=10090 GN=Krt8 PE=1 SV=4	39.75	5	38	1	54.5	5.82	637	8	cell death;cell differentiation;cell organization and biogenesis;development;metabolic process;regulation of biological process;response to stimulus	-1.38	0.000435911	338938	989989	455369	1.37662e+06	745702	1.18644e+06	338938	684164	438991	1.13493e+06	668966	790065
Q9DBG3	Ap2b1	AP-2 complex subunit beta OS=Mus musculus OX=10090 GN=Ap2b1 PE=1 SV=1	75.672	11	38	6	104.5	5.38	1220	14	cell organization and biogenesis;transport	-0.38	0.490575	2.61028e+06	2.50707e+06	3.32623e+06	3.5312e+06	5.15165e+06	3.63059e+06	2.61028e+06	1.73259e+06	3.20659e+06	2.91124e+06	4.62153e+06	2.41765e+06
Q9DBJ1	Pgam1	Phosphoglycerate mutase 1 OS=Mus musculus OX=10090 GN=Pgam1 PE=1 SV=3	106.051	8	38	8	28.8	7.18	1200	42	metabolic process;regulation of biological process	-0.26	0.73328	2.78856e+06	3.35538e+06	3.98558e+06	4.18623e+06	4.25663e+06	3.52494e+06	2.78856e+06	2.31884e+06	3.84223e+06	3.45126e+06	3.8186e+06	2.34729e+06
Q9CWJ9	Atic	Bifunctional purine biosynthesis protein PURH OS=Mus musculus OX=10090 GN=Atic PE=1 SV=2	69.1	9	38	9	64.2	6.76	949	18	metabolic process;response to stimulus	0.09	0.518071	3.90109e+06	2.5531e+06	4.86727e+06	3.49867e+06	4.95135e+06	2.60035e+06	3.90109e+06	1.7644e+06	4.69221e+06	2.88442e+06	4441832	1.7316e+06
Q3TTY5	Krt2	Keratin, type II cytoskeletal 2 epidermal OS=Mus musculus OX=10090 GN=Krt2 PE=1 SV=1	25.427	6	38	3	70.9	8.06	847	7	cell organization and biogenesis;cell proliferation;cellular component movement;metabolic process	1.31	4.42682e-05	3.87819e+07	3.06883e+07	2.85887e+07	1.62641e+07	2.41488e+07	6.5708e+06	3.87819e+07	2.12081e+07	2.75604e+07	1.34086e+07	2.16638e+07	4.37556e+06
P46638	Rab11b	Ras-related protein Rab-11B OS=Mus musculus OX=10090 GN=Rab11b PE=1 SV=3	57.903	8	38	8	24.5	5.94	1057	41	metabolic process;regulation of biological process;response to stimulus;transport	-0.1	0.905104	7.05646e+06	6.19026e+06	8.96998e+06	7.95692e+06	9.16155e+06	6.54709e+06	7.05646e+06	4.27797e+06	8.64736e+06	6.55994e+06	8.21879e+06	4.35977e+06	Acetyl [N-Term]
Q6NXH9	Krt73	Keratin, type II cytoskeletal 73 OS=Mus musculus OX=10090 GN=Krt73 PE=1 SV=1	43.711	6	38	2	58.9	8.09	1009	9	transport	0.19	0.347079	4.33851e+06	1.06022e+06	962385	758824	3.44512e+06	623317	4.33851e+06	732697	927771	625599	3.09061e+06	415073
O70503	Hsd17b12	Very-long-chain 3-oxoacyl-CoA reductase OS=Mus musculus OX=10090 GN=Hsd17b12 PE=1 SV=1	71.369	10	38	10	34.7	9.52	971	34	cell organization and biogenesis;metabolic process;regulation of biological process	0.25	0.272373	6.63731e+06	5.90468e+06	7.52778e+06	5.93936e+06	7.25603e+06	5.86908e+06	6.63731e+06	4.08062e+06	7.25703e+06	4.8966e+06	6.50935e+06	3.90828e+06
Q08857	Cd36	Platelet glycoprotein 4 OS=Mus musculus OX=10090 GN=Cd36 PE=1 SV=2	65.979	7	39	7	52.7	8.35	886	17	cell organization and biogenesis;cellular homeostasis;defense response;metabolic process;regulation of biological process;response to stimulus;transport	0	0.700709	1.20506e+07	1.23248e+07	1.66939e+07	9.88043e+06	1.30973e+07	9.10097e+06	1.20506e+07	8.51744e+06	1.60934e+07	8.14575e+06	1.17495e+07	6.06043e+06
P80315	Cct4	T-complex protein 1 subunit delta OS=Mus musculus OX=10090 GN=Cct4 PE=1 SV=3	82.276	7	39	7	58	8.02	1260	18	metabolic process;regulation of biological process;transport	-0.32	0.60333	2.29995e+06	2.41567e+06	3.18886e+06	2.99024e+06	3.48615e+06	2.46579e+06	2.29995e+06	1.66943e+06	3.07417e+06	2.46525e+06	3.12741e+06	1.64199e+06
P61982	Ywhag	14-3-3 protein gamma OS=Mus musculus OX=10090 GN=Ywhag PE=1 SV=2	36.797	6	39	3	28.3	4.89	943	28	metabolic process;regulation of biological process;response to stimulus;transport	0.03	0.63663	2.13932e+06	2.23006e+06	2.77181e+06	2.26591e+06	2.20544e+06	1.99518e+06	2.13932e+06	1.54115e+06	2.67211e+06	1.86809e+06	1978492	1.32861e+06
Q3V117	Acly	ATP-citrate synthase OS=Mus musculus OX=10090 GN=Acly PE=1 SV=1	82.083	11	39	11	120.7	7.44	1566	12	metabolic process	-0.15	0.984986	1.4354e+06	1.34129e+06	1.39686e+06	1.34289e+06	1.77178e+06	1.22081e+06	1.4354e+06	926943	1.34662e+06	1.10712e+06	1.58946e+06	812951
P15864	Hist1h1c	Histone H1.2 OS=Mus musculus OX=10090 GN=Hist1h1c PE=1 SV=2	48.344	7	39	1	21.3	11	975	24	cell organization and biogenesis;metabolic process;regulation of biological process	0.2	0.339018	1.02229e+06	1.44308e+06	1.33979e+06	1.17605e+06	1.24081e+06	1.16675e+06	1.02229e+06	997284	1.29161e+06	969576	1113125	776948	Acetyl [N-Term]
Q00623	Apoa1	Apolipoprotein A-I OS=Mus musculus OX=10090 GN=Apoa1 PE=1 SV=2	7.296	2	39	2	30.6	5.73	212	4	cell organization and biogenesis;cell proliferation;cellular component movement;metabolic process;regulation of biological process;response to stimulus;transport	0.35	0.166592	2.41854e+08	3.91217e+08	1.84185e+08	2.81004e+08	2.27705e+08	3.52616e+08	2.41854e+08	2.70363e+08	1.77561e+08	2.31669e+08	2.04273e+08	2.34811e+08
P43277	Hist1h1d	Histone H1.3 OS=Mus musculus OX=10090 GN=Hist1h1d PE=1 SV=2	48.409	7	39	1	22.1	11.03	957	23	cell organization and biogenesis;metabolic process;regulation of biological process	-0.05	0.812986	2.33472e+07	3.72676e+07	3.3344e+07	3.40972e+07	3.13466e+07	2.97735e+07	2.33472e+07	2.5755e+07	3.21447e+07	2.81108e+07	2.81209e+07	1.98265e+07	Acetyl [N-Term]
Q61704	Itih3	Inter-alpha-trypsin inhibitor heavy chain H3 OS=Mus musculus OX=10090 GN=Itih3 PE=1 SV=3	45.708	8	39	8	99.3	6.05	728	6	metabolic process;regulation of biological process	-0.48	0.33198	1.03269e+07	1.21482e+07	7.04425e+06	1.42657e+07	1.218e+07	1.49138e+07	1.03269e+07	8.39539e+06	6.79089e+06	1.17611e+07	1.09267e+07	9.93127e+06
Q99L47	St13	Hsc70-interacting protein OS=Mus musculus OX=10090 GN=St13 PE=1 SV=1	55.576	8	40	8	41.6	5.26	1001	23	cell organization and biogenesis;metabolic process;regulation of biological process	-0.21	0.828422	3.72852e+06	5.39373e+06	4.34947e+06	5.44804e+06	5.60239e+06	5.1252e+06	3.72852e+06	3.72751e+06	4.19303e+06	4.49154e+06	5.02587e+06	3.41292e+06
P09041	Pgk2	Phosphoglycerate kinase 2 OS=Mus musculus OX=10090 GN=Pgk2 PE=1 SV=4	70.066	4	40	1	44.8	6.8	997	12	cellular component movement;metabolic process	-0.07	0.849852	5.02086e+06	4.60702e+06	6.17393e+06	5.68797e+06	5.12359e+06	4.11085e+06	5.02086e+06	3.18383e+06	5.95188e+06	4.68935e+06	4.59635e+06	2.73746e+06
P97370	Atp1b3	Sodium/potassium-transporting ATPase subunit beta-3 OS=Mus musculus OX=10090 GN=Atp1b3 PE=1 SV=1	91.725	8	40	8	31.8	8.51	944	39	cell organization and biogenesis;cellular homeostasis;regulation of biological process;transport	-0.19	0.87674	4.11031e+06	4.25723e+06	5.35102e+06	4.48886e+06	5.90469e+06	3.1538e+06	4.11031e+06	2.9421e+06	5.15856e+06	3.70076e+06	5.29707e+06	2.10015e+06
Q9D8E6	Rpl4	60S ribosomal protein L4 OS=Mus musculus OX=10090 GN=Rpl4 PE=1 SV=3	96.585	13	40	13	47.1	11	658	34	metabolic process;regulation of biological process	0.07	0.562065	6.92492e+06	5.66079e+06	5.91205e+06	6.154e+06	8.43808e+06	5.2455e+06	6.92492e+06	3.91207e+06	5.69941e+06	5.07356e+06	7.56976e+06	3.49303e+06
A0A0R4J0Z1	Pdia4	Protein disulfide-isomerase A4 OS=Mus musculus OX=10090 GN=Pdia4 PE=1 SV=1	71.99	7	40	7	72.3	5.22	1149	16	cellular homeostasis;metabolic process;regulation of biological process;response to stimulus	-0.15	0.968432	2.27035e+06	2.03797e+06	2.54728e+06	2.69444e+06	2.20679e+06	1.93545e+06	2.27035e+06	1.4084e+06	2.45566e+06	2.22138e+06	1.9797e+06	1.28884e+06
O54890	Itgb3	Integrin beta-3 OS=Mus musculus OX=10090 GN=Itgb3 PE=1 SV=2	85.846	9	40	9	86.7	5.24	1538	15	cell growth;cell organization and biogenesis;cellular component movement;cellular homeostasis;regulation of biological process;response to stimulus	0.07	0.562389	3.0871e+06	4.03984e+06	4.56072e+06	2.98721e+06	4.29222e+06	2.27434e+06	3.0871e+06	2.79186e+06	4.39669e+06	2.46275e+06	3.85053e+06	1.5145e+06
O08709	Prdx6	Peroxiredoxin-6 OS=Mus musculus OX=10090 GN=Prdx6 PE=1 SV=3	59.725	7	41	7	24.9	6.01	1341	36	cell organization and biogenesis;cellular homeostasis;metabolic process;regulation of biological process;response to stimulus	-0.26	0.722328	5.32725e+06	6.71106e+06	5.11967e+06	6.02558e+06	6.50886e+06	6.03678e+06	5.32725e+06	4.63789e+06	4.93553e+06	4.96768e+06	5.83907e+06	4.01995e+06
P46467	Vps4b	Vacuolar protein sorting-associated protein 4B OS=Mus musculus OX=10090 GN=Vps4b PE=1 SV=2	69.944	9	41	7	49.4	7.11	834	25	cell division;cell organization and biogenesis;metabolic process;regulation of biological process;response to stimulus;transport	-0.19	0.89111	3.77229e+06	5.1249e+06	5.42809e+06	4.73909e+06	5.7804e+06	4.36744e+06	3.77229e+06	3.54173e+06	5.23286e+06	3.90706e+06	5.18557e+06	2.90832e+06
P11152	Lpl	Lipoprotein lipase OS=Mus musculus OX=10090 GN=Lpl PE=1 SV=3	88.679	10	41	10	53.1	7.87	1305	31	cell organization and biogenesis;metabolic process;regulation of biological process;response to stimulus	0.08	0.538062	4.26651e+06	3.79313e+06	4.06069e+06	4.03636e+06	4.36022e+06	4.00367e+06	4.26651e+06	2.62136e+06	3.91464e+06	3.32771e+06	3.91153e+06	2.66608e+06
Q61490	Alcam	CD166 antigen OS=Mus musculus OX=10090 GN=Alcam PE=1 SV=3	94.315	12	41	12	65.1	6.15	1159	25	cell growth;cellular component movement;response to stimulus	-0.15	0.974204	4.55132e+06	4.5089e+06	6.17856e+06	5.17264e+06	5.0838e+06	3.6681e+06	4.55132e+06	3.11602e+06	5.95634e+06	4.26449e+06	4.56065e+06	2.44263e+06
Q9DBH5	Lman2	Vesicular integral-membrane protein VIP36 OS=Mus musculus OX=10090 GN=Lman2 PE=1 SV=2	66.356	9	42	9	40.4	6.95	787	34	regulation of biological process;transport	-0.44	0.39243	3.89744e+06	2.98892e+06	3.95303e+06	4.27649e+06	5.87491e+06	5.27852e+06	3.89744e+06	2065587	3.81085e+06	3.52568e+06	5.27035e+06	3.51502e+06
Q6IFX2	Krt42	Keratin, type I cytoskeletal 42 OS=Mus musculus OX=10090 GN=Krt42 PE=1 SV=1	67.652	14	42	5	50.1	5.16	744	24		0.33	0.180789	4.50372e+07	2.08846e+07	2.99502e+07	3.25719e+07	2.62713e+07	1.34402e+07	4.50372e+07	1.4433e+07	2.8873e+07	2.68533e+07	2.35678e+07	8.94996e+06
P27659	Rpl3	60S ribosomal protein L3 OS=Mus musculus OX=10090 GN=Rpl3 PE=1 SV=3	75.108	8	42	8	46.1	10.21	622	21	cell organization and biogenesis;metabolic process;response to stimulus	-0.14	0.994449	2.56048e+06	2.3145e+06	2.83004e+06	2.77923e+06	3.61343e+06	2.36171e+06	2.56048e+06	1.59951e+06	2.72825e+06	2.29129e+06	3.2416e+06	1.57269e+06
Q8BLF1	Nceh1	Neutral cholesterol ester hydrolase 1 OS=Mus musculus OX=10090 GN=Nceh1 PE=1 SV=1	66.503	9	42	9	45.7	7.05	900	23	metabolic process;regulation of biological process;response to stimulus	0.25	0.276355	1.21576e+07	1.24981e+07	8.9833e+06	9.27497e+06	1.18272e+07	6.99581e+06	1.21576e+07	8.63724e+06	8.6602e+06	7.64659e+06	1.06101e+07	4.65858e+06
J3QPG5		Prosaposin OS=Mus musculus OX=10090 GN=Psap PE=1 SV=1	58.907	10	42	10	61.3	5.29	614	17	metabolic process	0.26	0.256293	9.55297e+06	1.32574e+07	9.41156e+06	8.0788e+06	1.01167e+07	1.06182e+07	9.55297e+06	9.16194e+06	9.07305e+06	6.66042e+06	9.07569e+06	7.07077e+06
Q9Z1T2	Thbs4	Thrombospondin-4 OS=Mus musculus OX=10090 GN=Thbs4 PE=1 SV=1	68.889	8	42	7	106.3	4.67	1555	10	cell organization and biogenesis;cellular component movement;regulation of biological process;response to stimulus	-0.36	0.529843	4.03968e+06	4.94796e+06	3.47032e+06	5.2055e+06	5.67126e+06	4.85837e+06	4.03968e+06	3.41944e+06	3.34551e+06	4.29158e+06	5.08766e+06	3.23524e+06
A0A0B4J1G1	Fcgr2b	Fc receptor, IgG, low affinity IIb OS=Mus musculus OX=10090 GN=Fcgr2b PE=1 SV=1	51.626	6	42	6	33	7.23	727	34	cell organization and biogenesis;defense response;regulation of biological process;response to stimulus;transport	0.33	0.180802	5.53402e+06	5.35373e+06	6.77647e+06	4.25068e+06	6.39806e+06	3.59626e+06	5.53402e+06	3.69986e+06	6.53274e+06	3.5044e+06	5.73967e+06	2.39478e+06
A2APM2	Cd44	CD44 antigen OS=Mus musculus OX=10090 GN=Cd44 PE=1 SV=1	90.51	7	43	7	85.8	5.02	1701	8	cell organization and biogenesis;cellular component movement;metabolic process;regulation of biological process;response to stimulus	-0.09	0.896676	6.3529e+06	7.50838e+06	8.50043e+06	7.65362e+06	7.5174e+06	4.45631e+06	6.3529e+06	5.1889e+06	8.19469e+06	6.30989e+06	6.74382e+06	2.9675e+06
F6VW30		14-3-3 protein theta (Fragment) OS=Mus musculus OX=10090 GN=Ywhaq PE=1 SV=1	45.904	7	43	4	34.3	6.38	962	24	regulation of biological process;response to stimulus;transport	0.55	0.0522263	1.10745e+06	1.59489e+06	1.4448e+06	1.42623e+06	1.0475e+06	864161	1.10745e+06	1.1022e+06	1.39284e+06	1.17583e+06	939705	575454
Q62465	Vat1	Synaptic vesicle membrane protein VAT-1 homolog OS=Mus musculus OX=10090 GN=Vat1 PE=1 SV=3	83.12	9	43	9	43.1	6.37	1427	33	metabolic process;regulation of biological process	-0.5	0.303377	5.90892e+06	7.41189e+06	9.16711e+06	1.0296e+07	1.00813e+07	6.82378e+06	5.90892e+06	5.12222e+06	8.83739e+06	8.48834e+06	9.04387e+06	4.54403e+06
P47877	Igfbp2	Insulin-like growth factor-binding protein 2 OS=Mus musculus OX=10090 GN=Igfbp2 PE=2 SV=2	55.19	4	43	4	32.8	7.64	1208	16	regulation of biological process;response to stimulus	-0.08	0.868112	1.14115e+07	1.22151e+07	7.05463e+06	1.1359e+07	1.33569e+07	1.46323e+07	1.14115e+07	8.44167e+06	6.8009e+06	9.36472e+06	1.19824e+07	9.74382e+06
Q6GQT1	A2m	Alpha-2-macroglobulin-P OS=Mus musculus OX=10090 GN=A2m PE=2 SV=2	70.392	3	43	3	164.2	6.61	1148	2	cell differentiation;regulation of biological process	-0.22	0.826264	1.78378e+07	2.42814e+07	1.80807e+07	2.18926e+07	2.1202e+07	1.82352e+07	1.78378e+07	16780444	1.74303e+07	1.8049e+07	1.90203e+07	1.2143e+07
P97351	Rps3a; Rps3a1	40S ribosomal protein S3a OS=Mus musculus OX=10090 GN=Rps3a PE=1 SV=3	63.944	10	43	10	29.9	9.73	955	36	cell differentiation;metabolic process;regulation of biological process	-0.39	0.468513	3.09718e+08	2.93676e+08	3.62291e+08	2.28583e+08	4.06841e+08	5.05963e+08	3.09718e+08	2.02954e+08	3.4926e+08	1.88451e+08	3.64976e+08	3.36926e+08
O88342	Wdr1	WD repeat-containing protein 1 OS=Mus musculus OX=10090 GN=Wdr1 PE=1 SV=3	166.261	10	44	10	66.4	6.6	1359	31	cell differentiation;cell organization and biogenesis;cellular component movement;metabolic process;regulation of biological process	-0.44	0.39788	4.04668e+06	4.06135e+06	5.14209e+06	5.37494e+06	5.71576e+06	3.78263e+06	4.04668e+06	2.80673e+06	4.95714e+06	4.43127e+06	5.12758e+06	2.51889e+06
Q6ZQM8	Ugt1a7c	UDP-glucuronosyltransferase 1-7C OS=Mus musculus OX=10090 GN=Ugt1a7c PE=1 SV=1	86.249	11	44	11	59.7	8.35	657	25	metabolic process	0	0.684968	7.38007e+06	7.5512e+06	6.95975e+06	7.17516e+06	7.71694e+06	5.71418e+06	7.38007e+06	5.2185e+06	6.70943e+06	5.91543e+06	6.92283e+06	3.80513e+06
P50446	Krt6a	Keratin, type II cytoskeletal 6A OS=Mus musculus OX=10090 GN=Krt6a PE=1 SV=3	44.751	7	44	1	59.3	7.94	1247	11	cell organization and biogenesis;defense response;metabolic process;regulation of biological process;response to stimulus	-0.57	0.224874	695353	177303	1.06354e+06	1.03037e+06	457632	246063	695353	122531	1.02529e+06	849471	410539	163856
Q9Z2K1	Krt16	Keratin, type I cytoskeletal 16 OS=Mus musculus OX=10090 GN=Krt16 PE=1 SV=3	57.404	8	44	3	51.6	5.2	1145	16	cell differentiation;cell organization and biogenesis;cellular component movement;defense response;regulation of biological process;response to stimulus	0.29	0.22208	2773354	962562	2.31467e+06	2.26339e+06	1.19403e+06	500928	2773354	665209	2.23141e+06	1.86601e+06	1.07116e+06	333573
P70290	Mpp1	55 kDa erythrocyte membrane protein OS=Mus musculus OX=10090 GN=Mpp1 PE=1 SV=1	195.377	16	45	16	52.2	7.2	1427	50	regulation of biological process	0.19	0.359841	5.35522e+06	4.8277e+06	6.96311e+06	5.11103e+06	7.33823e+06	4.16038e+06	5.35522e+06	3.33634e+06	6.71267e+06	4.2137e+06	6.58309e+06	2.77044e+06
P84096	Rhog	Rho-related GTP-binding protein RhoG OS=Mus musculus OX=10090 GN=Rhog PE=1 SV=1	121.751	9	45	8	21.3	8.12	2459	61	cell organization and biogenesis;cellular component movement;regulation of biological process;response to stimulus	0.08	0.528809	7.25857e+06	7.90468e+06	9.99694e+06	7.16771e+06	8.27053e+06	5.88819e+06	7.25857e+06	5.46278e+06	9.63738e+06	5.9093e+06	7.41945e+06	3.921e+06
P51881	Slc25a5	ADP/ATP translocase 2 OS=Mus musculus OX=10090 GN=Slc25a5 PE=1 SV=3	46.524	10	45	6	32.9	9.73	642	34	cell organization and biogenesis;regulation of biological process;transport	-1.12	0.00561713	4.23259e+06	3.19741e+06	5.83372e+06	1.3683e+07	7.11847e+06	4.76911e+06	4.23259e+06	2.20967e+06	5.62389e+06	1.12807e+07	6.38594e+06	3.1758e+06	Acetyl [N-Term]
O88783	F5	Coagulation factor V OS=Mus musculus OX=10090 GN=F5 PE=1 SV=1	37.861	7	45	7	247.1	6.05	722	3	coagulation;response to stimulus	-0.27	0.701647	2.04484e+07	1.68223e+07	2.34622e+07	2.40077e+07	2.25453e+07	1.55784e+07	2.04484e+07	1.16256e+07	2.26184e+07	1.97928e+07	2.02253e+07	1.03738e+07
Q8R1F1	Fam129b	Niban-like protein 1 OS=Mus musculus OX=10090 GN=Fam129b PE=1 SV=2	93.896	12	45	12	84.8	5.94	1228	19	metabolic process;regulation of biological process;transport	-0.41	0.440424	2.6345e+06	3.01544e+06	4.05766e+06	4.04305e+06	4.44016e+06	2.76366e+06	2.6345e+06	2.08392e+06	3.91172e+06	3.33322e+06	3983249	1.84035e+06
O55143	Atp2a2	Sarcoplasmic/endoplasmic reticulum calcium ATPase 2 OS=Mus musculus OX=10090 GN=Atp2a2 PE=1 SV=2	134.35	17	46	12	114.8	5.34	843	19	cell organization and biogenesis;cellular homeostasis;regulation of biological process;response to stimulus;transport	-0.09	0.89503	5.42819e+06	4.84068e+06	5.58229e+06	5.58417e+06	5.96666e+06	4.35669e+06	5.42819e+06	3.34531e+06	5.38152e+06	4.60377e+06	5.35266e+06	2.90116e+06
P35278	Rab5c	Ras-related protein Rab-5C OS=Mus musculus OX=10090 GN=Rab5c PE=1 SV=2	122.902	7	46	5	23.4	8.41	2629	49	cell organization and biogenesis;regulation of biological process;response to stimulus;transport	0.19	0.351347	7.55597e+06	6.1911e+06	9.36579e+06	6.51723e+06	9.80483e+06	6.29957e+06	7.55597e+06	4.27856e+06	9.02893e+06	5.37302e+06	8.79587e+06	4.19495e+06
P21550	Eno3	Beta-enolase OS=Mus musculus OX=10090 GN=Eno3 PE=1 SV=3	92.023	7	46	3	47	7.18	1982	20	metabolic process;response to stimulus	-0.16	0.945274	1.40506e+06	1.67922e+06	1.44889e+06	2.002e+06	1.98248e+06	1.67899e+06	1.40506e+06	1.16048e+06	1.39678e+06	1.65052e+06	1.77847e+06	1.11806e+06
A0A1W2P7Q9	Myl6	Myosin light polypeptide 6 OS=Mus musculus OX=10090 GN=Myl6 PE=1 SV=1	84.959	9	46	2	17.7	4.65	1716	58	cellular component movement	0.1	0.506331	1.35215e+07	1.67031e+07	1.52992e+07	2.04884e+07	1.49066e+07	1.42221e+07	1.35215e+07	1.15432e+07	1.47489e+07	1.68913e+07	1.33726e+07	9.47066e+06	Acetyl [N-Term]
Q8BGZ7	Krt75	Keratin, type II cytoskeletal 75 OS=Mus musculus OX=10090 GN=Krt75 PE=1 SV=1	33.501	6	46	1	59.7	8.31	1243	9	cell differentiation;metabolic process;transport	0.98	0.00151708	1.92752e+06	622539	1.36104e+06	975536	1.60809e+06	489361	1.92752e+06	430226	1.31209e+06	804263	1.44261e+06	325871
Q3UH60	Dip2b	Disco-interacting protein 2 homolog B OS=Mus musculus OX=10090 GN=Dip2b PE=1 SV=1	117.921	15	47	2	171	8.09	1019	13	metabolic process	0.53	0.0586693	2.41089e+06	3.15417e+06	3.97013e+06	1.74812e+06	2.89383e+06	1.6369e+06	2.41089e+06	2.17979e+06	3.82733e+06	1.44121e+06	2.59604e+06	1.09003e+06
P35762	Cd81	CD81 antigen OS=Mus musculus OX=10090 GN=Cd81 PE=1 SV=2	160.038	4	47	4	25.8	5.83	1855	31	metabolic process;regulation of biological process;response to stimulus;transport	0.07	0.554711	1.33042e+07	1.91619e+07	1.8556e+07	1.48617e+07	1.79161e+07	1.6558e+07	1.33042e+07	1.32424e+07	1.78886e+07	1.22525e+07	1.60724e+07	1.10261e+07
P62281	Rps11	40S ribosomal protein S11 OS=Mus musculus OX=10090 GN=Rps11 PE=1 SV=3	62.431	9	47	9	18.4	10.3	780	51	cell differentiation;metabolic process	-0.07	0.837328	1.00341e+07	6.65144e+06	8.99284e+06	8.47543e+06	9.558e+06	9.08948e+06	1.00341e+07	4.59669e+06	8.66939e+06	6.98742e+06	8.57444e+06	6.05278e+06	Acetyl [N-Term]
Q9QWL7	Krt17	Keratin, type I cytoskeletal 17 OS=Mus musculus OX=10090 GN=Krt17 PE=1 SV=3	63.741	12	47	2	48.1	5.06	954	23	cell organization and biogenesis;regulation of biological process;response to stimulus	0.66	0.0233278	3.6789e+07	1.1618e+07	2.60217e+07	1.6222e+07	2.50417e+07	7.22854e+06	3.6789e+07	8.02901e+06	2.50857e+07	1.3374e+07	2.24648e+07	4.81356e+06
B2RQC7	Dip2b	DIP2 disco-interacting protein 2 homolog B (Drosophila) OS=Mus musculus OX=10090 GN=Dip2b PE=1 SV=1	103.327	14	47	1	146.6	8.03	927	14	metabolic process	0.17	0.379684	176483	225419	258012	174230	200073	146912	176483	155783	248732	143641	179485	97830.1
Q91YP3	Dera	Deoxyribose-phosphate aldolase OS=Mus musculus OX=10090 GN=Dera PE=1 SV=1	110.738	11	47	11	35	8.72	2009	46	metabolic process	-0.07	0.849674	5.32663e+06	6.28001e+06	4.66397e+06	5.02132e+06	7.53627e+06	5.22739e+06	5.32663e+06	4.34e+06	4.49622e+06	4.13974e+06	6.76075e+06	3.48097e+06
A0A2C9F2D2		Annexin OS=Mus musculus OX=10090 GN=Anxa7 PE=1 SV=1	94.011	11	48	11	52.2	5.52	1991	26		-0.02	0.741225	5.01208e+06	6.76869e+06	8.0461e+06	6.42151e+06	7.23595e+06	4.49485e+06	5.01208e+06	4.67772e+06	7.7567e+06	5.2941e+06	6.49134e+06	2.99316e+06
P62259	Ywhae	14-3-3 protein epsilon OS=Mus musculus OX=10090 GN=Ywhae PE=1 SV=1	58.924	8	48	6	29.2	4.74	964	36	cellular component movement;cellular homeostasis;metabolic process;regulation of biological process;response to stimulus;transport	0.48	0.0782145	2.44557e+06	3.44739e+06	3.01158e+06	3.02786e+06	2.38101e+06	2.11937e+06	2.44557e+06	2.38243e+06	2.90326e+06	2.49627e+06	2.13599e+06	1.41131e+06	Acetyl [N-Term]
A0A1B0GSU0	Aldh16a1	Aldehyde dehydrogenase family 16 member A1 OS=Mus musculus OX=10090 GN=Aldh16a1 PE=1 SV=1	99.375	10	48	10	84.7	6.32	1786	19	metabolic process	-0.24	0.780089	8.5031e+06	9.17384e+06	8.62045e+06	9.53758e+06	1.28884e+07	9.16653e+06	8.5031e+06	6.33987e+06	8.3104e+06	7.86309e+06	1.15621e+07	6.10408e+06
Q91V41	Rab14	Ras-related protein Rab-14 OS=Mus musculus OX=10090 GN=Rab14 PE=1 SV=3	136.752	12	48	11	23.9	6.21	1482	72	cell organization and biogenesis;defense response;regulation of biological process;response to stimulus;transport	-0.25	0.742175	1.72631e+07	1.68572e+07	2.24237e+07	2.14808e+07	2.21011e+07	1.67416e+07	1.72631e+07	1.16497e+07	2.16172e+07	1.77094e+07	1.98268e+07	1.11484e+07
P54116	Stom	Erythrocyte band 7 integral membrane protein OS=Mus musculus OX=10090 GN=Stom PE=1 SV=3	121.728	8	48	8	31.4	6.93	1376	42	cell organization and biogenesis;regulation of biological process	0.09	0.510801	1.04394e+07	8.43432e+06	1.33953e+07	1.04038e+07	1.44921e+07	9.15065e+06	1.04394e+07	5.8288e+06	1.29135e+07	8.5772e+06	1.30008e+07	6.09351e+06
Q8CG29	Myo1f	Myosin IF OS=Mus musculus OX=10090 GN=Myo1f PE=1 SV=1	114.599	16	48	12	125.1	9.17	1063	19	defense response;regulation of biological process;response to stimulus;transport	-0.39	0.471947	4.02242e+06	4.42307e+06	6.19294e+06	6.1914e+06	5.60921e+06	3.4834e+06	4.02242e+06	3.0567e+06	5.9702e+06	5.1044e+06	5.03199e+06	2.31963e+06
Q61781	Krt14	Keratin, type I cytoskeletal 14 OS=Mus musculus OX=10090 GN=Krt14 PE=1 SV=2	85.809	12	49	1	52.8	5.17	1111	24	cell differentiation;cell organization and biogenesis;response to stimulus	0.63	0.0299052	3.31283e+07	1.67032e+07	1.86857e+07	1.58165e+07	1.90653e+07	8.53747e+06	3.31283e+07	1.15433e+07	1.80136e+07	1.30396e+07	1.71034e+07	5.68519e+06
Q61093	Cybb	Cytochrome b-245 heavy chain OS=Mus musculus OX=10090 GN=Cybb PE=1 SV=1	172.694	12	49	12	65.3	7.72	1708	27	defense response;metabolic process;regulation of biological process;response to stimulus;transport	0.13	0.443035	6.77437e+06	4.47924e+06	8.03149e+06	5.88199e+06	6.73595e+06	5.24959e+06	6.77437e+06	3.09552e+06	7.74262e+06	4.84931e+06	6.04279e+06	3.49575e+06
A8DUK4	Beta-s; Hbb-bs; Hbb-bt; Hbb-b1	Beta-globin OS=Mus musculus OX=10090 GN=Hbb-bs PE=1 SV=1	15.433	2	49	2	15.7	7.69	679	13	regulation of biological process;transport	-0.36	0.535982	1.35249e+08	1.71778e+08	9.69282e+07	1.72611e+08	1.60339e+08	1.26225e+08	1.35249e+08	1.18713e+08	9.34419e+07	1.42306e+08	1.43839e+08	8.40542e+07
B9EJ86	Osbpl8	Oxysterol-binding protein-related protein 8 OS=Mus musculus OX=10090 GN=Osbpl8 PE=1 SV=1	168.645	14	49	14	101.2	6.96	1251	25	cell differentiation;cell organization and biogenesis;regulation of biological process;transport	0.21	0.320157	3.59681e+06	2.701e+06	3.30931e+06	2.43642e+06	3.92289e+06	2.67079e+06	3.59681e+06	1.86661e+06	3.19029e+06	2.00866e+06	3.51921e+06	1.77851e+06
Q99JY9	Actr3	Actin-related protein 3 OS=Mus musculus OX=10090 GN=Actr3 PE=1 SV=3	115.303	13	49	13	47.3	5.88	1202	44	cell differentiation;cell division;cell organization and biogenesis;cellular component movement;regulation of biological process;response to stimulus	-0.72	0.102059	4.44125e+06	3.87767e+06	4.79374e+06	7.33153e+06	6.86611e+06	4.34566e+06	4.44125e+06	2.67979e+06	4.62132e+06	6.04435e+06	6.15956e+06	2.89382e+06
P32261	Serpinc1	Antithrombin-III OS=Mus musculus OX=10090 GN=Serpinc1 PE=1 SV=1	56.985	9	49	9	52	6.46	830	18	coagulation;defense response;regulation of biological process;response to stimulus;transport	-0.16	0.942295	3.56832e+07	4.52495e+07	3.83136e+07	5.57283e+07	5.03853e+07	3.76567e+07	3.56832e+07	3.12711e+07	3.69356e+07	4.59442e+07	4.52004e+07	2.50759e+07
P0CG50	Ubc	Polyubiquitin-C OS=Mus musculus OX=10090 GN=Ubc PE=1 SV=2	38.56	5	50	5	82.5	8.62	1116	56		-0.3	0.653873	2.44432e+07	2.97114e+07	3.42672e+07	3.17084e+07	3.892e+07	3.3083e+07	2.44432e+07	2.0533e+07	3.30347e+07	2.61415e+07	3.4915e+07	2.20303e+07
Q9Z1R9	Prss1	MCG124046 OS=Mus musculus OX=10090 GN=Prss1 PE=1 SV=1	53.805	4	50	3	26.1	4.94	608	18	metabolic process	-0.49	0.313964	1.55467e+08	1.99838e+08	2.30986e+08	1.63225e+08	1.78713e+08	3.22668e+08	1.55467e+08	1.38104e+08	2.22678e+08	1.34568e+08	1.60322e+08	214867644
P60843	Eif4a1	Eukaryotic initiation factor 4A-I OS=Mus musculus OX=10090 GN=Eif4a1 PE=1 SV=1	93.343	13	50	13	46.1	5.48	1194	35	metabolic process;regulation of biological process	-0.38	0.495366	4.05667e+06	4.48901e+06	5.6848e+06	6.45672e+06	5.70774e+06	4.75474e+06	4.05667e+06	3.10227e+06	5.48033e+06	5.32313e+06	5.12039e+06	3.16623e+06
P40142	Tkt	Transketolase OS=Mus musculus OX=10090 GN=Tkt PE=1 SV=1	94.725	12	50	12	67.6	7.5	1295	23	metabolic process;regulation of biological process	-0.86	0.0406206	3.46965e+06	3.56894e+06	4.83384e+06	7.12405e+06	6.56589e+06	5.56563e+06	3.46965e+06	2.46643e+06	4.65998e+06	5.8733e+06	5.89023e+06	3.70621e+06	Acetyl [N-Term]
Q9DCD0	Pgd	6-phosphogluconate dehydrogenase, decarboxylating OS=Mus musculus OX=10090 GN=Pgd PE=1 SV=3	111.154	12	50	12	53.2	7.23	1453	32	metabolic process	-0.29	0.671051	5.87405e+06	6.30778e+06	8.80925e+06	8.75973e+06	8.30658e+06	6.10389e+06	5.87405e+06	4.35919e+06	8.4924e+06	7.2218e+06	7.4518e+06	4.06464e+06
Q8CI94	Pygb	Glycogen phosphorylase, brain form OS=Mus musculus OX=10090 GN=Pygb PE=1 SV=3	105.901	13	50	8	96.7	6.73	960	19	metabolic process	0.14	0.43577	1.84131e+06	1.04268e+06	2.53162e+06	2.28374e+06	2.53054e+06	1.73651e+06	1.84131e+06	720580	2.44056e+06	1.88279e+06	2.27014e+06	1.15636e+06
P10810	Cd14	Monocyte differentiation antigen CD14 OS=Mus musculus OX=10090 GN=Cd14 PE=1 SV=1	125.662	10	51	10	39.2	5.21	1992	32	defense response;regulation of biological process;response to stimulus;transport	1.39	1.48844e-05	1.40268e+07	9.91354e+06	1.62699e+07	5.06041e+06	6.02374e+06	5.8629e+06	1.40268e+07	6.85107e+06	1.56848e+07	4.17196e+06	5.40387e+06	3.90417e+06
P62962	Pfn1	Profilin-1 OS=Mus musculus OX=10090 GN=Pfn1 PE=1 SV=2	64.51	6	51	6	14.9	8.28	1598	53	cell organization and biogenesis;regulation of biological process;response to stimulus	-0.32	0.610041	1.13439e+07	1.15514e+07	1.42062e+07	1.25295e+07	1.84998e+07	1.05711e+07	1.13439e+07	7.98297e+06	1.36953e+07	1.03298e+07	1.65961e+07	7.03938e+06
A0A1W2P6G5		Myosin light polypeptide 6 OS=Mus musculus OX=10090 GN=Myl6 PE=1 SV=1	130.833	8	51	1	15.4	4.54	1866	71		-0.3	0.648824	754675	1.22699e+06	1.07014e+06	1.60892e+06	681542	995574	754675	847949	1.03165e+06	1.32645e+06	611408	662963
Q9JHF5	Tcirg1	V-type proton ATPase subunit a OS=Mus musculus OX=10090 GN=Tcirg1 PE=1 SV=1	166.745	14	51	14	93.4	6.38	2113	27	cell communication;cell organization and biogenesis;cellular homeostasis;metabolic process;response to stimulus;transport	0.58	0.0414296	4.46379e+06	2.44203e+06	4.32958e+06	3.00215e+06	5.15775e+06	2.32285e+06	4.46379e+06	1.68764e+06	4.17386e+06	2.47507e+06	4.62699e+06	1.54681e+06
P97333	Nrp1	Neuropilin-1 OS=Mus musculus OX=10090 GN=Nrp1 PE=1 SV=2	223.917	16	51	16	102.9	5.9	1312	27	cell differentiation;cell growth;cell organization and biogenesis;cellular component movement;development;regulation of biological process;response to stimulus;transport	0.19	0.355674	3.54138e+06	4.22592e+06	4.49779e+06	2.93034e+06	4.10848e+06	2.53057e+06	3.54138e+06	2.92045e+06	4.33602e+06	2.41587e+06	3.6857e+06	1.68513e+06
Q9D1A2	Cndp2	Cytosolic non-specific dipeptidase OS=Mus musculus OX=10090 GN=Cndp2 PE=1 SV=1	122.195	13	51	13	52.7	5.66	1397	39	metabolic process	-0.38	0.502258	6.14118e+06	6.8946e+06	8.29206e+06	9.34457e+06	8.63646e+06	7.57711e+06	6.14118e+06	4.76473e+06	7.99382e+06	7.70396e+06	7.74773e+06	5.04568e+06
P30204	Msr1	Macrophage scavenger receptor types I and II OS=Mus musculus OX=10090 GN=Msr1 PE=1 SV=3	141.601	12	51	12	50.1	6.54	968	31	cell organization and biogenesis;regulation of biological process;response to stimulus;transport	0.45	0.0983945	1.70055e+07	1.35326e+07	1.79878e+07	1.07254e+07	1.39435e+07	1.2026e+07	1.70055e+07	9.3521e+06	1.73408e+07	8.84239e+06	1.25087e+07	8.00826e+06
P62835	Rap1a	Ras-related protein Rap-1A OS=Mus musculus OX=10090 GN=Rap1a PE=1 SV=1	106.82	9	51	3	21	6.67	1654	60	cellular homeostasis;regulation of biological process;response to stimulus;transport	-0.19	0.88027	2.33387e+06	2.12048e+06	3.24727e+06	2.30267e+06	2.99588e+06	2.08242e+06	2.33387e+06	1.46542e+06	3.13047e+06	1.8984e+06	2.68759e+06	1.3867e+06
P17751	Tpi1	Triosephosphate isomerase OS=Mus musculus OX=10090 GN=Tpi1 PE=1 SV=4	110.888	9	51	9	32.2	5.74	1330	38	development;metabolic process	-0.26	0.72851	5.72657e+06	8.05581e+06	7.74585e+06	8.80151e+06	9.37942e+06	8.38983e+06	5.72657e+06	5.56722e+06	7.46725e+06	7.25625e+06	8.41424e+06	5.58687e+06
Q6IFZ6	Krt77	Keratin, type II cytoskeletal 1b OS=Mus musculus OX=10090 GN=Krt77 PE=1 SV=1	67.569	6	52	2	61.3	8.02	1399	9		0.84	0.00570991	7.48791e+07	2.67015e+07	5.80246e+07	4.14308e+07	5.79086e+07	8.67025e+06	7.48791e+07	1.84529e+07	5.59376e+07	34156907	5.19496e+07	5.77361e+06
Q9CYN9	Atp6ap2	Renin receptor OS=Mus musculus OX=10090 GN=Atp6ap2 PE=1 SV=2	64.906	7	52	7	39.1	5.54	1859	19	metabolic process;regulation of biological process	-0.37	0.513474	6.84413e+06	6.81387e+06	7.72242e+06	9.47123e+06	9.05732e+06	7.52626e+06	6.84413e+06	4.70894e+06	7.44467e+06	7.80839e+06	8.12528e+06	5.01181e+06
P25911	Lyn	Tyrosine-protein kinase Lyn OS=Mus musculus OX=10090 GN=Lyn PE=1 SV=4	104.008	13	52	11	58.8	7.15	1473	30	cell communication;cell differentiation;cell organization and biogenesis;defense response;metabolic process;regulation of biological process;response to stimulus;transport	0.13	0.452326	5.54321e+06	5.75364e+06	8.48349e+06	5.3517e+06	6.12295e+06	3.66872e+06	5.54321e+06	3.97623e+06	8.17836e+06	4.41212e+06	5.49287e+06	2.44304e+06
Q91YQ5	Rpn1	Dolichyl-diphosphooligosaccharide--protein glycosyltransferase subunit 1 OS=Mus musculus OX=10090 GN=Rpn1 PE=1 SV=1	100.245	13	52	13	68.5	6.46	1497	27	metabolic process	-0.08	0.874703	6.34297e+06	4.26639e+06	6.45784e+06	6.44071e+06	7.31052e+06	5.75151e+06	6.34297e+06	2.94842e+06	6.22557e+06	5.30993e+06	6.55823e+06	3.82999e+06
Q99LB4	Capg	Capping protein (Actin filament), gelsolin-like OS=Mus musculus OX=10090 GN=Capg PE=1 SV=1	129.884	9	52	9	38.7	6.95	2408	38	cell organization and biogenesis;regulation of biological process	-0.4	0.464894	5.37007e+06	6.55165e+06	8.52464e+06	9.54413e+06	8.64988e+06	7.41514e+06	5.37007e+06	4.52772e+06	8.21803e+06	7.86849e+06	7.75977e+06	4.93782e+06
Q8K1T1	Lrrc25	Leucine-rich repeat-containing protein 25 OS=Mus musculus OX=10090 GN=Lrrc25 PE=1 SV=1	153.596	9	53	9	32.7	8.24	1738	45		0.14	0.434714	5.54034e+06	5.8831e+06	7.57299e+06	5.99029e+06	5.71199e+06	5.08903e+06	5.54034e+06	4.06571e+06	7.30061e+06	4.93859e+06	5.1242e+06	3.38884e+06
P62814	Atp6v1b2	V-type proton ATPase subunit B, brain isoform OS=Mus musculus OX=10090 GN=Atp6v1b2 PE=1 SV=1	122.909	14	53	14	56.5	5.81	1329	34	metabolic process;transport	-0.13	0.988289	7.76428e+06	5.58133e+06	9.07184e+06	8.50055e+06	9.28794e+06	7.10841e+06	7.76428e+06	3.85716e+06	8.74555e+06	7.00813e+06	8.33217e+06	4.73356e+06
P24369	Ppib	Peptidyl-prolyl cis-trans isomerase B OS=Mus musculus OX=10090 GN=Ppib PE=1 SV=2	68.376	11	53	11	23.7	9.55	1254	44	metabolic process;regulation of biological process	-0.06	0.833076	8.04486e+06	7.60214e+06	8.01037e+06	9.27665e+06	8.60637e+06	7.4408e+06	8.04486e+06	5.2537e+06	7.72226e+06	7.64797e+06	7.72073e+06	4.9549e+06
Q02819	Nucb1	Nucleobindin-1 OS=Mus musculus OX=10090 GN=Nucb1 PE=1 SV=2	106.449	12	54	12	53.4	5.07	1616	34	regulation of biological process;response to stimulus	-0.5	0.30969	5.61557e+06	5.51458e+06	5.67357e+06	6.28915e+06	8.19555e+06	1.13851e+07	5.61557e+06	3.81103e+06	5.4695e+06	5.18498e+06	7.35219e+06	7.58147e+06
Q9DC51	Gnai3	Guanine nucleotide-binding protein G(k) subunit alpha OS=Mus musculus OX=10090 GN=Gnai3 PE=1 SV=3	70.686	11	55	6	40.5	5.69	1325	35	cell division;cell organization and biogenesis;metabolic process;regulation of biological process;response to stimulus	-0.11	0.947168	3.68687e+06	4.13851e+06	5.588e+06	4.18523e+06	4.69562e+06	3.13443e+06	3.68687e+06	2.86005e+06	5.38702e+06	3.45044e+06	4.21242e+06	2.08725e+06
Q8R0X7	Sgpl1	Sphingosine-1-phosphate lyase 1 OS=Mus musculus OX=10090 GN=Sgpl1 PE=1 SV=1	105.875	12	55	12	63.6	9.1	1253	29	cell death;cell differentiation;cellular component movement;metabolic process;regulation of biological process;response to stimulus	0.32	0.196277	8.28074e+06	5.3275e+06	7.9188e+06	7.24971e+06	8.84984e+06	6.52002e+06	8.28074e+06	3.68174e+06	7.63398e+06	5.9769e+06	7.93915e+06	4.34175e+06
Q6ZWQ9	Myl12a	MCG5400 OS=Mus musculus OX=10090 GN=Myl12a PE=1 SV=1	108.312	6	55	2	19.9	4.81	1755	44	cell organization and biogenesis;regulation of biological process	-0.74	0.0868496	3.35026e+06	3.65582e+06	3.76922e+06	5.4248e+06	4.69282e+06	3.33599e+06	3.35026e+06	2.52647e+06	3.63365e+06	4.47238e+06	4.20991e+06	2.22147e+06
Q6PE70	Itgb5	Integrin beta OS=Mus musculus OX=10090 GN=Itgb5 PE=1 SV=1	235.876	15	55	14	88	6.07	1836	32	cell organization and biogenesis;regulation of biological process;response to stimulus	0.22	0.307632	3.47637e+06	3.56399e+06	3.99417e+06	2.64973e+06	3.39193e+06	3.1641e+06	3.47637e+06	2.46301e+06	3.85051e+06	2.18452e+06	3.04288e+06	2.107e+06
P16627	Hspa1l	Heat shock 70 kDa protein 1-like OS=Mus musculus OX=10090 GN=Hspa1l PE=1 SV=4	94.492	8	55	1	70.6	6.24	1835	16	cell differentiation;cell organization and biogenesis;development;metabolic process	-0.14	0.993703	407601	510821	472965	363896	673266	521591	407601	353019	455954	300008	603984	347333
Q8K482	Emilin2	EMILIN-2 OS=Mus musculus OX=10090 GN=Emilin2 PE=1 SV=1	131.973	16	56	16	117.2	5.62	1070	19		0.12	0.457625	5.10829e+06	5.14589e+06	4.53848e+06	3.96696e+06	5.66758e+06	3.93708e+06	5.10829e+06	3.55623e+06	4.37524e+06	3.27049e+06	5.08436e+06	2.62174e+06
P62806	Hist4h4; Hist1h4a; Hist1h4k; Hist1h4c; Hist1h4i; Hist1h4n; Hist1h4h; Hist1h4f; Hist1h4j; Hist1h4b; Hist1h4m; Hist1h4d; Hist2h4; LOC100862646; LOC102641229	Histone H4 OS=Mus musculus OX=10090 GN=Hist1h4a PE=1 SV=2	65.242	6	56	6	11.4	11.36	1554	51	cell organization and biogenesis;metabolic process;regulation of biological process	0	0.704687	2.53635e+07	5.65051e+07	5.19845e+07	5.14884e+07	5.27997e+07	4.9288e+07	2.53635e+07	3.90497e+07	5.01148e+07	4.24487e+07	4.73664e+07	3.28213e+07
Q9R0G6	Comp	Cartilage oligomeric matrix protein OS=Mus musculus OX=10090 GN=Comp PE=1 SV=2	142.523	10	56	9	82.3	4.64	2378	21	cell death;cell organization and biogenesis;regulation of biological process	-0.14	0.996826	7.50289e+06	9.13105e+06	6.29021e+06	8.70573e+06	9.29662e+06	9.05681e+06	7.50289e+06	6.3103e+06	6.06397e+06	7.17729e+06	8.33995e+06	6.03102e+06
G3X977	Itih2	Inter-alpha trypsin inhibitor, heavy chain 2 OS=Mus musculus OX=10090 GN=Itih2 PE=1 SV=1	89.245	7	56	7	106.3	7.4	1668	11	metabolic process;regulation of biological process	-0.11	0.946639	4.98245e+07	5.76757e+07	4.04635e+07	5.25927e+07	6.3488e+07	5.14926e+07	4.98245e+07	3.98587e+07	3.90082e+07	43359095	5.69548e+07	3.42894e+07
Q05816	Fabp5	Fatty acid-binding protein 5 OS=Mus musculus OX=10090 GN=Fabp5 PE=1 SV=3	137.036	8	57	8	15.1	6.54	1743	73	metabolic process;transport	-0.48	0.334438	1.65701e+07	1.94514e+07	2.49366e+07	2.73513e+07	3.07429e+07	2.37281e+07	1.65701e+07	1.34425e+07	2.40397e+07	2.25493e+07	2.75793e+07	1.58008e+07
O08553	Dpysl2	Dihydropyrimidinase-related protein 2 OS=Mus musculus OX=10090 GN=Dpysl2 PE=1 SV=2	187.26	16	57	16	62.2	6.38	2469	45	cell differentiation;cell organization and biogenesis;cellular component movement;development;regulation of biological process;response to stimulus;transport	-0.5	0.301328	4.23728e+06	4.41691e+06	5.39092e+06	6.41142e+06	5.95803e+06	4.58163e+06	4.23728e+06	3.05245e+06	5.19703e+06	5.28578e+06	5.34493e+06	3.05095e+06
P11438	Lamp1	Lysosome-associated membrane glycoprotein 1 OS=Mus musculus OX=10090 GN=Lamp1 PE=1 SV=2	120.389	5	57	5	43.8	8.4	1790	21	cell death;regulation of biological process;response to stimulus;transport	-0.16	0.959133	7.21331e+06	3.76376e+06	8.41753e+06	6.83862e+06	9.46442e+06	7.32078e+06	7.21331e+06	2.60107e+06	8.11478e+06	5.63798e+06	8.49049e+06	4.87498e+06
Q9Z1G4	Atp6v0a1	V-type proton ATPase 116 kDa subunit a isoform 1 OS=Mus musculus OX=10090 GN=Atp6v0a1 PE=1 SV=3	99.997	14	58	14	96.4	6.76	1486	24	cell organization and biogenesis;cellular homeostasis;metabolic process;regulation of biological process;transport	0.06	0.566003	6256168	5.90351e+06	7.23372e+06	6.67724e+06	8.4191e+06	4.77614e+06	6256168	4.07981e+06	6.97355e+06	5.50493e+06	7.55274e+06	3.18048e+06
P63101	Ywhaz	14-3-3 protein zeta/delta OS=Mus musculus OX=10090 GN=Ywhaz PE=1 SV=1	87.921	8	59	6	27.8	4.79	2169	38	cell organization and biogenesis;regulation of biological process;response to stimulus;transport	0.39	0.131436	7.8698e+06	1.00457e+07	8.59213e+06	9.96895e+06	9.09244e+06	8.52849e+06	7.8698e+06	6.94238e+06	8.2831e+06	8.21873e+06	8.15678e+06	5.6792e+06	Acetyl [N-Term]
P24270	Cat	Catalase OS=Mus musculus OX=10090 GN=Cat PE=1 SV=4	127.299	12	59	12	59.8	7.88	1660	28	cell differentiation;cell organization and biogenesis;metabolic process;regulation of biological process;response to stimulus	-0.18	0.908373	3.59388e+07	3.5661e+07	2.54018e+07	4.05211e+07	3.13083e+07	3.69361e+07	3.59388e+07	24644687	2.44882e+07	3.34069e+07	2.80865e+07	2.45961e+07
Q6P6I8	Sirpa	Signal-regulatory protein alpha OS=Mus musculus OX=10090 GN=Sirpa PE=1 SV=1	185.429	9	59	9	56	8.28	1768	29	cell differentiation;cell organization and biogenesis;cellular component movement;regulation of biological process	0.26	0.263219	1.46325e+07	1.67533e+07	1.7178e+07	1.15184e+07	1.42496e+07	9.4674e+06	1.46325e+07	1.15779e+07	1.65602e+07	9.49615e+06	1.27832e+07	6.30444e+06
P68510	Ywhah	14-3-3 protein eta OS=Mus musculus OX=10090 GN=Ywhah PE=1 SV=2	83.601	9	59	6	28.2	4.89	1611	41	cell organization and biogenesis;metabolic process;regulation of biological process;response to stimulus;transport	0.45	0.093513	1.14376e+07	1.64357e+07	1.46444e+07	1.28694e+07	1.23001e+07	9.24659e+06	1.14376e+07	1.13584e+07	1.41177e+07	1.06099e+07	1.10344e+07	6.1574e+06
B1AQ77	Krt15	Keratin 15, isoform CRA_a OS=Mus musculus OX=10090 GN=Krt15 PE=1 SV=1	47.953	8	60	2	49.5	4.86	1106	13		-0.53	0.268692	617854	661757	735204	1.31666e+06	1.02503e+06	921173	617854	457328	708761	1.08549e+06	919548	613418
Q08879	Fbln1	Fibulin-1 OS=Mus musculus OX=10090 GN=Fbln1 PE=1 SV=2	86.237	6	60	6	78	5.16	1588	11	cell organization and biogenesis;metabolic process;regulation of biological process;response to stimulus	-0.22	0.827878	3.59211e+07	5.39564e+07	2.86433e+07	3.88456e+07	3.24022e+07	4.72374e+07	3.59211e+07	3.72883e+07	2.76131e+07	3.20256e+07	2.90679e+07	3.14558e+07
P63082	Atp6v0c; Atp6v0c-ps2	V-type proton ATPase 16 kDa proteolipid subunit OS=Mus musculus OX=10090 GN=Atp6v0c PE=1 SV=1	238.363	4	60	4	15.8	9.13	2157	57	cellular homeostasis;regulation of biological process;transport	0.21	0.327662	6.09253e+06	4.36298e+06	6.27461e+06	4.80116e+06	6.75952e+06	4.48324e+06	6.09253e+06	3.01518e+06	6.04893e+06	3.95823e+06	6.06394e+06	2.98543e+06
E9PYK3	Parp4	Poly [ADP-ribose] polymerase OS=Mus musculus OX=10090 GN=Parp4 PE=1 SV=1	156.601	20	61	20	216	6.07	1284	14	cell death;cell organization and biogenesis;defense response;metabolic process;regulation of biological process;response to stimulus	-0.4	0.461298	7.11324e+06	9.64384e+06	6.51429e+06	1.02403e+07	9.1115e+06	9.29292e+06	7.11324e+06	6.66468e+06	6.27999e+06	8.44245e+06	8.17388e+06	6.18825e+06
P10605	Ctsb	Cathepsin B OS=Mus musculus OX=10090 GN=Ctsb PE=1 SV=2	136.795	12	62	12	37.3	5.91	1956	42	cell differentiation;metabolic process;regulation of biological process;response to stimulus	0.08	0.527418	1.25776e+07	1.05562e+07	1.31777e+07	1.15436e+07	1.46648e+07	1.10805e+07	1.25776e+07	7.29522e+06	1.27038e+07	9.51693e+06	1.31557e+07	7.37859e+06
P01899	H2-D1	H-2 class I histocompatibility antigen, D-B alpha chain OS=Mus musculus OX=10090 GN=H2-D1 PE=1 SV=2	143.773	14	62	12	40.8	6.73	1629	51	regulation of biological process;response to stimulus	0.4	0.127648	1.69051e+07	1.35078e+07	2.25526e+07	1.34485e+07	1.75221e+07	1.25823e+07	1.69051e+07	9.33497e+06	2.17414e+07	1.10873e+07	1.5719e+07	8.37865e+06
P40124	Cap1	Adenylyl cyclase-associated protein 1 OS=Mus musculus OX=10090 GN=Cap1 PE=1 SV=4	140.454	12	62	12	51.5	7.52	2109	34	cell organization and biogenesis;cellular component movement;regulation of biological process;response to stimulus;transport	-0.21	0.844558	9.5977e+06	1.19068e+07	1.17e+07	1.38967e+07	1.38094e+07	1.22619e+07	9.5977e+06	8.22856e+06	1.12792e+07	1.14569e+07	1.23884e+07	8.16533e+06	Acetyl [N-Term]
Q9WTI7	Myo1c	Unconventional myosin-Ic OS=Mus musculus OX=10090 GN=Myo1c PE=1 SV=2	172.185	19	62	19	121.9	9.35	2250	24	cell organization and biogenesis;cellular component movement;regulation of biological process;response to stimulus;transport	-0.14	0.996568	4.2467e+06	4.6816e+06	5.55181e+06	5.09605e+06	5.364e+06	3.03089e+06	4.2467e+06	3.23537e+06	5.35213e+06	4.20135e+06	4.81202e+06	2.0183e+06
Q792F9	Itga4	Alpha-4 integrin OS=Mus musculus OX=10090 GN=Itga4 PE=1 SV=1	167.222	17	62	17	115	6.81	1594	22	cell differentiation;cell organization and biogenesis;cellular component movement;regulation of biological process;response to stimulus;transport	0.15	0.418097	9.45736e+06	1.20121e+07	1.3751e+07	8.39252e+06	1.12274e+07	8.20145e+06	9.45736e+06	8.30136e+06	1.32564e+07	6.91907e+06	1.00721e+07	5.46143e+06
Q9CQ19	Myl9	Myosin regulatory light polypeptide 9 OS=Mus musculus OX=10090 GN=Myl9 PE=1 SV=3	133.812	9	63	5	19.8	4.92	2171	62		0.1	0.502559	1.64611e+07	1.81099e+07	1.79018e+07	2.3595e+07	1.76707e+07	1.61702e+07	1.64611e+07	1.25154e+07	1.72579e+07	1.94525e+07	1.58523e+07	1.07679e+07
O55222	Ilk	Integrin-linked protein kinase OS=Mus musculus OX=10090 GN=Ilk PE=1 SV=2	116.302	15	63	15	51.3	8.07	1101	40	cell organization and biogenesis;cellular component movement;metabolic process;regulation of biological process;response to stimulus	-0.15	0.966056	9.5861e+06	9.85482e+06	1.1904e+07	1.11072e+07	1.20704e+07	8.46795e+06	9.5861e+06	6.81049e+06	1.14758e+07	9.15717e+06	1.08283e+07	5.63889e+06	Acetyl [N-Term]
P50247	Ahcy; Gm4737	Adenosylhomocysteinase OS=Mus musculus OX=10090 GN=Ahcy PE=1 SV=3	106.34	15	63	15	47.7	6.54	1965	33	defense response;metabolic process;response to stimulus;transport	-0.21	0.844916	1.65295e+07	1.35946e+07	2.09697e+07	1.94533e+07	2.13669e+07	1.33141e+07	1.65295e+07	9.39501e+06	2.02155e+07	1.6038e+07	1.91681e+07	8.86596e+06	Acetyl [N-Term]
P62880	Gnb2	Guanine nucleotide-binding protein G(I)/G(S)/G(T) subunit beta-2 OS=Mus musculus OX=10090 GN=Gnb2 PE=1 SV=3	140.76	11	63	3	37.3	6	1885	41	regulation of biological process;response to stimulus	-0.03	0.765975	1.03389e+07	8.64134e+06	1.1699e+07	7.08323e+06	1.17546e+07	1.18256e+07	1.03389e+07	5.97188e+06	1.12783e+07	5.83964e+06	1.0545e+07	7.87481e+06	Acetyl [N-Term]
A2AQ07	Tubb1	Tubulin beta-1 chain OS=Mus musculus OX=10090 GN=Tubb1 PE=1 SV=1	114.035	7	65	5	50.4	5.07	2046	21	cell organization and biogenesis	0.36	0.159203	7.17328e+06	5.36651e+06	8.01641e+06	6.42912e+06	8.4193e+06	4.6837e+06	7.17328e+06	3.70869e+06	7.72808e+06	5.30037e+06	7.55292e+06	3.11893e+06
Q9QXY6	Ehd3	EH domain-containing protein 3 OS=Mus musculus OX=10090 GN=Ehd3 PE=1 SV=2	182.418	18	65	9	60.8	6.46	2153	37	cell organization and biogenesis;metabolic process;regulation of biological process;transport	-0.05	0.804248	9.51371e+06	9.44224e+06	1.19973e+07	7.90488e+06	9.04978e+06	6.16556e+06	9.51371e+06	6.52536e+06	1.15658e+07	6.51704e+06	8.11851e+06	4.10571e+06
Q9D1G1	Rab1b	Ras-related protein Rab-1B OS=Mus musculus OX=10090 GN=Rab1b PE=1 SV=1	111.465	11	66	5	22.2	5.73	2004	71	cell organization and biogenesis;metabolic process;regulation of biological process;response to stimulus;transport	-0.02	0.741051	2.09833e+06	1.74072e+06	2.89793e+06	1.26188e+06	2.49466e+06	1.98926e+06	2.09833e+06	1.20298e+06	2.7937e+06	1.04034e+06	2.23795e+06	1.32467e+06	Acetyl [N-Term]
B2RXS4	Plxnb2	Plexin-B2 OS=Mus musculus OX=10090 GN=Plxnb2 PE=1 SV=1	162.961	20	66	20	206.1	5.87	2024	14	cell proliferation;development;regulation of biological process;response to stimulus	-0.12	0.965308	4.42251e+06	4.67285e+06	6.12482e+06	5.07437e+06	5.90513e+06	3.83253e+06	4.42251e+06	3.22932e+06	5.90453e+06	4.18347e+06	5.29747e+06	2.55212e+06
Q99JI6	Rap1b	Ras-related protein Rap-1b OS=Mus musculus OX=10090 GN=Rap1b PE=1 SV=2	117.01	9	66	3	20.8	5.78	2244	46	cell proliferation;regulation of biological process;response to stimulus	0.1	0.497024	3.21649e+07	3.14912e+07	3.94218e+07	3.02666e+07	4.32709e+07	2.54952e+07	3.21649e+07	2.1763e+07	3.80039e+07	2.49528e+07	3.88181e+07	1.69775e+07
Q9WV91	Ptgfrn	Prostaglandin F2 receptor negative regulator OS=Mus musculus OX=10090 GN=Ptgfrn PE=1 SV=2	141.24	17	66	17	98.7	6.61	1247	23	cell organization and biogenesis	-0.12	0.96671	7.3959e+06	1.10738e+07	9.65112e+06	1.44437e+07	1.17825e+07	1.118e+07	7.3959e+06	7.65287e+06	9.304e+06	1.19079e+07	1.057e+07	7.44486e+06
K3W4R2		Myosin-14 OS=Mus musculus OX=10090 GN=Myh14 PE=1 SV=1	84.701	12	66	1	228.4	5.58	1925	5	cellular component movement	0.08	0.533853	130752	977969	204230	1.97031e+06	192276	193015	130752	675857	196885	1624386	172490	128531
Q62351	Tfrc	Transferrin receptor protein 1 OS=Mus musculus OX=10090 GN=Tfrc PE=1 SV=1	158.555	17	66	17	85.7	6.57	2109	26	cell communication;cell differentiation;cellular homeostasis;metabolic process;regulation of biological process;response to stimulus;transport	-0.15	0.984087	6.20698e+06	7.20864e+06	1.10056e+07	8.05838e+06	1.03795e+07	6.6256e+06	6.20698e+06	4.98176e+06	1.06097e+07	6.64359e+06	9.31144e+06	4.41206e+06
P62821	Rab1; Rab1a	Ras-related protein Rab-1A OS=Mus musculus OX=10090 GN=Rab1A PE=1 SV=3	133.828	11	67	5	22.7	6.21	2209	69	cell organization and biogenesis;cellular component movement;defense response;metabolic process;regulation of biological process;response to stimulus;transport	-0.22	0.824871	1.94107e+07	1.82642e+07	2.63616e+07	2.15504e+07	2.79264e+07	1.97286e+07	1.94107e+07	1.26221e+07	2.54134e+07	1.77669e+07	2.50527e+07	1.31375e+07	Acetyl [N-Term]
Q9WTR1	Trpv2	Transient receptor potential cation channel subfamily V member 2 OS=Mus musculus OX=10090 GN=Trpv2 PE=1 SV=2	136.949	15	67	15	85.9	6.99	2350	24	cell death;regulation of biological process;response to stimulus;transport	-0.27	0.712378	5.98934e+06	5.59203e+06	8.6273e+06	7.16957e+06	7.84865e+06	4.7351e+06	5.98934e+06	3.86455e+06	8.317e+06	5.91083e+06	7.04099e+06	3.15315e+06
Q8CBB6	Hist1h2bq; Hist1h2br	Histone H2B OS=Mus musculus OX=10090 GN=Hist1h2bq PE=2 SV=1	106.232	5	68	5	14.9	10.37	2385	34		-0.11	0.929295	5.56409e+07	8.05405e+07	7.94934e+07	7.86446e+07	8.15051e+07	7.6721e+07	5.56409e+07	5.56601e+07	7.66343e+07	6.48371e+07	7.31179e+07	5.10893e+07
Q62419	Sh3gl1	Endophilin-A2 OS=Mus musculus OX=10090 GN=Sh3gl1 PE=1 SV=1	140.074	13	68	13	41.5	5.72	2324	37	cell organization and biogenesis;transport	-0.32	0.613288	4.10197e+06	6.12246e+06	6.17618e+06	6.63755e+06	8.044e+06	6.75838e+06	4.10197e+06	4.23112e+06	5.95404e+06	5.47221e+06	7.21624e+06	4.50047e+06
P62702	Rps4x	40S ribosomal protein S4, X isoform OS=Mus musculus OX=10090 GN=Rps4x PE=1 SV=2	112.107	12	68	12	29.6	10.15	2244	44	development;metabolic process;regulation of biological process	-0.49	0.323425	1.62938e+07	9.1768e+06	1.44375e+07	1.58693e+07	1.96439e+07	1.96357e+07	1.62938e+07	6.34192e+06	1.39182e+07	1.30831e+07	1.76225e+07	1.30756e+07
G3X973	Stab1	Stabilin 1, isoform CRA_a OS=Mus musculus OX=10090 GN=Stab1 PE=1 SV=1	201.424	25	69	25	276.3	6.61	1541	14	cell communication;defense response;regulation of biological process;response to stimulus;transport	-0.32	0.614048	5.07843e+06	1.00296e+07	4.69133e+06	1.41824e+07	6.48275e+06	6.34267e+06	5.07843e+06	6.9313e+06	4.52259e+06	1.16925e+07	5.81564e+06	4.22365e+06
Q02788	Col6a2	Collagen alpha-2(VI) chain OS=Mus musculus OX=10090 GN=Col6a2 PE=1 SV=3	104.52	12	69	12	110.3	6.42	1013	16	cell organization and biogenesis;response to stimulus	0.04	0.618011	7.00463e+06	9.4879e+06	9.62949e+06	9.88876e+06	1.07117e+07	8.0954e+06	7.00463e+06	6.55692e+06	9.28315e+06	8.15261e+06	9.60941e+06	5.39081e+06
P97384	Anxa11	Annexin A11 OS=Mus musculus OX=10090 GN=Anxa11 PE=1 SV=2	122.584	11	70	10	54	7.66	2283	26	cell division;response to stimulus;transport	-0.57	0.217331	6.07075e+06	7.30543e+06	9.59383e+06	9.34933e+06	1.10657e+07	7.72163e+06	6.07075e+06	5.04865e+06	9.24877e+06	7.70789e+06	9.92699e+06	5.14191e+06
P37040	Por	NADPH--cytochrome P450 reductase OS=Mus musculus OX=10090 GN=Por PE=1 SV=2	148.552	18	70	18	77	5.53	1563	32	metabolic process;regulation of biological process;response to stimulus	0.11	0.474958	1.34788e+07	1.31535e+07	1.57921e+07	1.30084e+07	1.70488e+07	1.24299e+07	1.34788e+07	9.09015e+06	1.52241e+07	1.07246e+07	1.52944e+07	8.27717e+06
Q01853	Vcp	Transitional endoplasmic reticulum ATPase OS=Mus musculus OX=10090 GN=Vcp PE=1 SV=4	200.709	20	71	20	89.3	5.26	1806	34	cell communication;cell organization and biogenesis;metabolic process;regulation of biological process;response to stimulus;transport	-0.37	0.504694	1.4305e+07	1.69027e+07	1.16667e+07	1.3882e+07	1.61226e+07	1.34301e+07	1.4305e+07	1.16811e+07	1.1247e+07	1.14448e+07	1.44635e+07	8.94326e+06	Acetyl [N-Term]
P62874	Gnb1	Guanine nucleotide-binding protein G(I)/G(S)/G(T) subunit beta-1 OS=Mus musculus OX=10090 GN=Gnb1 PE=1 SV=3	191.428	13	72	8	37.4	6	2181	52	cell death;cell organization and biogenesis;cell proliferation;cellular homeostasis;regulation of biological process;response to stimulus	0	0.695967	2.63957e+07	2.74667e+07	3.44027e+07	2.76559e+07	3.2819e+07	2.13105e+07	2.63957e+07	1.89817e+07	3.31653e+07	2.28004e+07	2.94418e+07	1.41909e+07	Acetyl [N-Term]
P61028	Rab8b	Ras-related protein Rab-8B OS=Mus musculus OX=10090 GN=Rab8b PE=1 SV=1	77.939	9	72	6	23.6	9.07	2048	44	cell organization and biogenesis;regulation of biological process;response to stimulus;transport	-0.07	0.843391	6.91477e+06	7.02439e+06	8.99854e+06	7.65597e+06	7.38236e+06	5.85467e+06	6.91477e+06	4.85443e+06	8.67489e+06	6.31183e+06	6.62268e+06	3.89868e+06
Q9JHU4	Dync1h1	Cytoplasmic dynein 1 heavy chain 1 OS=Mus musculus OX=10090 GN=Dync1h1 PE=1 SV=2	262.964	35	73	35	531.7	6.42	1409	10	cell division;cell organization and biogenesis;cellular component movement;metabolic process;regulation of biological process;transport	-0.5	0.299763	3.81828e+06	3.10538e+06	4.97963e+06	5.43223e+06	5.93505e+06	3.44242e+06	3.81828e+06	2.14607e+06	4.80053e+06	4.47851e+06	5.32431e+06	2.29234e+06
A0A1B0GSX0	Ldha	L-lactate dehydrogenase OS=Mus musculus OX=10090 GN=Ldha PE=1 SV=1	84.368	14	73	13	39.7	8.35	1487	34	cell communication;metabolic process;regulation of biological process;response to stimulus	-0.16	0.94262	6.43477e+07	4.9839e+07	7.15723e+07	7.51563e+07	7.50789e+07	4.73015e+07	6.43477e+07	3.44428e+07	6.8998e+07	6.19613e+07	6.73529e+07	3.14985e+07
P58252	Eef2	Elongation factor 2 OS=Mus musculus OX=10090 GN=Eef2 PE=1 SV=2	108.723	20	73	20	95.3	6.83	1478	25	cell differentiation;cell proliferation;metabolic process;regulation of biological process;response to stimulus	-0.32	0.605636	8.93647e+06	9.40293e+06	1.26747e+07	1.14254e+07	1.17773e+07	8.33532e+06	8.93647e+06	6.49819e+06	1.22188e+07	9.41946e+06	1.05653e+07	5.55057e+06
P61750	Arf4	ADP-ribosylation factor 4 OS=Mus musculus OX=10090 GN=Arf4 PE=1 SV=2	131.755	6	73	3	20.4	7.14	1820	35	cellular component movement;metabolic process;regulation of biological process;response to stimulus;transport	-0.36	0.529993	4.08722e+06	3.40552e+06	5.25324e+06	5.33404e+06	5.32209e+06	3.80053e+06	4.08722e+06	2.35349e+06	5.0643e+06	4.39756e+06	4.77442e+06	2.53081e+06
P84084	Arf5	ADP-ribosylation factor 5 OS=Mus musculus OX=10090 GN=Arf5 PE=1 SV=2	116.457	7	74	4	20.5	6.79	1627	41	regulation of biological process;response to stimulus;transport	-0.52	0.285708	1.03324e+07	1.05246e+07	1.28566e+07	1.35137e+07	1.39698e+07	7.8557e+06	1.03324e+07	7.27337e+06	1.23942e+07	1.11411e+07	1.25323e+07	5.23119e+06
Q9ET01	Pygl	Glycogen phosphorylase, liver form OS=Mus musculus OX=10090 GN=Pygl PE=1 SV=4	113.909	19	74	16	97.4	7.09	1364	26	cell death;metabolic process	-0.04	0.788096	8.76859e+06	7.1136e+06	1.16183e+07	9.74465e+06	1.07388e+07	7.25028e+06	8.76859e+06	4.91608e+06	1.12004e+07	8.03381e+06	9.63373e+06	4.82803e+06	Acetyl [N-Term]
P16125	Ldhb	L-lactate dehydrogenase B chain OS=Mus musculus OX=10090 GN=Ldhb PE=1 SV=2	120.118	10	75	9	36.5	6.05	1576	26	metabolic process	-0.12	0.950154	3.1511e+07	2.26907e+07	3.46714e+07	3.18288e+07	3.90565e+07	2.23421e+07	3.1511e+07	1.56811e+07	3.34244e+07	2.62407e+07	3.50374e+07	1.48778e+07
Q9EQP2	Ehd4	EH domain-containing protein 4 OS=Mus musculus OX=10090 GN=Ehd4 PE=1 SV=1	192.475	18	75	16	61.4	6.76	2790	43	cell organization and biogenesis;regulation of biological process;response to stimulus;transport	0.96	0.00180419	1.93178e+07	2.45299e+07	2.68017e+07	8.62323e+06	1.22201e+07	8.50154e+06	1.93178e+07	1.69522e+07	2.58377e+07	7.10927e+06	1.09626e+07	5.66126e+06
Q3U7R1	Esyt1	Extended synaptotagmin-1 OS=Mus musculus OX=10090 GN=Esyt1 PE=1 SV=2	179.69	18	75	18	121.5	5.95	2147	23	transport	-0.08	0.869847	8.7782e+06	6.75728e+06	8.31117e+06	9.1889e+06	1.16973e+07	7.81865e+06	8.7782e+06	4.66983e+06	8.01224e+06	7.57562e+06	1.04936e+07	5.20651e+06	Acetyl [N-Term]
P50516	Atp6v1a	V-type proton ATPase catalytic subunit A OS=Mus musculus OX=10090 GN=Atp6v1a PE=1 SV=2	140.662	19	75	19	68.3	5.58	1656	40	cellular homeostasis;metabolic process;response to stimulus;transport	-0.37	0.508447	3.05061e+07	3.19873e+07	3.07171e+07	3.97278e+07	3.2529e+07	3.51411e+07	3.05061e+07	2.21058e+07	2.96123e+07	3.27528e+07	2.91816e+07	2.34008e+07
O35639	Anxa3	Annexin A3 OS=Mus musculus OX=10090 GN=Anxa3 PE=1 SV=4	129.601	14	75	13	36.4	5.76	2168	48	defense response;regulation of biological process;response to stimulus;transport	-0.12	0.96402	6.93231e+06	8.58819e+06	9.36768e+06	1.02892e+07	9.33096e+06	7.36109e+06	6.93231e+06	5.93514e+06	9.03075e+06	8.48277e+06	8.37076e+06	4.90182e+06	Acetyl [N-Term]
Q7TMB8	Cyfip1	Cytoplasmic FMR1-interacting protein 1 OS=Mus musculus OX=10090 GN=Cyfip1 PE=1 SV=1	121.284	19	76	12	145.1	6.9	1564	17	cell differentiation;cell growth;cell organization and biogenesis;development;regulation of biological process;response to stimulus	0.23	0.302259	6.90715e+06	8.37116e+06	1.0581e+07	5.20809e+06	6.45853e+06	4.11866e+06	6.90715e+06	5.78515e+06	1.02005e+07	4.29372e+06	5.79391e+06	2.74266e+06
P02535	Krt10	Keratin, type I cytoskeletal 10 OS=Mus musculus OX=10090 GN=Krt10 PE=1 SV=3	65.431	9	77	7	57.7	5.11	1843	14	cell differentiation;cell organization and biogenesis;response to stimulus	1.28	5.9043e-05	8.0551e+07	5.07262e+07	4.4704e+07	3.21081e+07	3.95571e+07	1.70521e+07	8.0551e+07	3.50559e+07	4.30962e+07	2.64709e+07	3.54865e+07	1.13552e+07
P07901	Hsp90aa1	Heat shock protein HSP 90-alpha OS=Mus musculus OX=10090 GN=Hsp90aa1 PE=1 SV=4	144.625	18	78	13	84.7	5.01	2513	28	cell organization and biogenesis;cellular component movement;metabolic process;regulation of biological process;response to stimulus;transport	-0.26	0.722373	4.56837e+06	5.80748e+06	5.23607e+06	6.27477e+06	6.13462e+06	5.93411e+06	4.56837e+06	4.01344e+06	5.04775e+06	5.17312e+06	5.50334e+06	3.95158e+06
Q5SUA5	Myo1g	Unconventional myosin-Ig OS=Mus musculus OX=10090 GN=Myo1g PE=1 SV=1	188.12	23	78	23	117.2	8.59	2322	30	cellular component movement;regulation of biological process;response to stimulus;transport	-0.51	0.290194	8.96077e+06	1.7596e+07	9.73974e+06	1.6368e+07	1.19766e+07	8.55155e+06	8.96077e+06	1.21603e+07	9.38943e+06	1.34943e+07	1.07441e+07	5.69456e+06
P18242	Ctsd	Cathepsin D OS=Mus musculus OX=10090 GN=Ctsd PE=1 SV=1	152.786	12	81	12	44.9	7.15	2553	37	cell organization and biogenesis;metabolic process	0.05	0.598661	1.65432e+07	1.51104e+07	1.77544e+07	1.49105e+07	1.94759e+07	1.4456e+07	1.65432e+07	1.04425e+07	1.71158e+07	1.22927e+07	1.74717e+07	9.62636e+06
P09055	Itgb1	Integrin beta-1 OS=Mus musculus OX=10090 GN=Itgb1 PE=1 SV=1	181.975	18	81	18	88.2	5.94	2218	30	cell differentiation;cell growth;cell organization and biogenesis;cellular component movement;cellular homeostasis;metabolic process;regulation of biological process;response to stimulus;transport	0.21	0.323195	1.82606e+07	2.12952e+07	2.51367e+07	1.71353e+07	1.93677e+07	1.39343e+07	1.82606e+07	1.47167e+07	2.42326e+07	1.41269e+07	1.73746e+07	9.27896e+06
Q8K1B8	Fermt3	Fermitin family homolog 3 OS=Mus musculus OX=10090 GN=Fermt3 PE=1 SV=1	176.285	16	82	16	75.6	7.05	2625	33	cell organization and biogenesis;regulation of biological process;response to stimulus	0.55	0.0513526	1.33395e+07	1.42794e+07	1.68435e+07	1.00464e+07	1.38017e+07	8.92537e+06	1.33395e+07	9.86823e+06	1.62377e+07	8.28255e+06	1.23815e+07	5.94349e+06
Q61598	Gdi2	Rab GDP dissociation inhibitor beta OS=Mus musculus OX=10090 GN=Gdi2 PE=1 SV=1	175.41	17	82	17	50.5	6.25	1925	45	metabolic process;regulation of biological process;response to stimulus;transport	0.01	0.666224	8.41539e+06	9.6195e+06	1.15717e+07	7.86378e+06	9.79037e+06	7.03493e+06	8.41539e+06	6.64786e+06	1.11555e+07	6.48315e+06	8.78289e+06	4.68463e+06
P10852	Slc3a2	4F2 cell-surface antigen heavy chain OS=Mus musculus OX=10090 GN=Slc3a2 PE=1 SV=1	158.315	14	83	14	58.3	5.91	2679	32	metabolic process;response to stimulus;transport	-0.08	0.874788	1.72634e+07	1.86313e+07	2.56674e+07	2.07303e+07	2.05083e+07	1.49451e+07	1.72634e+07	1.28757e+07	2.47442e+07	1.70908e+07	1.83979e+07	9.95211e+06	Acetyl [N-Term]
P18760	Cfl1	Cofilin-1 OS=Mus musculus OX=10090 GN=Cfl1 PE=1 SV=3	152.507	11	84	11	18.5	8.09	2603	64	cell organization and biogenesis;cellular component movement;metabolic process;regulation of biological process;response to stimulus;transport	-0.15	0.973703	3.26293e+07	4.01335e+07	3.49839e+07	4.69537e+07	4.29204e+07	3.80796e+07	3.26293e+07	2.77355e+07	3.37256e+07	3.87102e+07	3.85037e+07	2.53576e+07	Acetyl [N-Term]
P01942	Hba-a1; Hba-a2	Hemoglobin subunit alpha OS=Mus musculus OX=10090 GN=Hba PE=1 SV=2	35.22	4	84	4	15.1	8.22	1778	25	response to stimulus;transport	-0.07	0.835929	6.42588e+08	7.88563e+08	6.45536e+08	7.3227e+08	6.61992e+08	6.10158e+08	6.42588e+08	5.44962e+08	6.22318e+08	6.03707e+08	5.9387e+08	4.0631e+08
Q8BSL7	Arf2	ADP-ribosylation factor 2 OS=Mus musculus OX=10090 GN=Arf2 PE=1 SV=2	144.15	8	85	5	20.7	6.58	2603	47	regulation of biological process;response to stimulus;transport	-0.41	0.43615	7.0184e+07	6.40421e+07	8.51394e+07	9.75991e+07	9.3878e+07	6.37596e+07	7.0184e+07	4.42584e+07	8.20772e+07	8.04639e+07	8.42176e+07	4.24581e+07
P51150	Rab7	Ras-related protein Rab-7a OS=Mus musculus OX=10090 GN=Rab7a PE=1 SV=2	158.283	15	85	15	23.5	6.7	2831	68	cell organization and biogenesis;cellular homeostasis;metabolic process;regulation of biological process;response to stimulus;transport	-0.14	0.993104	2.33828e+07	1.81507e+07	2.87376e+07	2.51173e+07	3.10464e+07	2.0819e+07	2.33828e+07	1.25436e+07	2.7704e+07	2.07075e+07	2.78516e+07	1.38636e+07
P11499	Hsp90ab1	Heat shock protein HSP 90-beta OS=Mus musculus OX=10090 GN=Hsp90ab1 PE=1 SV=3	202.489	23	86	16	83.2	5.03	3031	38	cell organization and biogenesis;metabolic process;regulation of biological process;response to stimulus	-0.2	0.860297	1.41333e+07	1.93268e+07	1.9986e+07	2.46755e+07	2.11701e+07	2.13588e+07	1.41333e+07	1.33564e+07	1.92672e+07	2.03433e+07	1.89916e+07	1.4223e+07
P17742	Ppia	Peptidyl-prolyl cis-trans isomerase A OS=Mus musculus OX=10090 GN=Ppia PE=1 SV=2	157.163	10	86	10	18	7.9	3492	65	cell differentiation;cell organization and biogenesis;metabolic process;regulation of biological process	-0.23	0.802333	7.30737e+07	3.28532e+07	6.54423e+07	3.08888e+07	7.99642e+07	1.0262e+08	7.30737e+07	2.27042e+07	6.30885e+07	2.54657e+07	7.17355e+07	6.83358e+07
Q04857	Col6a1	Collagen alpha-1(VI) chain OS=Mus musculus OX=10090 GN=Col6a1 PE=1 SV=1	178.079	17	86	17	108.4	5.36	1944	21	cell differentiation;cell organization and biogenesis;response to stimulus	-0.05	0.812823	1.88925e+07	2.37773e+07	2.03671e+07	2.40435e+07	2.64712e+07	2.10157e+07	1.88925e+07	1.64321e+07	1.96345e+07	1.98222e+07	2.37472e+07	1.39945e+07
P48036	Anxa5	Annexin A5 OS=Mus musculus OX=10090 GN=Anxa5 PE=1 SV=1	161.43	18	86	18	35.7	4.96	3298	61	cell organization and biogenesis;coagulation;regulation of biological process;response to stimulus	-0.19	0.881947	3.90502e+07	4.99918e+07	5.63338e+07	6.28563e+07	5.74399e+07	4.29906e+07	3.90502e+07	3.45484e+07	5.43076e+07	5.18208e+07	5.15291e+07	2.86279e+07
P17879	Hspa1b	Heat shock 70 kDa protein 1B OS=Mus musculus OX=10090 GN=Hspa1b PE=1 SV=3	164.21	13	86	6	70.1	5.72	2564	26	cell organization and biogenesis;metabolic process;regulation of biological process;response to stimulus	-0.24	0.775376	3.6967e+06	4.52454e+06	4.66713e+06	4.39301e+06	5.56875e+06	4.26501e+06	3.6967e+06	3.12683e+06	4.49926e+06	3.62174e+06	4.9957e+06	2.84012e+06
P35564	Canx	Calnexin OS=Mus musculus OX=10090 GN=Canx PE=1 SV=1	161.465	16	87	16	67.2	4.64	2039	29	metabolic process;transport	0.18	0.362561	1.42949e+07	1.09629e+07	1.53867e+07	1.53847e+07	1.64121e+07	1.29209e+07	1.42949e+07	7.57626e+06	1.48332e+07	1.26837e+07	1.47232e+07	8.60419e+06
Q8VCE0	Atp1a3	Sodium/potassium-transporting ATPase subunit alpha OS=Mus musculus OX=10090 GN=Atp1a3 PE=1 SV=1	196.838	18	88	6	115.9	5.64	3510	22	cellular homeostasis;regulation of biological process;response to stimulus;transport	0.18	0.369436	357877	439021	518675	518291	411980	261215	357877	303399	500020	427296	369586	173946
Q922U2	Krt5	Keratin, type II cytoskeletal 5 OS=Mus musculus OX=10090 GN=Krt5 PE=1 SV=1	105.224	15	88	7	61.7	7.75	2184	21	metabolic process	0.87	0.00434823	7.18777e+07	3.79266e+07	5.6202e+07	3.78761e+07	5.03789e+07	1.27825e+07	7.18777e+07	2.62104e+07	5.41806e+07	3.12263e+07	4.51947e+07	8.51199e+06
P35441	Thbs1	Thrombospondin-1 OS=Mus musculus OX=10090 GN=Thbs1 PE=1 SV=1	143.209	18	90	18	129.6	4.96	2111	18	cell organization and biogenesis;cellular component movement;defense response;metabolic process;regulation of biological process;response to stimulus	-0.38	0.502324	1.89703e+07	2.78797e+07	1.86872e+07	2.61828e+07	2.91387e+07	3.00446e+07	1.89703e+07	1.92671e+07	1.80151e+07	2.15859e+07	2.61402e+07	2.0007e+07
P35700	Prdx1	Peroxiredoxin-1 OS=Mus musculus OX=10090 GN=Prdx1 PE=1 SV=1	111.075	13	97	11	22.2	8.12	1929	73	cell proliferation;cellular homeostasis;defense response;metabolic process;regulation of biological process;response to stimulus	-0.48	0.33273	5.38236e+07	5.4662e+07	7.72846e+07	8.94343e+07	7.87567e+07	6.09672e+07	5.38236e+07	3.77759e+07	7.45049e+07	7.37326e+07	7.06523e+07	4.05987e+07
P08752	Gnai2	Guanine nucleotide-binding protein G(i) subunit alpha-2 OS=Mus musculus OX=10090 GN=Gnai2 PE=1 SV=5	232.044	15	98	10	40.5	5.45	3462	52	cell division;cell proliferation;regulation of biological process;response to stimulus	-0.09	0.897775	4.62253e+07	4.78188e+07	6.59964e+07	5.10792e+07	5.92791e+07	3.90698e+07	4.62253e+07	3.30467e+07	6.36227e+07	4.21113e+07	5.3179e+07	2.6017e+07
G5E829	Atp2b1	Plasma membrane calcium-transporting ATPase 1 OS=Mus musculus OX=10090 GN=Atp2b1 PE=1 SV=1	280.96	27	100	27	134.7	5.91	3061	30	cell communication;cellular homeostasis;response to stimulus;transport	-0.35	0.547628	1.3277e+07	1.44667e+07	2.06887e+07	1.79288e+07	1.82178e+07	1.25456e+07	1.3277e+07	9.99767e+06	1.99446e+07	1.47811e+07	1.63431e+07	8.35423e+06	Acetyl [N-Term]
A0A286YDF5		Myoferlin OS=Mus musculus OX=10090 GN=Myof PE=1 SV=1	266.046	34	100	34	234.4	6.14	2290	22		-0.34	0.563904	6.4322e+06	5.42427e+06	7.61677e+06	7.82364e+06	9.03459e+06	6.08726e+06	6.4322e+06	3.74861e+06	7.34282e+06	6.45007e+06	8.10489e+06	4.05357e+06
Q64727	Vcl	Vinculin OS=Mus musculus OX=10090 GN=Vcl PE=1 SV=4	203.915	27	101	27	116.6	6	2770	32	cell growth;cell organization and biogenesis;regulation of biological process	-0.1	0.918114	1.05652e+07	1.40894e+07	1.02361e+07	1.18742e+07	1.16389e+07	1.40988e+07	1.05652e+07	9.73695e+06	9.86795e+06	9.78945e+06	1.04412e+07	9.38852e+06
Q7TMM9	Tubb2a	Tubulin beta-2A chain OS=Mus musculus OX=10090 GN=Tubb2a PE=1 SV=1	199.953	12	103	2	49.9	4.89	2883	42	cell organization and biogenesis	-0.12	0.951184	448474	791318	707520	1.01737e+06	883892	680082	448474	546866	682073	838752	792936	452873
P10107	Anxa1	Annexin A1 OS=Mus musculus OX=10090 GN=Anxa1 PE=1 SV=2	202.734	23	107	23	38.7	7.37	3298	68	cell differentiation;cell organization and biogenesis;cellular component movement;defense response;metabolic process;regulation of biological process;response to stimulus;transport	-0.25	0.755787	3.2053e+07	3.63689e+07	4.43232e+07	4.34889e+07	4.3225e+07	2.85037e+07	3.2053e+07	2.51339e+07	4.2729e+07	3.58536e+07	3.87769e+07	1.89809e+07	Acetyl [N-Term]
O08992	Sdcbp	Syntenin-1 OS=Mus musculus OX=10090 GN=Sdcbp PE=1 SV=1	144.34	5	109	5	32.4	7.15	2475	23	cell communication;cell organization and biogenesis;regulation of biological process;response to stimulus	-0.48	0.329345	2.76023e+07	4.01077e+07	4.50824e+07	3.80584e+07	5.21437e+07	4.18312e+07	2.76023e+07	2.77177e+07	4.34609e+07	3.13766e+07	4.67779e+07	2.78558e+07	Acetyl [N-Term]
P10126	Eef1a1; LOC101056619	Elongation factor 1-alpha 1 OS=Mus musculus OX=10090 GN=Eef1a1 PE=1 SV=3	170.913	15	114	15	50.1	9.01	3107	47	cell organization and biogenesis;metabolic process;regulation of biological process;response to stimulus	-0.38	0.486229	6.10116e+07	5.34804e+07	6.92286e+07	8.29127e+07	8.63134e+07	5.43732e+07	6.10116e+07	3.69593e+07	6.67387e+07	6.8356e+07	7.74314e+07	3.62077e+07
P09103	P4hb	Protein disulfide-isomerase OS=Mus musculus OX=10090 GN=P4hb PE=1 SV=2	229.112	22	116	22	57	4.88	3208	48	cellular homeostasis;metabolic process;regulation of biological process;response to stimulus	0.06	0.58337	2.55834e+07	1.72589e+07	2.36641e+07	2.36091e+07	2.14112e+07	1.95175e+07	2.55834e+07	1.19273e+07	2.2813e+07	1.94641e+07	1.92079e+07	1.29969e+07
P01027	C3	Complement C3 OS=Mus musculus OX=10090 GN=C3 PE=1 SV=3	77.925	14	117	14	186.4	6.73	1803	9	cell organization and biogenesis;coagulation;defense response;metabolic process;regulation of biological process;response to stimulus	-0.25	0.742469	1.62996e+08	2.01648e+08	1.59776e+08	1.86478e+08	1.70755e+08	2.07456e+08	1.62996e+08	1.39356e+08	1.54029e+08	1.53739e+08	1.53184e+08	1.38147e+08
Q62009	Postn	Periostin OS=Mus musculus OX=10090 GN=Postn PE=1 SV=2	239.19	16	117	16	93.1	7.53	3867	21	cell communication;cell growth;cell organization and biogenesis;regulation of biological process;response to stimulus	-0.23	0.792798	9.18456e+07	9.87032e+07	7.16617e+07	1.04481e+08	1.09965e+08	1.05386e+08	9.18456e+07	6.8212e+07	6.90842e+07	8.61376e+07	9.86487e+07	7.01777e+07
Q8BFZ3	Actbl2	Beta-actin-like protein 2 OS=Mus musculus OX=10090 GN=Actbl2 PE=1 SV=1	137.726	8	118	2	42	5.49	3462	32		-0.07	0.855118	368819	585265	468911	1.14129e+06	616010	362508	368819	404466	452046	940913	552619	241398
P17182	Eno1; Gm5506; Eno1b	Alpha-enolase OS=Mus musculus OX=10090 GN=Eno1 PE=1 SV=3	218.895	16	119	12	47.1	6.8	3717	48	metabolic process;regulation of biological process;response to stimulus	-0.29	0.673885	4.02183e+07	4.57228e+07	4.46146e+07	5.54064e+07	5.8455e+07	4.62121e+07	4.02183e+07	3.15982e+07	4.301e+07	4.56789e+07	5.24398e+07	3.07731e+07
P97429	Anxa4	Annexin A4 OS=Mus musculus OX=10090 GN=Anxa4 PE=1 SV=4	211.546	18	119	18	35.9	5.57	3991	54	cell differentiation;regulation of biological process;response to stimulus	-0.47	0.353705	5.52099e+07	7.39284e+07	5.82256e+07	7.04537e+07	7.31218e+07	6.22724e+07	5.52099e+07	5.10905e+07	5.61314e+07	5.80844e+07	6.55972e+07	4.14678e+07
Q9WVK4	Ehd1	EH domain-containing protein 1 OS=Mus musculus OX=10090 GN=Ehd1 PE=1 SV=1	338.611	25	120	17	60.6	6.83	3323	62	cell organization and biogenesis;regulation of biological process;response to stimulus;transport	1.52	2.59659e-06	3.01541e+07	3.15391e+07	3.83969e+07	1.26197e+07	1.52847e+07	1.03576e+07	3.01541e+07	2.17961e+07	3.70159e+07	1.04041e+07	1.37118e+07	6.89723e+06	Acetyl [N-Term]
P14211	Calr	Calreticulin OS=Mus musculus OX=10090 GN=Calr PE=1 SV=1	247.26	16	123	16	48	4.49	2604	47	cell differentiation;cell organization and biogenesis;metabolic process;regulation of biological process;response to stimulus;transport	0.41	0.121115	3.72294e+07	2.28588e+07	3.49626e+07	3.05836e+07	2.89678e+07	2.61433e+07	3.72294e+07	1.57973e+07	3.37051e+07	2.52141e+07	2.59869e+07	1.74091e+07
P09411	Pgk1	Phosphoglycerate kinase 1 OS=Mus musculus OX=10090 GN=Pgk1 PE=1 SV=4	263.335	14	124	11	44.5	7.9	3824	45	cell differentiation;metabolic process;regulation of biological process;response to stimulus	-0.3	0.651536	3.39834e+07	3.10031e+07	4.22544e+07	3.78792e+07	4.2912e+07	2.22403e+07	3.39834e+07	2.14257e+07	4.07347e+07	3.12288e+07	3.84961e+07	1.481e+07
P27773	Pdia3	Protein disulfide-isomerase A3 OS=Mus musculus OX=10090 GN=Pdia3 PE=1 SV=2	250.564	24	125	24	56.6	6.21	2655	53	cell communication;cellular homeostasis;metabolic process;regulation of biological process;response to stimulus	0.12	0.466717	3.85002e+07	2.46702e+07	3.47193e+07	3.24724e+07	3.22006e+07	2.60591e+07	3.85002e+07	1.70491e+07	3.34705e+07	2.67713e+07	2.8887e+07	1.7353e+07
P68372	Tubb4b	Tubulin beta-4B chain OS=Mus musculus OX=10090 GN=Tubb4b PE=1 SV=1	246.287	16	125	3	49.8	4.89	4025	54	cell organization and biogenesis	-0.32	0.616767	1.85242e+06	1.96848e+06	2.70153e+06	2.72279e+06	2.5563e+06	2.0029e+06	1.85242e+06	1.36038e+06	2604360	2.24475e+06	2.29325e+06	1.33375e+06
P20152	Vim	Vimentin OS=Mus musculus OX=10090 GN=Vim PE=1 SV=3	199.133	25	126	24	53.7	5.12	3556	52	cell differentiation;cell organization and biogenesis;metabolic process;regulation of biological process;response to stimulus	-0.52	0.286302	2.68432e+07	3.226e+07	2.9949e+07	5.04197e+07	4.87269e+07	4.43455e+07	2.68432e+07	2.22943e+07	2.88718e+07	41567661	4.37126e+07	2.95301e+07
P05064	Aldoa	Fructose-bisphosphate aldolase A OS=Mus musculus OX=10090 GN=Aldoa PE=1 SV=2	270.486	18	129	15	39.3	8.09	3797	58	cell organization and biogenesis;cellular homeostasis;metabolic process;regulation of biological process	-0.35	0.540289	1.8023e+07	2.09065e+07	2.58221e+07	2.88494e+07	2.67494e+07	2.2e+07	1.8023e+07	1.44481e+07	2.48934e+07	2.37844e+07	2.39967e+07	1.465e+07
P07356	Anxa2	Annexin A2 OS=Mus musculus OX=10090 GN=Anxa2 PE=1 SV=2	221.85	20	129	20	38.7	7.69	4444	55	cell organization and biogenesis;metabolic process;regulation of biological process;response to stimulus;transport	-0.38	0.493643	4.02825e+07	4.12711e+07	6.12711e+07	5.33857e+07	6.38072e+07	4.68892e+07	4.02825e+07	2.85217e+07	5.90674e+07	4.40129e+07	5.72411e+07	3.1224e+07	Acetyl [N-Term]
P26041	Msn	Moesin OS=Mus musculus OX=10090 GN=Msn PE=1 SV=3	198.881	27	130	20	67.7	6.6	2641	43	cell differentiation;cell organization and biogenesis;cell proliferation;cellular component movement;regulation of biological process;response to stimulus	-0.21	0.832613	2.87959e+07	3.09858e+07	4.33037e+07	3.4068e+07	3.86212e+07	2.70932e+07	2.87959e+07	2.14137e+07	4.17462e+07	2.80868e+07	3.46469e+07	1.80417e+07
Q61233	Lcp1	Plastin-2 OS=Mus musculus OX=10090 GN=Lcp1 PE=1 SV=4	235.429	23	131	23	70.1	5.33	4170	47	cell organization and biogenesis;cellular component movement;regulation of biological process;response to stimulus	-0.33	0.586137	2.05124e+07	2.41908e+07	2.84635e+07	3.46985e+07	2.90984e+07	2.5215e+07	2.05124e+07	1.67178e+07	2.74398e+07	2.86066e+07	2.61041e+07	1.67909e+07
E9QPE7		Myosin-11 OS=Mus musculus OX=10090 GN=Myh11 PE=1 SV=2	224.943	22	135	3	227	5.48	4769	12		-0.17	0.927813	160081	156743	208625	105956	161346	61575.6	160081	108322	201122	87353.9	144743	41003.8
P43406	Itgav	Integrin alpha-V OS=Mus musculus OX=10090 GN=Itgav PE=1 SV=2	236.173	31	135	31	115.3	5.63	4202	35	cell differentiation;cell growth;cell organization and biogenesis;cellular component movement;cellular homeostasis;defense response;development;metabolic process;regulation of biological process;response to stimulus;transport	0.26	0.262753	1.95007e+07	2.19021e+07	2.64301e+07	1.64679e+07	1.85227e+07	1.75576e+07	1.95007e+07	1.51361e+07	2.54795e+07	1.35767e+07	1.66167e+07	1.16918e+07
P08113	Hsp90b1	Endoplasmin OS=Mus musculus OX=10090 GN=Hsp90b1 PE=1 SV=2	305.591	28	138	26	92.4	4.82	3566	44	cell organization and biogenesis;metabolic process;regulation of biological process;response to stimulus;transport	0.12	0.462674	4.6588e+07	4.69589e+07	4.64363e+07	7.03677e+07	4.59241e+07	3.73504e+07	4.6588e+07	3.24525e+07	4.47661e+07	5.80134e+07	4.11983e+07	2.4872e+07
Q8BTM8	Flna	Filamin-A OS=Mus musculus OX=10090 GN=Flna PE=1 SV=5	420.285	46	138	42	281	6.04	3645	27	cell organization and biogenesis;cellular component movement;metabolic process;regulation of biological process;response to stimulus;transport	-0.38	0.501129	1.05915e+07	1.28492e+07	1.20572e+07	1.98245e+07	1.80556e+07	1.42468e+07	1.05915e+07	8.87985e+06	1.16235e+07	1.63439e+07	1.61976e+07	9.4871e+06
P99024	Tubb5	Tubulin beta-5 chain OS=Mus musculus OX=10090 GN=Tubb5 PE=1 SV=1	313.362	17	148	3	49.6	4.89	4416	57	cell organization and biogenesis	-0.52	0.275051	2.27563e+07	2.43352e+07	2.9096e+07	3.15659e+07	3.5473e+07	2.15305e+07	2.27563e+07	1.68176e+07	2.80495e+07	2.60239e+07	3.18227e+07	1.43374e+07
Q99P72	Rtn4	Reticulon-4 OS=Mus musculus OX=10090 GN=Rtn4 PE=1 SV=2	281.192	12	152	12	126.5	4.54	4904	19	cell organization and biogenesis;cellular component movement;regulation of biological process	0.21	0.323641	3.27973e+07	3.3413e+07	3.12153e+07	2.5799e+07	3.3553e+07	2.47571e+07	3.27973e+07	2.30911e+07	3.00926e+07	2.12695e+07	3.01003e+07	1.6486e+07	Acetyl [N-Term]
P19221	F2	Prothrombin OS=Mus musculus OX=10090 GN=F2 PE=1 SV=1	182.813	8	153	8	70.2	6.43	6139	12	cellular homeostasis;coagulation;defense response;metabolic process;regulation of biological process;response to stimulus	0.23	0.295186	1.56782e+08	8.73926e+07	1.37711e+08	1.14021e+08	1.84513e+08	1.11647e+08	1.56782e+08	6.03955e+07	1.32758e+08	9.40024e+07	1.65525e+08	7.43466e+07
P06800		Receptor-type tyrosine-protein phosphatase C OS=Mus musculus OX=10090 GN=Ptprc PE=1 SV=4	400.034	29	158	29	144.7	5.94	3489	28		0.06	0.584178	3.07336e+07	3.08658e+07	4.52322e+07	2.85963e+07	3.50299e+07	2.22194e+07	3.07336e+07	2.13308e+07	4.36053e+07	2.35757e+07	3.14252e+07	1.47961e+07
Q9JKF1	Iqgap1	Ras GTPase-activating-like protein IQGAP1 OS=Mus musculus OX=10090 GN=Iqgap1 PE=1 SV=2	364.824	40	160	36	188.6	6.48	5258	33	cell growth;regulation of biological process;response to stimulus	-0.82	0.0548661	9.77231e+06	1.01425e+07	1.47857e+07	1.78707e+07	1.84872e+07	1.1761e+07	9.77231e+06	7.00927e+06	1.42539e+07	1.47332e+07	1.65847e+07	7.83178e+06	Acetyl [N-Term]
P14824	Anxa6	Annexin A6 OS=Mus musculus OX=10090 GN=Anxa6 PE=1 SV=3	269.253	31	164	31	75.8	5.5	3868	49	cell organization and biogenesis;cellular homeostasis;regulation of biological process;response to stimulus;transport	-0.43	0.4135	3.5504e+07	3.54937e+07	4.90758e+07	4.61728e+07	5.33609e+07	3.91791e+07	3.5504e+07	2.4529e+07	4.73106e+07	3.80663e+07	4.78698e+07	2.60897e+07
Q8VDN2	Atp1a1	Sodium/potassium-transporting ATPase subunit alpha-1 OS=Mus musculus OX=10090 GN=Atp1a1 PE=1 SV=1	310.735	30	166	18	112.9	5.45	5731	36	cellular homeostasis;metabolic process;regulation of biological process;response to stimulus;transport	-0.25	0.752561	2.99831e+07	3.50063e+07	4.62432e+07	4.09184e+07	4.24597e+07	2.87097e+07	2.99831e+07	2.41922e+07	44579928	3.37345e+07	3.80904e+07	1.91181e+07
P82198	Tgfbi	Transforming growth factor-beta-induced protein ig-h3 OS=Mus musculus OX=10090 GN=Tgfbi PE=1 SV=1	261.511	20	168	20	74.6	7.06	4846	37	cell differentiation;cell organization and biogenesis;cell proliferation	-0.23	0.806212	6.85734e+07	8.51966e+07	6.1237e+07	8.09596e+07	9.67957e+07	8.7171e+07	6.85734e+07	5.88778e+07	5.90345e+07	6.67457e+07	8.6835e+07	5.8048e+07
A0A0A6YWR2		Ig gamma-1 chain C region secreted form (Fragment) OS=Mus musculus OX=10090 GN=Ighg1 PE=1 SV=1	285.197	15	171	2	43.4	6.44	4158	30		-1.52	9.40795e-05	2.67385e+07	1.08198e+08	5.9077e+07	1.41216e+08	8.79035e+07	1.57273e+08	2.67385e+07	7.47734e+07	5.69522e+07	116423035	7.88578e+07	1.0473e+08
P52480	Pkm	Pyruvate kinase PKM OS=Mus musculus OX=10090 GN=Pkm PE=1 SV=4	410.881	27	178	27	57.8	7.47	5724	59	cell death;cell organization and biogenesis;metabolic process;response to stimulus	-0.39	0.48254	5.84923e+07	5.97167e+07	7.40747e+07	7.75722e+07	7.94627e+07	6.1143e+07	5.84923e+07	4.12691e+07	7.14104e+07	6.3953e+07	7.12856e+07	4.07157e+07
A0A0A0MQA5		Tubulin alpha chain (Fragment) OS=Mus musculus OX=10090 GN=Tuba4a PE=1 SV=1	270.221	17	179	6	52.9	5.19	5477	50	cell organization and biogenesis	-0.25	0.760284	6.33402e+07	6.06622e+07	8.2307e+07	7.60872e+07	8.45197e+07	5.05916e+07	6.33402e+07	4.19226e+07	7.93467e+07	6.27288e+07	7.58223e+07	3.36894e+07
P08226	Apoe	Apolipoprotein E OS=Mus musculus OX=10090 GN=Apoe PE=1 SV=2	210.05	16	183	16	35.8	5.68	4751	45	cell organization and biogenesis;cellular homeostasis;metabolic process;regulation of biological process;response to stimulus;transport	-0.21	0.834508	1.43294e+08	2.27571e+08	2.16309e+08	1.71821e+08	1.93283e+08	2.704e+08	1.43294e+08	1.5727e+08	2.08529e+08	1.41655e+08	1.73393e+08	1.80062e+08
P68369	Tuba1a	Tubulin alpha-1A chain OS=Mus musculus OX=10090 GN=Tuba1a PE=1 SV=1	285.357	17	184	1	50.1	5.06	6220	53	cell organization and biogenesis	-0.36	0.532035	2.09922e+07	1.91134e+07	3.37323e+07	2.52348e+07	2.66472e+07	1.73299e+07	2.09922e+07	1.32089e+07	3.25191e+07	2.08044e+07	2.3905e+07	1.15401e+07
P20029	Hspa5	Endoplasmic reticulum chaperone BiP OS=Mus musculus OX=10090 GN=Hspa5 PE=1 SV=3	314.225	25	198	23	72.4	5.16	6999	44	cell communication;cell death;cell differentiation;cell organization and biogenesis;metabolic process;regulation of biological process;response to stimulus;transport	0.22	0.31318	5.03921e+07	3.50291e+07	4.77406e+07	4.39288e+07	4.34136e+07	3.9005e+07	5.03921e+07	2.4208e+07	4.60235e+07	3.62163e+07	3.89461e+07	2.59738e+07
Q64514	Tpp2	Tripeptidyl-peptidase 2 OS=Mus musculus OX=10090 GN=Tpp2 PE=1 SV=3	386.16	39	203	39	139.8	6.58	6101	40	metabolic process	-0.15	0.984637	3.69954e+07	4.08904e+07	3.13406e+07	3.48873e+07	4.67098e+07	3.83047e+07	3.69954e+07	2.82586e+07	3.02134e+07	2.87623e+07	4.19031e+07	2.55075e+07	Acetyl [N-Term]
P13020	Gsn	Gelsolin OS=Mus musculus OX=10090 GN=Gsn PE=1 SV=3	304.096	18	203	18	85.9	6.18	7594	33	cell death;cell organization and biogenesis;metabolic process;regulation of biological process;response to stimulus;transport	-0.23	0.795124	1.56622e+08	1.83455e+08	1.18762e+08	1.83746e+08	1.73415e+08	2.14999e+08	1.56622e+08	1.26783e+08	1.1449e+08	1.51486e+08	1.55569e+08	1.4317e+08
P68033	Actc1	Actin, alpha cardiac muscle 1 OS=Mus musculus OX=10090 GN=Actc1 PE=1 SV=1	255.232	20	210	10	42	5.39	4781	77	cell organization and biogenesis;cellular component movement;regulation of biological process;response to stimulus	-0.21	0.832921	2.1469e+08	2.30424e+08	2.85656e+08	3.36309e+08	2.95284e+08	2.47184e+08	2.1469e+08	1.59242e+08	2.75382e+08	2.77264e+08	2.64898e+08	1.64602e+08
E9PWQ3		Collagen, type VI, alpha 3 OS=Mus musculus OX=10090 GN=Col6a3 PE=1 SV=2	482.558	55	222	55	353.7	6.93	6889	21	regulation of biological process	-0.04	0.775439	3.48674e+07	3.95947e+07	3.93501e+07	4.47557e+07	4.52589e+07	4.04187e+07	3.48674e+07	2.73632e+07	3.79348e+07	3.68981e+07	4.06016e+07	2.69152e+07
Q9WU78	Pdcd6ip	Programmed cell death 6-interacting protein OS=Mus musculus OX=10090 GN=Pdcd6ip PE=1 SV=3	392.751	34	229	34	96	6.52	6358	47	cell death;cell division;cell organization and biogenesis;regulation of biological process;transport	-0.3	0.640499	4.34203e+07	6.65134e+07	7.4937e+07	6.99918e+07	8.83654e+07	6.73841e+07	4.34203e+07	4.59662e+07	7.22417e+07	5.77036e+07	7.92722e+07	4.48717e+07
Q61830	Mrc1	Macrophage mannose receptor 1 OS=Mus musculus OX=10090 GN=Mrc1 PE=1 SV=2	481.179	49	232	49	164.9	6.83	6727	41	regulation of biological process;response to stimulus;transport	0.22	0.310729	6.80179e+07	6.41999e+07	7.82407e+07	5.47793e+07	8.58499e+07	6.75006e+07	6.80179e+07	4.43674e+07	7.54266e+07	4.51618e+07	7.70156e+07	4.49493e+07
A0A0A0MQF6	Gapdh	Glyceraldehyde-3-phosphate dehydrogenase OS=Mus musculus OX=10090 GN=Gapdh PE=1 SV=1	345.711	15	234	15	38.6	8.97	8222	61	cell death;cell organization and biogenesis;defense response;development;metabolic process;regulation of biological process;response to stimulus	-0.44	0.400468	1.36238e+08	1.29269e+08	1.50634e+08	1.8183e+08	1.97904e+08	1.40861e+08	1.36238e+08	8.93353e+07	1.45216e+08	1.49907e+08	1.77538e+08	9.3801e+07
P11835	Itgb2	Integrin beta-2 OS=Mus musculus OX=10090 GN=Itgb2 PE=1 SV=2	525.219	35	247	34	85	7.12	9626	57	cell organization and biogenesis;cell proliferation;cellular component movement;metabolic process;regulation of biological process;response to stimulus;transport	-0.02	0.736226	7.60394e+07	8.73444e+07	1.07659e+08	8.80166e+07	9.18984e+07	6.92324e+07	7.60394e+07	6.03621e+07	1.03787e+08	7.25638e+07	8.24417e+07	4.61025e+07
G5E8F1	Itgam	Integrin alpha-M OS=Mus musculus OX=10090 GN=Itgam PE=1 SV=2	585.007	36	252	36	127.5	7.25	8347	43	cell organization and biogenesis;cell proliferation;cellular component movement;regulation of biological process;response to stimulus	-0.12	0.963671	6.63867e+07	6.8349e+07	8.38486e+07	7.35e+07	8.21421e+07	5.38107e+07	6.63867e+07	4.72348e+07	8.08328e+07	6.05958e+07	7.36893e+07	3.58331e+07
Q3UH59	Myh10	Myosin-10 OS=Mus musculus OX=10090 GN=Myh10 PE=1 SV=1	567.294	49	252	30	233.3	5.57	8795	30	cell organization and biogenesis;cell proliferation;cellular component movement;metabolic process;regulation of biological process;transport	-0.18	0.912015	1.33293e+07	1.39606e+07	1.76949e+07	1.8687e+07	1.67577e+07	1.20681e+07	1.33293e+07	9.64794e+06	1.70585e+07	1.54062e+07	1.50332e+07	8.03629e+06
E9Q3X0	Mvp	Major vault protein OS=Mus musculus OX=10090 GN=Mvp PE=1 SV=1	533.327	35	263	1	96.8	5.64	8966	54	cell proliferation;metabolic process;regulation of biological process;response to stimulus	-0.31	0.623258	623293	396179	1.06114e+06	773783	1.31898e+06	1.0188e+06	623293	273792	1.02297e+06	637931	1183250	678428
Q9EQK5	Mvp	Major vault protein OS=Mus musculus OX=10090 GN=Mvp PE=1 SV=4	524.941	35	264	1	95.9	5.59	8983	54	cell proliferation;metabolic process;regulation of biological process;response to stimulus	-0.28	0.684379	8.15845e+07	4.63582e+07	9.99969e+07	1.03502e+08	1.26061e+08	1.15027e+08	8.15845e+07	3.20373e+07	9.64003e+07	8.53305e+07	1.13088e+08	7.65978e+07	Acetyl [N-Term]
P63017	Hspa8	Heat shock cognate 71 kDa protein OS=Mus musculus OX=10090 GN=Hspa8 PE=1 SV=1	436.529	30	282	19	70.8	5.52	8049	51	cell organization and biogenesis;metabolic process;regulation of biological process;transport	-0.25	0.756608	1.0951e+08	1.47373e+08	1.50336e+08	1.45749e+08	1.67473e+08	1.43528e+08	1.0951e+08	1.01847e+08	1.44929e+08	1.2016e+08	1.50239e+08	9.55764e+07
P97449	Anpep	Aminopeptidase N OS=Mus musculus OX=10090 GN=Anpep PE=1 SV=4	488.987	31	285	31	109.6	5.9	10509	37	cell communication;cell differentiation;development;metabolic process;regulation of biological process;response to stimulus	-0.16	0.941398	1.64644e+08	1.9621e+08	2.41506e+08	1.95971e+08	2.30303e+08	1.60445e+08	1.64644e+08	1.35598e+08	2.3282e+08	1.61565e+08	2.06603e+08	1.06842e+08
P07724	Alb	Serum albumin OS=Mus musculus OX=10090 GN=Alb PE=1 SV=3	89.756	4	302	4	68.6	6.07	15669	7	cell communication;regulation of biological process;response to stimulus;transport	0.17	0.382366	1.72263e+09	2.39554e+09	1.27489e+09	1.83928e+09	1.62808e+09	1.96438e+09	1.72263e+09	1.65551e+09	1.22904e+09	1.51637e+09	1.46055e+09	1.3081e+09
A0A087WR50	Fn1	Fibronectin OS=Mus musculus OX=10090 GN=Fn1 PE=1 SV=1	826.364	65	313	65	262.7	5.82	8687	41	cell differentiation;cell organization and biogenesis;cellular component movement;defense response;metabolic process;regulation of biological process;response to stimulus	-0.41	0.446721	7.78135e+07	8.05289e+07	6.8383e+07	1.01916e+08	9.6804e+07	9.37827e+07	7.78135e+07	5.5652e+07	6.59235e+07	8.40225e+07	8.68424e+07	6.24508e+07
P63260	Actg1	Actin, cytoplasmic 2 OS=Mus musculus OX=10090 GN=Actg1 PE=1 SV=1	567.465	20	318	1	41.8	5.48	10749	78	cell organization and biogenesis	0.1	0.497902	231396	493121	184609	812334	127903	172108	231396	340787	177969	669715	114741	114608	Acetyl [N-Term]
P60710	Actb	Actin, cytoplasmic 1 OS=Mus musculus OX=10090 GN=Actb PE=1 SV=1	598.054	20	354	1	41.7	5.48	12758	78	cell organization and biogenesis;response to stimulus	-0.53	0.266773	1.33117e+08	1.30066e+08	1.55561e+08	2.1337e+08	2.03148e+08	1.42629e+08	1.33117e+08	8.98862e+07	1.49966e+08	1.75909e+08	1.82244e+08	9.49782e+07	Acetyl [N-Term]
E9Q616	Ahnak	AHNAK nucleoprotein (desmoyokin) OS=Mus musculus OX=10090 GN=Ahnak PE=1 SV=1	842.321	97	357	97	603.9	6.3	8522	46	cell organization and biogenesis;regulation of biological process	-0.19	0.889952	4.65596e+07	5.12489e+07	6.10953e+07	5.39636e+07	5.81367e+07	4.62554e+07	4.65596e+07	3.54172e+07	5.88979e+07	4.44893e+07	5.21542e+07	3.08019e+07	Acetyl [N-Term]
A0A0R4J0I9	Lrp1	Low density lipoprotein receptor-related protein 1 OS=Mus musculus OX=10090 GN=Lrp1 PE=1 SV=1	926.837	84	364	84	504.4	5.36	11054	26	cell proliferation;development;metabolic process;regulation of biological process;response to stimulus;transport	-0.05	0.799786	4.19415e+07	3.91367e+07	4.83565e+07	4.34725e+07	5.66597e+07	4.02844e+07	4.19415e+07	2.70467e+07	4.66173e+07	3.58401e+07	5.08292e+07	2.68258e+07
P26039	Tln1	Talin-1 OS=Mus musculus OX=10090 GN=Tln1 PE=1 SV=2	854.65	72	365	72	269.7	6.18	13132	38	cell organization and biogenesis;regulation of biological process;response to stimulus	-0.07	0.851298	5.03186e+07	5.50504e+07	5.96852e+07	6.0698e+07	5.89347e+07	4.61437e+07	5.03186e+07	3.80443e+07	5.75385e+07	5.00414e+07	5.28701e+07	3.07276e+07
P21956	Mfge8	Lactadherin OS=Mus musculus OX=10090 GN=Mfge8 PE=1 SV=3	487.999	24	406	24	51.2	6.52	12282	53	cell organization and biogenesis;regulation of biological process	0.04	0.60922	5.54584e+08	5.73402e+08	6.053e+08	5.51594e+08	6.74679e+08	5.10458e+08	5.54584e+08	3.96268e+08	5.8353e+08	4.54752e+08	6.05251e+08	3.39919e+08
Q5SXR6	Cltc	Clathrin heavy chain OS=Mus musculus OX=10090 GN=Cltc PE=1 SV=1	904.771	72	457	72	191.9	5.69	15219	54	cell differentiation;cell division;cell organization and biogenesis;metabolic process;regulation of biological process;transport	-0.53	0.271595	1.25457e+08	1.73104e+08	1.67938e+08	1.81431e+08	2.77415e+08	1.93984e+08	1.25457e+08	1.19629e+08	1.61898e+08	1.49578e+08	2.48868e+08	1.29176e+08	Acetyl [N-Term]
Q8VDD5	Myh9	Myosin-9 OS=Mus musculus OX=10090 GN=Myh9 PE=1 SV=4	1369.45	90	673	69	226.2	5.66	24309	47	cell differentiation;cell organization and biogenesis;cellular component movement;metabolic process;regulation of biological process;transport	-0.32	0.607097	2.73036e+08	2.64944e+08	3.18776e+08	3.54267e+08	3.26867e+08	2.49852e+08	2.73036e+08	1.83098e+08	3.0731e+08	2.92069e+08	2.93231e+08	1.66379e+08
