# Supplementary material for: Critical contributions of protein cargos to the functions of macrophage-derived extracellular vesicles
Source: J Nanobiotechnology. 2023 Sep 28;21:352. doi: 10.1186/s12951-023-02105-9 (PMC10537535; doi:10.1186/s12951-023-02105-9)
Supplement: Supplementary file 3 — Additional file 3: Table S2. Protein profiles of M0- and M2-EV pairs. [file 12951_2023_2105_MOESM3_ESM.xlsx]

## Sheet: Proteins
Supplementary Table S2: Protein profiles of M0- and M2-EV pairs
Accession	Gene Symbol	Description	Sum PEP Score	# Peptides	# PSMs	# Unique Peptides	MW [kDa]	calc. pI	Score Mascot: Mascot	Coverage [%] (by Search Engine): Mascot	Biological Process	Abundance Ratio (log2): (M2) / (M0)	Abundance Ratio P-Value: (M2) / (M0)	Abundances (Normalized): F1: M0-1	Abundances (Normalized): F2: M0-2	Abundances (Normalized): F3: M0-3	Abundances (Normalized): F4: M2-1	Abundances (Normalized): F5: M2-2	Abundances (Normalized): F6: M2-3	Abundance: F1: M0-1	Abundance: F2: M0-2	Abundance: F3: M0-3	Abundance: F4: M2-1	Abundance: F5: M2-2	Abundance: F6: M2-3
Q9JKK1	Stx6	Syntaxin-6 OS=Mus musculus OX=10090 GN=Stx6 PE=1 SV=1	11.401	2	2	2	29	4.92	74	10	cell organization and biogenesis;regulation of biological process;transport	-0.09	0.645791	433043	251204	254951	261677	280206	236414	433043	69366.7	73880.3	54303.4	136491	73563.6
P26443	Glud1	Glutamate dehydrogenase 1, mitochondrial OS=Mus musculus OX=10090 GN=Glud1 PE=1 SV=1	8.058	2	2	2	61.3	8	16	5	metabolic process;regulation of biological process;response to stimulus	0.09	0.402439	505031	316909	391411	217860	542676	353825	505031	87510	113424	45210.5	264343	110098
B1AQZ2	Kif3a	Kinesin-like protein OS=Mus musculus OX=10090 GN=Kif3a PE=1 SV=1	9.217	2	2	2	82.6	6.39	41	3	cell organization and biogenesis;cell proliferation;cellular component movement;regulation of biological process;response to stimulus	-6.64	1e-17	395535		423423				395535		122701
P62858	Rps28	40S ribosomal protein S28 OS=Mus musculus OX=10090 GN=Rps28 PE=1 SV=1	11.838	2	2	2	7.8	10.7	81	30	cell organization and biogenesis;metabolic process	-0.23	0.828334	967296	149144	188876	430364	474400	146064	967296	41184.1	54733.1	89309.4	231085	45450
O54916	Reps1	RalBP1-associated Eps domain-containing protein 1 OS=Mus musculus OX=10090 GN=Reps1 PE=1 SV=2	6.827	2	2	2	86.5	5.58	22	3	transport	-6.64	1e-17	199909		54848.1				199909		15894
Q8BJF9	Chmp2b	Charged multivesicular body protein 2b OS=Mus musculus OX=10090 GN=Chmp2b PE=1 SV=1	6.497	2	2	2	23.9	8.78	44	9	cell organization and biogenesis;cellular homeostasis;regulation of biological process;transport	-6.64	1e-17	502286		251675				502286		72931.1
Q3U1F9	Pag1	Phosphoprotein associated with glycosphingolipid-enriched microdomains 1 OS=Mus musculus OX=10090 GN=Pag1 PE=1 SV=2	23.275	2	2	2	46.5	4.81	123	11	regulation of biological process;response to stimulus	-6.64	1e-17	201914	93350.9					201914	25777.6
Q64433	Hspe1	10 kDa heat shock protein, mitochondrial OS=Mus musculus OX=10090 GN=Hspe1 PE=1 SV=2	12.053	2	2	2	11	8.35	69	25	cell differentiation;metabolic process;response to stimulus	0.17	0.347537	383551	97181.1	170908	132379	259186	192442	383551	26835.3	49526.2	27471.3	126252	59881.1
Q9JIA7	Sphk2	Sphingosine kinase 2 OS=Mus musculus OX=10090 GN=Sphk2 PE=1 SV=2	14.412	2	2	2	65.6	6.57	115	5	cell proliferation;metabolic process;regulation of biological process;response to stimulus	-1.66	0.0144254	222471	119821	165607	50020.1	72398.3	37806.4	222471	33086.8	47989.9	10380.2	35265.9	11764
O35206	Col15a1	Collagen alpha-1(XV) chain OS=Mus musculus OX=10090 GN=Col15a1 PE=1 SV=2	8.617	2	2	2	140.4	4.89	75	2		0.41	0.166475	62396.4	148832	300771	96261.2	190817	399683	62396.4	41097.9	87158.4	19976.2	92948.8	124367
Q9CY24	Tmem179b	Transmembrane protein 179B OS=Mus musculus OX=10090 GN=Tmem179b PE=1 SV=1	14.01	2	2	2	23.5	6.95	57	13		-6.64	1e-17	413364	518077	228278				413364	143060	66151.1
Q80UM7	Mogs	Mannosyl-oligosaccharide glucosidase OS=Mus musculus OX=10090 GN=Mogs PE=1 SV=1	7.174	2	2	2	91.8	9	37	2	metabolic process	6.64	1e-17					415207	226474					202252	70470.5
Q8R146	Apeh	Acylamino-acid-releasing enzyme OS=Mus musculus OX=10090 GN=Apeh PE=1 SV=3	4.893	2	2	2	81.5	5.59	34	2	metabolic process	-0.83	0.360217	625911	243441	334905	227779	185049	125270	625911	67222.9	97049.8	47268.8	90139.5	38979.6
Q61334	Bcap29	B-cell receptor-associated protein 29 OS=Mus musculus OX=10090 GN=Bcap29 PE=1 SV=1	5.126	2	2	2	27.9	9.72	18	10	cell death;cell differentiation;metabolic process;transport	-0.14	0.698081	307852	110690		175970	194715	144663	307852	30565.6		36517.4	94847.7	45014.1
Q6P1F6	Ppp2r2a	Serine/threonine-protein phosphatase 2A 55 kDa regulatory subunit B alpha isoform OS=Mus musculus OX=10090 GN=Ppp2r2a PE=1 SV=1	8.217	2	2	2	51.7	6.2	56	5	metabolic process;regulation of biological process;response to stimulus	-0.2	0.823028	631935	289321	342799	269350	360816	326846	631935	79892.1	99337.3	55895.7	175757	101703
Q9DCG2	Cd302	CD302 antigen OS=Mus musculus OX=10090 GN=Cd302 PE=1 SV=2	18.192	2	2	2	25.4	4.61	75	21	regulation of biological process;response to stimulus;transport	-1.27	0.0684001	577466	557140	224632	233481	230599	209197	577466	153847	65094.3	48452.2	112327	65094.7
Q8BWY3	Etf1	Eukaryotic peptide chain release factor subunit 1 OS=Mus musculus OX=10090 GN=Etf1 PE=1 SV=4	6.457	2	2	2	49	5.71	19	6	cell organization and biogenesis;metabolic process	-0.4	0.915801	193779	102168	163394		114212	135048	193779	28212.4	47348.9		55633.9	42022.1
Q9Z1Z0	Uso1	General vesicular transport factor p115 OS=Mus musculus OX=10090 GN=Uso1 PE=1 SV=2	10.537	2	2	2	106.9	4.93	33	3	cell organization and biogenesis;transport	-6.64	1e-17	168908		309291				168908		89627.1
Q80U93	Nup214	Nuclear pore complex protein Nup214 OS=Mus musculus OX=10090 GN=Nup214 PE=1 SV=2	7.756	2	2	2	212.8	7.08	48	1	regulation of biological process;transport	-0.43	0.865536	367100	249462	351635	142252	216408	226946	367100	68885.6	101898	29520.3	105414	70617.5
Q9D1K2	Atp6v1f	V-type proton ATPase subunit F OS=Mus musculus OX=10090 GN=Atp6v1f PE=1 SV=2	11.074	2	2	2	13.4	5.82	79	19	transport	-0.15	0.735928	334712	196331	127216	114736	224674	187154	334712	54214	36865.1	23810.1	109441	58235.5
Q9Z2H6	Clec4d	C-type lectin domain family 4 member D OS=Mus musculus OX=10090 GN=Clec4d PE=1 SV=1	15.655	2	2	2	25.6	6.67	47	11	cell differentiation;defense response;regulation of biological process;response to stimulus	0.1	0.407023	187891		87677		160687	118296	187891		25407.3		78272.1	36809.6
P52633	Stat6	Signal transducer and transcription activator 6 OS=Mus musculus OX=10090 GN=Stat6 PE=1 SV=2	16.588	2	2	2	93.4	6.23	108	4	cell proliferation;metabolic process;regulation of biological process;response to stimulus	-6.64	1e-17	502535		488846				502535		141659
Q8R010	Aimp2	Aminoacyl tRNA synthase complex-interacting multifunctional protein 2 OS=Mus musculus OX=10090 GN=Aimp2 PE=1 SV=2	25.981	2	2	2	35.4	7.83	120	13	cell death;cell differentiation;cell organization and biogenesis;development;metabolic process;regulation of biological process	-6.64	1e-17	1.05197e+06	342911	143803				1.05197e+06	94690.2	41671.5
A0A0U1RP94		Casein kinase I isoform gamma-1 OS=Mus musculus OX=10090 GN=Csnk1g1 PE=1 SV=1	7.982	2	2	2	53	8.7	64	4	metabolic process	0.03	0.478822	653827	284342	336231	324863	385713	202734	653827	78517.2	97434	67415.8	187885	63083.6
Q9ERB0	Snap29	Synaptosomal-associated protein 29 OS=Mus musculus OX=10090 GN=Snap29 PE=1 SV=1	19.765	2	2	2	29.6	5.38	66	14	cell organization and biogenesis;metabolic process;transport	-0.24	0.859402	344592	172859		218763	195103		344592	47732.7		45397.8	95036.8
Q8K4Z5	Sf3a1	Splicing factor 3A subunit 1 OS=Mus musculus OX=10090 GN=Sf3a1 PE=1 SV=1	11.823	2	2	2	88.5	5.22	65	3	cell organization and biogenesis;metabolic process;regulation of biological process	-6.64	1e-17	137870	250576	466051				137870	69193.3	135054
P29452	Casp1	Caspase-1 OS=Mus musculus OX=10090 GN=Casp1 PE=1 SV=1	9.297	2	2	2	45.6	6.04	35	5	cell death;metabolic process;regulation of biological process;response to stimulus;transport	-0.96	0.236913	619357	333810	614291	222181	318633	276861	619357	92177.2	178011	46107.2	155209	86149.3
P32921	Wars	Tryptophan--tRNA ligase, cytoplasmic OS=Mus musculus OX=10090 GN=Wars PE=1 SV=2	17.968	2	2	2	54.3	6.89	102	6	metabolic process;regulation of biological process	-6.64	1e-17	340510	150610					340510	41588.9
Q6PD03	Ppp2r5a	Serine/threonine-protein phosphatase 2A 56 kDa regulatory subunit alpha isoform OS=Mus musculus OX=10090 GN=Ppp2r5a PE=1 SV=1	9.086	2	2	2	56.3	7.03	17	6	regulation of biological process;response to stimulus	-6.64	1e-17	306869		257224				306869		74539.2
Q8C052	Map1s; Mtap1s	Microtubule-associated protein 1S OS=Mus musculus OX=10090 GN=Map1s PE=1 SV=2	6.8	2	2	2	102.9	7.02	0	3	cell death;cell organization and biogenesis;regulation of biological process	-1.06	0.193579	298351	80849.3	193700	84784.1	92889.9	98962.6	298351	22325.4	56131	17594.5	45247.6	30793.6
E9PWG2	Trappc8	Trafficking protein particle complex 8 OS=Mus musculus OX=10090 GN=Trappc8 PE=1 SV=1	8.123	2	2	2	160.8	7.01	56	1	cell organization and biogenesis;metabolic process;transport	-0.74	0.467173	202225	169227	212053	72700.2	127234	122386	202225	46729.8	61449.3	15086.8	61976.9	38082.1
Q8K2D3	Edc3	Enhancer of mRNA-decapping protein 3 OS=Mus musculus OX=10090 GN=Edc3 PE=1 SV=1	7.655	2	2	2	55.9	7.09	47	4	cell organization and biogenesis;metabolic process	-6.64	1e-17	181215	77725.1					181215	21462.8
Q9CX56	Psmd8	26S proteasome non-ATPase regulatory subunit 8 OS=Mus musculus OX=10090 GN=Psmd8 PE=1 SV=2	9.101	2	2	2	39.9	9.58	15	7	cell organization and biogenesis;metabolic process;regulation of biological process	-0.69	0.489304	182092	209546	233456		127404	131508	182092	57863.3	67651.6		62060	40920.5
Q8CFD4	Snx8	Sorting nexin-8 OS=Mus musculus OX=10090 GN=Snx8 PE=1 SV=1	2.888	2	2	2	52	8.03	17	4	cell organization and biogenesis;transport	-1.11	0.162718	143407	72687.1	92525.4	33635.1	86272.7	39489.4	143407	20071.6	26812.3	6979.99	42024.3	12287.7
Q91VR2	Atp5c1	ATP synthase subunit gamma, mitochondrial OS=Mus musculus OX=10090 GN=Atp5f1c PE=1 SV=1	2.3	2	2	2	32.9	9.01	16	7	metabolic process;transport	0.46	0.131904	207643	303739	225098	196895	484357	310289	207643	83873.4	65229.5	40859.8	235935	96550.7
Q6PGH0	Ubtd2	Ubiquitin domain-containing protein 2 OS=Mus musculus OX=10090 GN=Ubtd2 PE=2 SV=1	10.086	2	2	2	26.1	5.83	57	10		0.58	0.0863387	194026	83790.6	53294.9	149921	105334		194026	23137.7	15443.9	31111.6	51309.2
G3UY93		Valine--tRNA ligase (Fragment) OS=Mus musculus OX=10090 GN=Vars PE=1 SV=1	9.951	2	2	2	141.3	7.75	52	2	metabolic process;regulation of biological process	-0.9	0.292251	510689	160503	336436	172448	220400	201020	510689	44320.6	97493.5	35786.5	107359	62550.3
Q8CFI0	Nedd4l	E3 ubiquitin-protein ligase NEDD4-like OS=Mus musculus OX=10090 GN=Nedd4l PE=1 SV=2	8.773	2	2	2	115.3	6.15	65	2	cell differentiation;metabolic process;regulation of biological process;response to stimulus	-0.59	0.630106	773607	364751	362677	297326	239002	120846	773607	100721	105097	61701.3	116420	37603
Q5NCF2	Trappc1	Trafficking protein particle complex subunit 1 OS=Mus musculus OX=10090 GN=Trappc1 PE=1 SV=1	5.244	2	2	2	16.9	9.16	30	12	transport	-0.84	0.333289	727024	220169	528262	128527	281877	206124	727024	60796.7	153081	26672.1	137305	64138.4
O09106	Hdac1	Histone deacetylase 1 OS=Mus musculus OX=10090 GN=Hdac1 PE=1 SV=1	11.337	2	2	2	55	5.48	32	6	cell differentiation;cell organization and biogenesis;metabolic process;regulation of biological process;response to stimulus	0.02	0.643197	844899	2.07383e+06	1.17979e+06	1.37351e+06	902945	780771	844899	572661	341882	285031	439834	242948
Q9CQM9	Glrx3	Glutaredoxin-3 OS=Mus musculus OX=10090 GN=Glrx3 PE=1 SV=1	6.304	2	2	2	37.8	5.59	37	7	cell organization and biogenesis;cellular homeostasis;metabolic process;regulation of biological process	-6.64	1e-17	618058	286189	394593				618058	79027.2	114346
P61222	Abce1	ATP-binding cassette sub-family E member 1 OS=Mus musculus OX=10090 GN=Abce1 PE=1 SV=1	6.692	2	2	2	67.3	8.34	64	4	cell organization and biogenesis;metabolic process;regulation of biological process;transport	-0.67	0.544093	274204	198870	181090	65214.7	172517	164116	274204	54915.4	52476.8	13533.4	84034.9	51066.9
Q61081	Cdc37	Hsp90 co-chaperone Cdc37 OS=Mus musculus OX=10090 GN=Cdc37 PE=1 SV=1	15.013	2	2	2	44.6	5.34	101	7	metabolic process;regulation of biological process	-0.49	0.756589	499824	265136	476048		310581	347061	499824	73213.6	137950		151287	107993
P32507	Pvrl2; Nectin2	Nectin-2 OS=Mus musculus OX=10090 GN=Nectin2 PE=1 SV=2	17.919	2	2	2	57.3	4.86	75	6	cell organization and biogenesis;regulation of biological process	6.64	1e-17				397492	323134	269323				82487.9	157402	83803.6
Q8BYA0	Tbcd	Tubulin-specific chaperone D OS=Mus musculus OX=10090 GN=Tbcd PE=1 SV=1	7.132	2	2	2	133.2	6.51	55	2	cell organization and biogenesis;metabolic process;regulation of biological process	-0.06	0.668827	587410	685423	599754	669408	851582	479040	587410	189270	173798	138916	414814	149060
Q64704	Stx3	Syntaxin-3 OS=Mus musculus OX=10090 GN=Stx3 PE=1 SV=1	7.511	2	2	2	33.2	5.45	41	9	cell organization and biogenesis;regulation of biological process;transport	-0.35	0.909365	1068442	747252	122533	880368	520564	522644	1068442	206344	35508.1	182695	253572	162628
Q3U5V8	Stx11	MCG49559 OS=Mus musculus OX=10090 GN=Stx11 PE=1 SV=1	5.095	2	2	2	33.4	7.12	36	6	cell organization and biogenesis;defense response;response to stimulus;transport	-0.69	0.525434	432838	200057	107704	145154		106558	432838	55243	31210.8	30122.5		33157.1
O54984	Asna1	ATPase Asna1 OS=Mus musculus OX=10090 GN=Asna1 PE=1 SV=2	14.104	2	2	2	38.8	4.91	40	8	transport	0.15	0.500163	3.11419e+06	8.28668e+06	1.10219e+07	1.31671e+07	8.37032e+06	1.59161e+07	3.11419e+06	2.28825e+06	3.19394e+06	2.73245e+06	4.07727e+06	4.95252e+06
P24527	Lta4h	Leukotriene A-4 hydrolase OS=Mus musculus OX=10090 GN=Lta4h PE=1 SV=4	9.625	2	2	2	69	6.42	58	4	metabolic process	-1.45	0.0343974	250065		168044	71881.6		78523	250065		48696.2	14916.9		24433.5
Q9QVP9	Ptk2b	Protein-tyrosine kinase 2-beta OS=Mus musculus OX=10090 GN=Ptk2b PE=1 SV=2	2.048	2	2	2	115.7	6.35	28	2	cell differentiation;cell organization and biogenesis;cell proliferation;cellular component movement;cellular homeostasis;defense response;metabolic process;regulation of biological process;response to stimulus	0.63	0.0861984	17685376	4.99168e+07	3.31425e+07	5.31932e+07	4.71032e+07	5.1132e+07	17685376	13783851	9604113	11038683	22944452	15910445
O54950	Prkag1	5'-AMP-activated protein kinase subunit gamma-1 OS=Mus musculus OX=10090 GN=Prkag1 PE=1 SV=2	10.815	2	2	2	37.5	7.14	71	9	cell organization and biogenesis;metabolic process;regulation of biological process;transport	-0.72	0.485712	339894	123880	191597		129968	104475	339894	34207.9	55521.4		63308.8	32509
Q9R1P3	Psmb2	Proteasome subunit beta type-2 OS=Mus musculus OX=10090 GN=Psmb2 PE=1 SV=1	9.006	2	2	2	22.9	7.02	48	16	metabolic process;response to stimulus	-6.64	1e-17	537336	271870	347778				537336	75073.1	100780
Q9EPU0	Upf1	Regulator of nonsense transcripts 1 OS=Mus musculus OX=10090 GN=Upf1 PE=1 SV=2	3.487	2	2	2	123.9	6.61	24	1	cell organization and biogenesis;cellular homeostasis;metabolic process;regulation of biological process;response to stimulus	-1.17	0.106027	199851		153673		82343.4	73680.9	199851		44531.8		40110.3	22926.9
Q9WTX5	Skp1a	S-phase kinase-associated protein 1 OS=Mus musculus OX=10090 GN=Skp1 PE=1 SV=3	8.442	2	2	2	18.7	4.54	55	15	cell organization and biogenesis;metabolic process	-0.19	0.830792	540553		601602	787196	319490		540553		174334	163360	155627
Q9JHR7	Ide	Insulin-degrading enzyme OS=Mus musculus OX=10090 GN=Ide PE=1 SV=1	11.503	2	2	2	117.7	6.54	63	2	cell organization and biogenesis;cellular homeostasis;metabolic process;regulation of biological process	-0.93	0.22994	891635	446631	639615	332895	341137	361486	891635	123331	185349	69082.7	166171	112482
P61022	1500003O03Rik; Chp1	Calcineurin B homologous protein 1 OS=Mus musculus OX=10090 GN=Chp1 PE=1 SV=2	12.784	2	2	2	22.4	5.1	106	12	cell organization and biogenesis;cellular homeostasis;regulation of biological process;response to stimulus;transport	-1.34	0.0592534	522413	302531			129788	94313.1	522413	83539.9			63221	29346.8
E9QB02	Mars	Methionine--tRNA ligase, cytoplasmic OS=Mus musculus OX=10090 GN=Mars PE=1 SV=1	10.629	2	2	2	102.3	6.92	50	2	cell communication;metabolic process;regulation of biological process;response to stimulus	-1.1	0.152559	908354	331553	626932	157096	241213	195258	908354	91553.9	181674	32600.6	117497	60757.3
Q9WVL3	Slc12a7	Solute carrier family 12 member 7 OS=Mus musculus OX=10090 GN=Slc12a7 PE=1 SV=1	17.1	2	2	2	119.4	6.51	93	3	cell communication;cellular homeostasis;transport	-0.42	0.795717	735285	1.00345e+06	135184	513639	231977	691334	735285	277090	39174	106591	112998	215118
P46664	Adss	Adenylosuccinate synthetase isozyme 2 OS=Mus musculus OX=10090 GN=Adss PE=1 SV=2	5.748	2	2	2	50	6.38	39	4	metabolic process;response to stimulus	-6.64	1e-17	352201	147515	251741				352201	40734.3	72950.3
Q60754	Marco	Macrophage receptor MARCO OS=Mus musculus OX=10090 GN=Marco PE=1 SV=1	9.447	2	2	2	52.7	7.84	35	6	defense response;regulation of biological process;response to stimulus;transport	-1.15	0.102499	619688	627861		221550	297583	195170	619688	173375		45976.3	144956	60729.8
O88536	Fpr2	Formyl peptide receptor 2 OS=Mus musculus OX=10090 GN=Fpr2 PE=1 SV=1	15.094	2	2	2	39.4	7.96	88	11	cellular component movement;cellular homeostasis;defense response;regulation of biological process;response to stimulus;transport	-1.18	0.0935189	833286	323798			248196	211304	833286	89412.4			120899	65750.2
Q8C6G8	Wdr26	WD repeat-containing protein 26 OS=Mus musculus OX=10090 GN=Wdr26 PE=1 SV=3	5.554	2	2	2	70.5	6.16	72	2		-0.45	0.810523	312000	285438	421798	120653	249272	259351	312000	78819.9	122230	25038	121423	80700.7
Q8K5B2	Mcfd2	Multiple coagulation factor deficiency protein 2 homolog OS=Mus musculus OX=10090 GN=Mcfd2 PE=1 SV=1	26.303	2	2	2	16.2	4.72	109	36	metabolic process;regulation of biological process;transport	-6.64	1e-17	1.14091e+06		210342				1.14091e+06		60953.6
Q8BGD9	Eif4b	Eukaryotic translation initiation factor 4B OS=Mus musculus OX=10090 GN=Eif4b PE=1 SV=1	14.421	2	2	2	68.8	5.67	104	4	cell organization and biogenesis;metabolic process	-0.28	0.913622	378198	151781	144444	119136	135228	148010	378198	41912.4	41857.3	24723.1	65871	46055.5
A2AH25	Arhgap1	Rho GTPase-activating protein 1 OS=Mus musculus OX=10090 GN=Arhgap1 PE=1 SV=1	7.948	2	2	2	54.4	5.87	35	4	regulation of biological process;response to stimulus;transport	-0.13	0.686936	241887		187824	240922	203350	150615	241887		54428.1	49996.2	99053.6	46866.1
Q6SJQ0	Cd300a	CMRF35-like molecule 8 OS=Mus musculus OX=10090 GN=Cd300a PE=1 SV=2	9.554	2	2	2	35.6	5.64	34	9	regulation of biological process;response to stimulus;transport	-0.65	0.562312	1.03431e+06	285594	397077	187104	380881	253608	1.03431e+06	78863	115066	38828	185531	78913.9
S4R270	Bin2	Bridging integrator 2 OS=Mus musculus OX=10090 GN=Bin2 PE=1 SV=1	11.848	2	2	1	54.7	4.81	66	5	cell organization and biogenesis;cellular component movement;response to stimulus	-0.81	0.390677	266053	120279	113723	99866.1	89860.6	64673.6	266053	33213.4	32955.1	20724.3	43772	20124.1
G3XA17	Eif4g2	Eukaryotic translation initiation factor 4 gamma 2 OS=Mus musculus OX=10090 GN=Eif4g2 PE=1 SV=1	8.255	2	2	2	102	7.14	49	2	metabolic process;regulation of biological process	6.64	1e-17					136817	119747					66644.9	37261
Q91ZE5	Emr4; Adgre4	Adhesion G protein-coupled receptor E4 OS=Mus musculus OX=10090 GN=Adgre4 PE=1 SV=1	6.009	2	2	2	77	7.88	53	3	regulation of biological process;response to stimulus	-6.64	1e-17	219667	51908.5	53072.1				219667	14333.8	15379.4
E9QJY0		Cationic amino acid transporter 2 OS=Mus musculus OX=10090 GN=Slc7a2 PE=1 SV=1	8.881	2	2	2	73.6	7.42	50	3	metabolic process;regulation of biological process;transport	6.64	1e-17				742836	827265	930373				154154	402969	289499
A2A7S7	Yars	Tyrosine--tRNA ligase OS=Mus musculus OX=10090 GN=Yars PE=1 SV=1	8.175	2	2	2	63	8.44	44	4	metabolic process	-0.95	0.232341	319203	213427	234238	119766	121259	156468	319203	58934.9	67878.1	24853.9	59066.3	48687.4
A0A140T8T7	Col6a5	Collagen alpha-5(VI) chain OS=Mus musculus OX=10090 GN=Col6a5 PE=1 SV=1	7.078	2	2	2	289.3	6.67	42	1		6.64	1e-17					601193	621279					292847	193320
P58389	Ppp2r4; Ptpa	Serine/threonine-protein phosphatase 2A activator OS=Mus musculus OX=10090 GN=Ptpa PE=1 SV=1	7.51	2	2	2	36.7	6.39	72	7	cell organization and biogenesis;metabolic process;regulation of biological process	-0.98	0.224413	541776	247053	306146	192488	176776	125165	541776	68220.5	88715.7	39945.3	86109.3	38946.8
Q9JJU8	Sh3bgrl	SH3 domain-binding glutamic acid-rich-like protein OS=Mus musculus OX=10090 GN=Sh3bgrl PE=1 SV=1	11.717	2	2	2	12.8	4.92	99	19	cellular homeostasis;regulation of biological process	-0.43	0.770034	1.73878e+06	808963	517140	520992	476200	112710	1.73878e+06	223384	149858	108117	231962	35071.2
E9QN70	Lamb1	Laminin subunit beta-1 OS=Mus musculus OX=10090 GN=Lamb1 PE=1 SV=1	8.249	2	2	2	202.3	5.01	42	1	cell differentiation;cell organization and biogenesis;cellular component movement;metabolic process;regulation of biological process;response to stimulus;transport	0.21	0.311294	96565.5	235852	289234	257133	203219	334441	96565.5	65127.3	83815	53360.4	98989.8	104066
Q8BMA6	Srp68	Signal recognition particle subunit SRP68 OS=Mus musculus OX=10090 GN=Srp68 PE=1 SV=2	8.548	2	2	2	70.5	8.57	39	4	cell organization and biogenesis;response to stimulus;transport	-0.6	0.606263	308577	175305	206561		129381	144074	308577	48408.2	59857.8		63022.9	44830.5
P97315	Csrp1	Cysteine and glycine-rich protein 1 OS=Mus musculus OX=10090 GN=Csrp1 PE=1 SV=3	17.657	2	2	2	20.6	8.57	82	20	cell organization and biogenesis	-1.82	0.00744857	82285.6	10614.3	41521.5	4089.83	5040.95	23360.5	82285.6	2930.99	12032.2	848.725	2455.5	7268.94
Q9R0L6	Pcm1	Pericentriolar material 1 protein OS=Mus musculus OX=10090 GN=Pcm1 PE=1 SV=2	8.406	2	2	2	228.7	5.01	30	1	cell organization and biogenesis;cellular component movement;regulation of biological process;response to stimulus;transport	0.61	0.0942189	7638428	6.62822e+06	5.68321e+06	4.32377e+06	1.16276e+07	1.15303e+07	7638428	1.83029e+06	1.6469e+06	897272	5.66391e+06	3587820
Q9D1E6	Tbcb	Tubulin-folding cofactor B OS=Mus musculus OX=10090 GN=Tbcb PE=1 SV=2	6.419	2	2	2	27.4	5.24	26	7	cell differentiation;development	-0.94	0.246942	330082	259875	381670	135687	147130	239075	330082	71760.9	110601	28157.8	71668.8	74391.7
Q8C7X2	Emc1	ER membrane protein complex subunit 1 OS=Mus musculus OX=10090 GN=Emc1 PE=1 SV=1	6.913	2	2	2	111.5	7.43	60	2	metabolic process	0.44	0.171253	613950	704877	499235	475473	1.08519e+06	779538	613950	194642	144670	98670.6	528607	242564
Q8VBZ3	Clptm1	Cleft lip and palate transmembrane protein 1 homolog OS=Mus musculus OX=10090 GN=Clptm1 PE=1 SV=1	22.451	2	2	2	75.2	6.3	155	7	cell differentiation;development;regulation of biological process	0.17	0.386705	326808	429022	378959	358325	425502	573960	326808	118469	109816	74359.9	207266	178596
Q62348	Tsn	Translin OS=Mus musculus OX=10090 GN=Tsn PE=1 SV=1	9.819	2	2	2	26.2	6.44	42	12	metabolic process	-0.63	0.585934	596504	382303	369318	67908.6	124664	103891	596504	105568	107022	14092.4	60725	32327.3
O88545	Cops6	COP9 signalosome complex subunit 6 OS=Mus musculus OX=10090 GN=Cops6 PE=1 SV=1	12.571	2	2	2	35.9	5.73	37	8	metabolic process	-1.4	0.0502366	346942	288316	232276	72848.9		159753	346942	79614.5	67309.6	15117.7		49709.3
P22682	Cbl	E3 ubiquitin-protein ligase CBL OS=Mus musculus OX=10090 GN=Cbl PE=1 SV=3	9.961	2	2	2	100.5	6.67	35	2	cell death;metabolic process;regulation of biological process;response to stimulus;transport	-6.64	1e-17	381148		219029				381148		63470.9
O35286	Dhx15	Pre-mRNA-splicing factor ATP-dependent RNA helicase DHX15 OS=Mus musculus OX=10090 GN=Dhx15 PE=1 SV=2	12.228	2	2	2	90.9	7.46	31	3	metabolic process;response to stimulus	-0.13	0.707215	105718	269228	403304	369555	217023	106927	105718	74343.7	116870	76690.4	105714	33271.7
P63038	Hspd1	60 kDa heat shock protein, mitochondrial OS=Mus musculus OX=10090 GN=Hspd1 PE=1 SV=1	4.598	2	2	2	60.9	6.18	30	3	cell organization and biogenesis;cell proliferation;metabolic process;regulation of biological process;response to stimulus;transport	0.08	0.493856	516825	575410	454679	318775	753543	556988	516825	158892	131758	66152.5	367059	173315
Q9CXW3	Cacybp	Calcyclin-binding protein OS=Mus musculus OX=10090 GN=Cacybp PE=1 SV=1	13.689	2	2	2	26.5	7.87	74	14	cell differentiation;regulation of biological process;response to stimulus	-6.64	1e-17	661413	221513	338589				661413	61167.7	98117.4
Q99MK8	Adrbk1; Grk2	Beta-adrenergic receptor kinase 1 OS=Mus musculus OX=10090 GN=Grk2 PE=1 SV=2	1.977	2	2	2	79.6	7.28	37	3	metabolic process;regulation of biological process;response to stimulus;transport	0.1	0.411913	629606	256562	254946	337816	367144	249670	629606	70846.1	73879	70103.9	178840	77688.2
E9Q8Z8	Ctnnd1	Catenin delta-1 OS=Mus musculus OX=10090 GN=Ctnnd1 PE=1 SV=1	12.629	2	2	2	108.1	6.23	49	3	cell differentiation;regulation of biological process	-6.64	1e-17	400960		201137				400960		58286.1
Q9ERL7	Gmfg	Glia maturation factor gamma OS=Mus musculus OX=10090 GN=Gmfg PE=1 SV=1	4.574	2	2	2	16.7	5.71	55	12	regulation of biological process	-0.63	0.582742	1.03411e+06	406431	271715	325095	445197	412231	1.03411e+06	112230	78738.4	67464	216860	128272
P50427	Sts	Steryl-sulfatase OS=Mus musculus OX=10090 GN=Sts PE=1 SV=1	6.196	2	2	2	66.5	8.5	23	3	metabolic process	0.48	0.147651	518680	547155	575516	319978	1.44785e+06	808499	518680	151089	166775	66402	705261	251576
Q60902	Eps15l1	Epidermal growth factor receptor substrate 15-like 1 OS=Mus musculus OX=10090 GN=Eps15l1 PE=1 SV=3	5.446	2	3	2	99.2	5.02	34	2	cell differentiation;cell organization and biogenesis;cellular component movement;metabolic process;regulation of biological process;transport	-0.94	0.247733	314988	210973	385409	131939	164080	184668	314988	58257.4	111685	27380.1	79924.8	57462.1
Q9QYE6	Golga5	Golgin subfamily A member 5 OS=Mus musculus OX=10090 GN=Golga5 PE=1 SV=2	16.016	2	3	2	82.3	6.23	57	8	cell differentiation;cell organization and biogenesis;metabolic process;regulation of biological process;transport	-0.11	0.657917	249653	267096	291663	214925	270883	250897	249653	73755	84519	44601.4	131950	78070.1
Q3UIA2	Arhgap17	Rho GTPase-activating protein 17 OS=Mus musculus OX=10090 GN=Arhgap17 PE=1 SV=1	20.853	3	3	3	92.1	7.56	115	5	cell organization and biogenesis;regulation of biological process;response to stimulus;transport	-0.53	0.698472	353855	188136	206391	130267	161737	180476	353855	51951.3	59808.5	27033.1	78783.5	56157.5
Q60769	Tnfaip3	Tumor necrosis factor alpha-induced protein 3 OS=Mus musculus OX=10090 GN=Tnfaip3 PE=1 SV=2	5.63	3	3	3	87.6	8.16	49	3	cell death;cell differentiation;defense response;metabolic process;regulation of biological process;response to stimulus	1.21	0.00276285	154271	202560	68127.5	1.27496e+06	333129	241579	154271	55934.2	19742.2	264580	162270	75170.8
Q8K400	Stxbp5	Syntaxin-binding protein 5 OS=Mus musculus OX=10090 GN=Stxbp5 PE=1 SV=3	8.363	2	3	2	127.6	7.21	50	2	cell organization and biogenesis;regulation of biological process;transport	-6.64	1e-17	276898	322911	141693				276898	89167.5	41060.2
Q9JIZ9	Plscr3	Phospholipid scramblase 3 OS=Mus musculus OX=10090 GN=Plscr3 PE=1 SV=1	4.045	2	3	2	31.8	6.38	57	6	cell death;cell organization and biogenesis;response to stimulus	-0.41	0.786257	1.73487e+06	1.12656e+06	689951	1.02296e+06	821854	847033	1.73487e+06	311083	199936	212286	400333	263566
Q3V009	Tmed1	Transmembrane emp24 domain-containing protein 1 OS=Mus musculus OX=10090 GN=Tmed1 PE=1 SV=1	14.354	2	3	2	25.2	4.5	130	13	transport	-0.14	0.705977	418989	294432	266923	297936	290104	243019	418989	81303.4	77349.8	61827.8	141313	75618.8
P47811	Mapk14	Mitogen-activated protein kinase 14 OS=Mus musculus OX=10090 GN=Mapk14 PE=1 SV=3	11.383	3	3	3	41.3	5.88	53	8	cell death;cell differentiation;cell organization and biogenesis;metabolic process;regulation of biological process;response to stimulus	-0.54	0.640882	1.47927e+06	420271	913929	523552	1.54756e+08	381623	1.47927e+06	116052	264841	108648	7.53833e+07	118748
Q6NTA4	Rragb	Ras-related GTP-binding protein B OS=Mus musculus OX=10090 GN=Rragb PE=1 SV=1	9.411	2	3	2	43.2	6.38	37	6	cell communication;regulation of biological process;response to stimulus	0.23	0.35525	568266	847781	1.5557e+06	986971	876597	1.17071e+06	568266	234103	450814	204817	426999	364283
Q8VEB4	Pla2g15	Group XV phospholipase A2 OS=Mus musculus OX=10090 GN=Pla2g15 PE=1 SV=1	8.426	2	3	2	47.3	6.47	17	7	metabolic process	0.24	0.322709	478772	589855	151650	842049	642592	503601	478772	162881	43945.6	174743	313013	156703
Q9Z1E4	Gys1	Glycogen [starch] synthase, muscle OS=Mus musculus OX=10090 GN=Gys1 PE=1 SV=2	12.814	3	3	3	83.9	6.11	35	5	metabolic process	-0.7	0.498004	721360	157595	280966	173459	131493	182173	721360	43517.8	81419.2	35996.2	64051.4	56685.9
Q9EQ32	Pik3ap1	Phosphoinositide 3-kinase adapter protein 1 OS=Mus musculus OX=10090 GN=Pik3ap1 PE=1 SV=1	14.94	3	3	3	90.9	5.17	44	5	regulation of biological process;response to stimulus	-1.11	0.16781	438751	231621	129366	53715.2	55913.6	77534.7	438751	63959.1	37488.1	11147	27236.1	24126
Q8BRN9	Cc2d1b	Coiled-coil and C2 domain-containing protein 1B OS=Mus musculus OX=10090 GN=Cc2d1b PE=1 SV=1	11.279	3	3	3	93	5.41	32	4	metabolic process;regulation of biological process	-0.26	0.870442	731140	244407	149471	289497	279995	239563	731140	67489.8	43314.2	60076.5	136388	74543.5
Q9Z2M7	Pmm2	Phosphomannomutase 2 OS=Mus musculus OX=10090 GN=Pmm2 PE=1 SV=1	10.2	3	3	3	27.6	6.42	65	14	metabolic process;transport	-0.87	0.307571	582784	250170	330770	179759	211974	101100	582784	69081	95851.5	37303.8	103254	31458.7
Q8JZV7	Amdhd2	N-acetylglucosamine-6-phosphate deacetylase OS=Mus musculus OX=10090 GN=Amdhd2 PE=1 SV=1	4.732	2	3	2	43.5	6.23	28	5	metabolic process	-0.99	0.209535	724229	290008	594918	169242	299440	342253	724229	80081.9	172397	35121.2	145860	106497
P84104	Srsf3	Serine/arginine-rich splicing factor 3 OS=Mus musculus OX=10090 GN=Srsf3 PE=1 SV=1	8.714	3	3	2	19.3	11.65	46	21	metabolic process;regulation of biological process;response to stimulus;transport	-0.21	0.815599	119479	232333	301492	131151	200835	218280	119479	64155.5	87367.1	27216.6	97828.9	67920.8
E9Q8I9	Fry	Protein furry homolog OS=Mus musculus OX=10090 GN=Fry PE=1 SV=1	1.777	2	3	1	338.9	6.01	0	0	cell organization and biogenesis;regulation of biological process	0.67	0.0705818	14916423	3.41358e+07	2.52001e+07	4.05858e+07	3.78076e+07	4.0035e+07	14916423	9426154	7302566	8422385	18416488	12457445
Q6KAU4	Fam125b; Mvb12b	Multivesicular body subunit 12B OS=Mus musculus OX=10090 GN=Mvb12b PE=1 SV=2	29.517	2	3	2	35.4	7.93	131	11	regulation of biological process;transport	-0.22	0.916246	520533	444602	544802		343953	521148	520533	122771	157874		167543	162163
Q9R1J0	Nsdhl	Sterol-4-alpha-carboxylate 3-dehydrogenase, decarboxylating OS=Mus musculus OX=10090 GN=Nsdhl PE=1 SV=1	13.614	2	3	2	40.7	7.85	76	7	metabolic process;regulation of biological process;response to stimulus	0.24	0.331415	367167	314811	244398	319678	1.07966e+06	735696	367167	86930.9	70822.4	66339.7	525915	228922	Acetyl [N-Term]
P70296	Pebp1	Phosphatidylethanolamine-binding protein 1 OS=Mus musculus OX=10090 GN=Pebp1 PE=1 SV=3	17.689	2	3	2	20.8	5.4	99	18	metabolic process;regulation of biological process;response to stimulus	-0.93	0.237645	2.40203e+06	1.14295e+06	938778	909995	534275	692200	2.40203e+06	315611	272042	188843	260251	215388
P33766	Fpr1	fMet-Leu-Phe receptor OS=Mus musculus OX=10090 GN=Fpr1 PE=2 SV=1	10.334	2	3	2	40.3	9.31	84	6	cellular component movement;cellular homeostasis;defense response;regulation of biological process;response to stimulus	-1.79	0.0049051	1835497	620563	287834	162546	146580	125170	1835497	171360	83409.4	33731.7	71400.4	38948.3
E9Q4U7		Protein diaphanous homolog 2 OS=Mus musculus OX=10090 GN=Diaph2 PE=1 SV=1	13.353	3	3	3	125.3	6.77	46	3	cell organization and biogenesis	-0.43	0.861719	470215	270412	282396	262120	276861	225849	470215	74670.7	81833.5	54395.2	134862	70276.2
Q99PM9	Uck2	Uridine-cytidine kinase 2 OS=Mus musculus OX=10090 GN=Uck2 PE=1 SV=1	15.725	3	3	2	29.4	6.55	87	12	metabolic process	-1.19	0.0934009	3.54465e+06	1.14769e+06	659313	395021	462148	316117	3.54465e+06	316918	191058	81975.1	225117	98364.4
P62317	Snrpd2	Small nuclear ribonucleoprotein Sm D2 OS=Mus musculus OX=10090 GN=Snrpd2 PE=1 SV=1	4.723	2	3	2	13.5	9.91	0	16	cell organization and biogenesis;metabolic process	-0.24	0.868251	2.46137e+06	5.41306e+06	1.47699e+07	2.07793e+06	7.13255e+06	8.68844e+06	2.46137e+06	1.49474e+06	4.28007e+06	431213	3.47434e+06	2.70353e+06
O88839	Adam15	Disintegrin and metalloproteinase domain-containing protein 15 OS=Mus musculus OX=10090 GN=Adam15 PE=1 SV=2	19.514	3	3	3	92.6	6.54	97	7	cell organization and biogenesis;defense response;metabolic process;regulation of biological process;response to stimulus	-0.25	0.868221	810719	510807	431715	504853	392874	365651	810719	141052	125104	104768	191373	113777
Q9CQE8	2700060E02Rik; Rtraf	RNA transcription, translation and transport factor protein OS=Mus musculus OX=10090 GN=RTRAF PE=1 SV=1	12.456	3	3	3	28.1	6.89	112	13	metabolic process;regulation of biological process	-0.07	0.846499	3152018	8.79759e+06	5.24794e+06	8.37306e+06	4.86197e+06	4.91188e+06	3152018	2429335	1.52076e+06	1.73758e+06	2.36831e+06	1.5284e+06
Q6P9N1	Fam126a	Hyccin OS=Mus musculus OX=10090 GN=Fam126a PE=1 SV=3	13.107	3	3	3	57.3	7.88	108	6	cell organization and biogenesis;metabolic process	-0.22	0.824308	600686	246897	207781	305698	426662	384698	600686	68177.4	60211.4	63438.8	207831	119704
E9PYG5	Parvg	Gamma-parvin OS=Mus musculus OX=10090 GN=Parvg PE=1 SV=1	16.974	2	3	2	43.3	6.15	134	8	cell organization and biogenesis	-0.66	0.541172	482812		228056		290478	150982	482812		66086.8		141495	46980.3
Q99LX0	Park7	Protein/nucleic acid deglycase DJ-1 OS=Mus musculus OX=10090 GN=Park7 PE=1 SV=1	14.574	3	3	3	20	6.77	83	26	cell communication;cell organization and biogenesis;cell proliferation;defense response;metabolic process;regulation of biological process;response to stimulus;transport	-0.82	0.323199	1.0623e+06	677416	909424	473883	502374	559433	1.0623e+06	187059	263536	98340.5	244712	174075
Q8R5J9	Arl6ip5	PRA1 family protein 3 OS=Mus musculus OX=10090 GN=Arl6ip5 PE=1 SV=2	8.346	2	3	2	21.5	9.61	82	11	regulation of biological process;response to stimulus;transport	-0.38	0.862032	728782	553291	916037	643245	600825	366360	728782	152784	265452	133487	292668	113998	Acetyl [N-Term]
P63073	Eif4e	Eukaryotic translation initiation factor 4E OS=Mus musculus OX=10090 GN=Eif4e PE=1 SV=1	8.879	3	3	3	25	6.15	47	12	defense response;metabolic process;regulation of biological process;response to stimulus	-0.53	0.615298	1.38912e+06	533114	1.20053e+06	397860	721479	854856	1.38912e+06	147212	347893	82564.2	351440	266000
G3X972	Sec24c	SEC24 related gene family, member C (S. cerevisiae), isoform CRA_a OS=Mus musculus OX=10090 GN=Sec24c PE=1 SV=1	8.931	2	3	2	118.5	6.84	109	2	cell organization and biogenesis;transport	-6.64	1e-17	305219		403049				305219		116797
Q6KAR6	Exoc3	Exocyst complex component 3 OS=Mus musculus OX=10090 GN=Exoc3 PE=1 SV=2	14.272	3	3	3	86.4	6.2	39	5	transport	-0.3	0.954089	354428		179533	154916	269247	185344	354428		52025.6	32148.3	131153	57672.3
Q60715	P4ha1	Prolyl 4-hydroxylase subunit alpha-1 OS=Mus musculus OX=10090 GN=P4ha1 PE=1 SV=2	10.13	2	3	2	60.9	5.9	86	4	cell organization and biogenesis;metabolic process	0.01	0.510406	247526	209331	229161	168615	269871	229986	247526	57804	66406.8	34991.1	131457	71563.5
P12815	Pdcd6	Programmed cell death protein 6 OS=Mus musculus OX=10090 GN=Pdcd6 PE=1 SV=2	18.123	3	3	3	21.9	5.4	121	18	cell death;cell organization and biogenesis;metabolic process;regulation of biological process;response to stimulus;transport	-0.81	0.350991	1.34998e+06	675709	635558	372332	407005	278564	1.34998e+06	186588	184174	77266.5	198256	86679
A0A1W2P7A1		40S ribosomal protein S12 OS=Mus musculus OX=10090 GN=Rps12 PE=1 SV=1	22.381	3	3	3	16	8.16	111	28	metabolic process	-0.6	0.480072	4.16492e+06	1.41004e+06	2.01212e+06	929923	1.4215e+06	1.08633e+06	4.16492e+06	389365	583078	192978	692426	338026
P30115	Gsta3	Glutathione S-transferase A3 OS=Mus musculus OX=10090 GN=Gsta3 PE=1 SV=2	1.856	2	3	2	25.3	8.73	28	6	metabolic process	0.17	0.384154	465150	708310	506714	615864	567564	554362	465150	195590	146837	127804	276466	172498
Q9WTR6	Slc7a11	Cystine/glutamate transporter OS=Mus musculus OX=10090 GN=Slc7a11 PE=1 SV=1	16.238	2	3	2	55.4	9.23	143	5	cell differentiation;response to stimulus;transport	-0.09	0.632555	380775	578007	164154	380146	357849	174440	380775	159609	47569	78888.1	174312	54279.5
P60122	Ruvbl1	RuvB-like 1 OS=Mus musculus OX=10090 GN=Ruvbl1 PE=1 SV=1	29.322	3	3	3	50.2	6.42	123	12	cell division;cell organization and biogenesis;metabolic process;regulation of biological process;response to stimulus	-1.08	0.143567	551907	128687	1.09983e+06	269578	437735	421960	551907	35535.2	318712	55943.1	213225	131299
P70372	Elavl1	ELAV-like protein 1 OS=Mus musculus OX=10090 GN=Elavl1 PE=1 SV=2	13.36	3	3	3	36.1	9.04	98	10	regulation of biological process	-0.76	0.419816	271227	175828	489611	117167	160403	239618	271227	48552.7	141881	24314.5	78133.9	74560.4
Q3UZ39	Lrrfip1	Leucine-rich repeat flightless-interacting protein 1 OS=Mus musculus OX=10090 GN=Lrrfip1 PE=1 SV=2	27.617	3	3	2	79.2	4.82	98	10	metabolic process;regulation of biological process	-6.64	1e-17	428936	159973	279856				428936	44174.3	81097.6
Q3TDN2	Faf2	FAS-associated factor 2 OS=Mus musculus OX=10090 GN=Faf2 PE=1 SV=2	16.007	2	3	2	52.4	5.47	55	8	cell organization and biogenesis;metabolic process;regulation of biological process;response to stimulus;transport	0.48	0.129943	214007	212909	188666	129369	306224	297829	214007	58792.1	54672.2	26846.8	149165	92673.8
Q8R574	Prpsap2	Phosphoribosyl pyrophosphate synthase-associated protein 2 OS=Mus musculus OX=10090 GN=Prpsap2 PE=1 SV=1	18.676	3	3	2	40.9	7.17	88	13	metabolic process	6.64	1e-17				80628.4	114404					16732.1	55727.1
Q8BWH0	Slc38a7	Putative sodium-coupled neutral amino acid transporter 7 OS=Mus musculus OX=10090 GN=Slc38a7 PE=1 SV=1	6.02	2	3	2	49.9	5.29	21	5	transport	0.14	0.35843	213477	390720	317907	350726	417723	326402	213477	107892	92124	72782.9	203477	101565
Q8CIF6	Sidt2	SID1 transmembrane family member 2 OS=Mus musculus OX=10090 GN=Sidt2 PE=1 SV=1	19.029	3	3	2	94.4	7.21	97	5	cell organization and biogenesis;cell proliferation;metabolic process;regulation of biological process;response to stimulus;transport	-0.3	0.948182	445741	309772	131281	104084	94001.6	194895	445741	85539.3	38042.8	21599.6	45789.1	60644.4
Q6ZPF4	Fmnl3	Formin-like protein 3 OS=Mus musculus OX=10090 GN=Fmnl3 PE=1 SV=2	5.466	2	3	1	117.1	6.67	28	2	cell organization and biogenesis;cellular component movement;development;regulation of biological process	-6.64	1e-17	308003	157676					308003	43540
P58058	Nadk	NAD kinase OS=Mus musculus OX=10090 GN=Nadk PE=1 SV=2	26.777	3	3	3	48.6	6.52	97	10	metabolic process	-1.26	0.0911035	525383	128899	304524	79034.1	107337	56755.9	525383	35593.8	88245.7	16401.2	52285	17660.4
Q9D8T2	Gsdmd	Gasdermin-D OS=Mus musculus OX=10090 GN=Gsdmdc1 PE=1 SV=1	11.02	3	3	3	53.2	5.1	66	8	cell communication;cell death;cell organization and biogenesis;defense response;regulation of biological process;response to stimulus	-0.74	0.44192	872861	315397	350520	117364	277511	196698	872861	87092.7	101575	24355.4	135178	61205.4
Q9EPR4	Slc23a2	Solute carrier family 23 member 2 OS=Mus musculus OX=10090 GN=Slc23a2 PE=1 SV=2	11.359	3	3	3	70	7.5	43	5	metabolic process;response to stimulus;transport	-0.57	0.626833	518768	529399	246422	578905	356488	416166	518768	146186	71408.9	120135	173649	129496
P0C0A3	Chmp6	Charged multivesicular body protein 6 OS=Mus musculus OX=10090 GN=Chmp6 PE=1 SV=2	16.534	2	3	2	23.4	5.44	171	14	cell organization and biogenesis;regulation of biological process;transport	-0.45	0.805459	953539	442350	220580	565318	496038	489956	953539	122149	63920.2	117315	241625	152457
O54833	Csnk2a2	Casein kinase II subunit alpha' OS=Mus musculus OX=10090 GN=Csnk2a2 PE=1 SV=1	8.965	3	3	2	41.2	8.56	79	8	cell death;metabolic process;regulation of biological process;response to stimulus	-1.43	0.0337456	612487	166495	597348		96506.9	69084.7	612487	45975.4	173101		47009.5	21496.7
Q8BK64	Ahsa1	Activator of 90 kDa heat shock protein ATPase homolog 1 OS=Mus musculus OX=10090 GN=Ahsa1 PE=1 SV=2	7.285	3	3	3	38.1	5.53	20	9	metabolic process;regulation of biological process;response to stimulus	-0.81	0.372968	847024	402952	305005	160193	145808	159157	847024	111270	88385.2	33243.3	71024.7	49524.1
O09126	Sema4d	Semaphorin-4D OS=Mus musculus OX=10090 GN=Sema4d PE=1 SV=2	14.757	2	3	2	95.6	7.81	53	6	cell differentiation;development;regulation of biological process;response to stimulus	-1.9	0.00405997	186913	173299	81359.8	38426.7		48387.4	186913	47854.1	23576.7	7974.35		15056.4
F8VQC1	Srp72	Signal recognition particle subunit SRP72 OS=Mus musculus OX=10090 GN=Srp72 PE=1 SV=1	21.306	3	3	3	74.6	9.23	81	6	cell organization and biogenesis;response to stimulus;transport	-6.64	1e-17	931891	155654	425837				931891	42981.6	123400
P35550	LOC100044829; Fbl; LOC102643269	rRNA 2'-O-methyltransferase fibrillarin OS=Mus musculus OX=10090 GN=Fbl PE=1 SV=2	13.635	3	3	3	34.3	10.24	59	11	cell differentiation;cell organization and biogenesis;metabolic process	0.23	0.331829	295282	446406	784046		547096	499212	295282	123269	227203		266496	155337
B1AT82	Prpsap1	MCG6846, isoform CRA_c OS=Mus musculus OX=10090 GN=Prpsap1 PE=1 SV=1	19.86	3	3	2	42.4	8.4	97	12	metabolic process;regulation of biological process	-1.04	0.21075	1.90804e+06	250614	70837	76928.9	90711.9	53298.5	1.90804e+06	69203.7	20527.3	15964.3	44186.7	16584.6
P83741	Wnk1	Serine/threonine-protein kinase WNK1 OS=Mus musculus OX=10090 GN=Wnk1 PE=1 SV=2	7.109	3	3	3	250.8	6.43	41	1	metabolic process;regulation of biological process;response to stimulus;transport	0.01	0.568554	322781	519656	1.86082e+06	80863.6	1.86807e+06	548477	322781	143496	539235	16780.9	909954	170666
Q8BKC5	Ipo5	Importin-5 OS=Mus musculus OX=10090 GN=Ipo5 PE=1 SV=3	6.437	3	3	3	123.5	4.93	23	2	regulation of biological process;response to stimulus;transport	-0.65	0.497642	1.01494e+06	482584	809960	458621	529379	465511	1.01494e+06	133259	234713	95173.4	257866	144850
Q9WUK2	Eif4h	Eukaryotic translation initiation factor 4H OS=Mus musculus OX=10090 GN=Eif4h PE=1 SV=3	12.315	3	3	3	27.3	7.23	81	14	cell organization and biogenesis;metabolic process;reproduction	-0.2	0.939881	3.30075e+06	1.77022e+06	1.04534e+06	1.49393e+06	973876	612248	3.30075e+06	488822	302922	310022	474385	190510
A0A1B0GRA5	Stim1	Stromal interaction molecule 1 OS=Mus musculus OX=10090 GN=Stim1 PE=1 SV=1	4.277	2	3	2	88.9	6.55	61	2	cell differentiation;cellular homeostasis;metabolic process;regulation of biological process;response to stimulus;transport	0.45	0.139029	295387	245334	198053	305896	344356	295762	295387	67745.7	57392.4	63479.8	167739	92030.4
A0A286YCV9		Kinesin family member 13B OS=Mus musculus OX=10090 GN=Kif13b PE=1 SV=1	20.433	3	3	3	204.8	5.8	164	2		-6.64	1e-17	167570	104461	117984				167570	28845.5	34189.7
Q99J77	Nans	Sialic acid synthase OS=Mus musculus OX=10090 GN=Nans PE=1 SV=1	11.833	3	3	3	40	7.06	74	10	metabolic process	-0.09	0.806974	1.49156e+06	1.05624e+06	2.05727e+06	1.49393e+06	1.22724e+06	1.32099e+06	1.49156e+06	291667	596163	310021	597800	411045
P24547	Impdh2	Inosine-5'-monophosphate dehydrogenase 2 OS=Mus musculus OX=10090 GN=Impdh2 PE=1 SV=2	11.75	2	3	2	55.8	7.28	27	6	cell organization and biogenesis;cell proliferation;metabolic process;response to stimulus	-0.81	0.330785	1.02232e+06	464929	716314	398709	402593	436865	1.02232e+06	128384	207576	82740.4	196107	135937
Q8BFY9	Tnpo1	Transportin-1 OS=Mus musculus OX=10090 GN=Tnpo1 PE=1 SV=2	12.863	2	3	2	102.3	4.98	104	3	transport	-0.34	0.997222	208296	148344	252800	108638	199759	193083	208296	40963.2	73257.2	22544.6	97304.8	60080.4
Q3U1J4	Ddb1	DNA damage-binding protein 1 OS=Mus musculus OX=10090 GN=Ddb1 PE=1 SV=2	16.909	3	3	3	126.8	5.26	60	4	cell organization and biogenesis;metabolic process;regulation of biological process;response to stimulus	-1.15	0.145602	230152	156765	180414	74934.8	98441		230152	43288.5	52280.8	15550.5	47951.6
B7ZCT1	Rgs19	Regulator of G-protein-signaling 19 OS=Mus musculus OX=10090 GN=Rgs19 PE=1 SV=1	17.207	3	3	3	27.5	5.96	85	14	regulation of biological process	-0.13	0.758076	1.81945e+06	877001	602665	444843	759573	750747	1.81945e+06	242172	174642	92314.1	369996	233606
Q8BL97	Srsf7	Serine/arginine-rich splicing factor 7 OS=Mus musculus OX=10090 GN=Srsf7 PE=1 SV=1	11.805	2	3	1	30.8	11.9	41	8	metabolic process;regulation of biological process;transport	-6.64	1e-17	175709	140517	346157				175709	38802	100310
A0A171EBK7	4632428N05Rik; Vsir	RIKEN cDNA 4632428N05, isoform CRA_b OS=Mus musculus OX=10090 GN=Vsir PE=1 SV=1	12.886	2	3	2	33.6	7.53	38	11	cell differentiation;regulation of biological process;response to stimulus	-0.97	0.219654	895389	526269	329290	217911	290333	269090	895389	145322	95422.6	45221.1	141424	83731.1
Q640N1	Aebp1	Adipocyte enhancer-binding protein 1 OS=Mus musculus OX=10090 GN=Aebp1 PE=1 SV=1	14.117	3	3	3	128.3	5.08	57	3	metabolic process;regulation of biological process	0.5	0.120056	305130	471226	388595	659798	416361	441567	305130	130123	112608	136922	202814	137400
A0A0R4J090	Cd1d1	Antigen-presenting glycoprotein CD1d1 OS=Mus musculus OX=10090 GN=Cd1d1 PE=1 SV=1	13.618	3	3	3	38.6	7.49	88	9	cell differentiation;defense response;regulation of biological process;response to stimulus	-0.85	0.329138	675139	416283	229545	259196	231183	132580	675139	114951	66518.3	53788.5	112611	41254
Q9CQR2	Rps21	40S ribosomal protein S21 OS=Mus musculus OX=10090 GN=Rps21 PE=1 SV=1	14.658	3	3	3	9.1	8.51	81	40	metabolic process	-0.85	0.291341	1.87043e+06	565740	571925	405521	348793	471607	1.87043e+06	156222	165734	84154	169901	146747
Q9D662	Sec23b	Protein transport protein Sec23B OS=Mus musculus OX=10090 GN=Sec23b PE=1 SV=1	23.48	3	3	3	86.4	6.96	117	6	transport	-6.64	1e-17	271261	140049	255032				271261	38672.6	73903.9
Q8R0G7	Spns1	Protein spinster homolog 1 OS=Mus musculus OX=10090 GN=Spns1 PE=2 SV=1	10.539	2	3	2	56.7	7.15	75	5	regulation of biological process;response to stimulus;transport	0.23	0.301125	124748	132232	164628	131666	192460	157366	124748	36514.1	47706.3	27323.3	93749.2	48966.6
Q9JLQ0	Cd2ap	CD2-associated protein OS=Mus musculus OX=10090 GN=Cd2ap PE=1 SV=3	6.927	2	3	2	70.4	6.38	19	3	cell division;cell organization and biogenesis;cellular component movement;metabolic process;regulation of biological process	0.31	0.259247	619420	522798	534846	831884	697868	588881	619420	144364	154989	172633	339939	183239
Q91YD3	Dcp1a	mRNA-decapping enzyme 1A OS=Mus musculus OX=10090 GN=Dcp1a PE=1 SV=1	23.592	3	3	3	65.2	6.99	111	7	metabolic process;regulation of biological process;response to stimulus	-0.67	0.51883	378431	293844		233033	243008	153796	378431	81141		48359.2	118372	47855.9
Q6PDL0	Dync1li2	Cytoplasmic dynein 1 light intermediate chain 2 OS=Mus musculus OX=10090 GN=Dync1li2 PE=1 SV=2	18.337	3	3	2	54.2	6.28	75	8	cell organization and biogenesis;cellular component movement;response to stimulus;transport	-6.64	1e-17	776116	134633	410174				776116	37177	118861
Q9QWR8	Naga	Alpha-N-acetylgalactosaminidase OS=Mus musculus OX=10090 GN=Naga PE=1 SV=2	6.973	2	3	2	47.2	6.44	27	5	metabolic process	0.05	0.477914	361359	409906	245748	373742	461210	218625	361359	113190	71213.6	77559.2	224660	68028.4
P51125	Cast	Calpastatin OS=Mus musculus OX=10090 GN=Cast PE=1 SV=2	23.515	2	3	2	84.9	5.52	87	7	metabolic process;regulation of biological process	-6.64	1e-17	391105	172851					391105	47730.4
Q8BX70	Vps13c	Vacuolar protein sorting-associated protein 13C OS=Mus musculus OX=10090 GN=Vps13c PE=1 SV=2	15.133	3	3	3	419.8	6.81	49	1	cell organization and biogenesis	-0.3	0.903747	1.01206e+06	963920	1.23187e+06	673011	819593	1.62627e+06	1.01206e+06	266174	356975	139664	399232	506037
P62869	Tceb2; Elob	Elongin-B OS=Mus musculus OX=10090 GN=Elob PE=1 SV=1	4.509	2	3	2	13.2	5.01	35	14	metabolic process;regulation of biological process	-0.99	0.18861	1.76763e+06	1.3057e+06	1.25522e+06	364576	684917	833027	1.76763e+06	360552	363740	75657	333630	259208
Q6P8X1	Snx6	Sorting nexin-6 OS=Mus musculus OX=10090 GN=Snx6 PE=1 SV=2	10.286	3	3	3	46.6	6.16	49	7	cell organization and biogenesis;regulation of biological process;transport	-1.07	0.162649	482424	108716	437923	151565	213277	111213	482424	30020.6	126902	31452.8	103889	34605.4
Q31125	Slc39a7	Zinc transporter SLC39A7 OS=Mus musculus OX=10090 GN=Slc39a7 PE=1 SV=2	22.196	2	3	2	50.6	6.87	127	9	cellular homeostasis;transport	-0.21	0.823266	271927	241939	178620	154372	304701	163891	271927	66808.1	51760.9	32035.3	148423	50997.1
A0A1Y7VJA2		Ena/VASP-like protein (Fragment) OS=Mus musculus OX=10090 GN=Evl PE=1 SV=1	23.642	3	3	3	46	9.22	135	11	cell organization and biogenesis;regulation of biological process	0.08	0.44434	574947	142644	104029	190037	244085	110193	574947	39389.2	30145.8	39436.7	118896	34288.2
O54774	Ap3d1	AP-3 complex subunit delta-1 OS=Mus musculus OX=10090 GN=Ap3d1 PE=1 SV=1	8.355	3	3	3	135	7.37	0	2	cell organization and biogenesis;cellular component movement;regulation of biological process;transport	-0.37	0.856036	1.0094e+06	847012	1.37617e+06		301379	533521	1.0094e+06	233891	398790		146805	166013
O35295	Purb	Transcriptional activator protein Pur-beta OS=Mus musculus OX=10090 GN=Purb PE=1 SV=3	12.77	2	3	1	33.9	5.43	83	8	cell death;cell differentiation;cell proliferation;metabolic process;regulation of biological process	-0.98	0.214444	513437	356221	453885	142001	230076	309617	513437	98365.7	131528	29468.2	112072	96341.8
Q8BH97	Rcn3	Reticulocalbin-3 OS=Mus musculus OX=10090 GN=Rcn3 PE=1 SV=1	7.954	2	3	2	38	4.88	53	6		0.43	0.143279	230546	285622	400548	540332	282797	650491	230546	78870.8	116072	112130	137753	202410
Q9ES28	Arhgef7	Rho guanine nucleotide exchange factor 7 OS=Mus musculus OX=10090 GN=Arhgef7 PE=1 SV=2	21.435	3	3	2	97	6.8	114	4	cell differentiation;cell organization and biogenesis;cellular component movement;regulation of biological process;response to stimulus	-0.37	0.952922	325914	70986.7	113120	254314	261236	146805	325914	19602	32780.2	52775.4	127250	45680.6
Q3TFQ1	Spryd7	SPRY domain-containing protein 7 OS=Mus musculus OX=10090 GN=Spryd7 PE=1 SV=2	10.165	2	3	2	21.7	6.7	22	19		0.1	0.507913	674659	689036	931588		734688	740226	674659	190268	269958		357874	230332
Q9CQX2	Cyb5b	Cytochrome b5 type B OS=Mus musculus OX=10090 GN=Cyb5b PE=1 SV=1	10.073	2	3	2	16.3	4.89	0	19	metabolic process;regulation of biological process;transport	-0.1	0.731979	708910	654835	349764	415957	982081	480562	708910	180824	101355	86319.8	478382	149534
P55096	Abcd3	ATP-binding cassette sub-family D member 3 OS=Mus musculus OX=10090 GN=Abcd3 PE=1 SV=2	12.225	2	3	2	75.4	9.26	63	3	cell organization and biogenesis;metabolic process;response to stimulus;transport	0.52	0.11361	499455	165354	104061	237399	331888	228399	499455	45660.2	30155.2	49265.2	161666	71069.6
Q9CR67	Tmem33	Transmembrane protein 33 OS=Mus musculus OX=10090 GN=Tmem33 PE=1 SV=1	3.823	2	4	2	28	9.66	47	7	cell organization and biogenesis;regulation of biological process;response to stimulus	0.02	0.567262	483420	697541	292741	405480	488673	523486	483420	192616	84831.2	84145.6	238037	162890
Q9Z204	Hnrnpc	Heterogeneous nuclear ribonucleoproteins C1/C2 OS=Mus musculus OX=10090 GN=Hnrnpc PE=1 SV=1	13.092	3	4	3	34.4	5.05	128	11	cell differentiation;cell organization and biogenesis;metabolic process;regulation of biological process	-0.66	0.484546	536996	425078	1.24569e+06	207903	393969	835076	536996	117380	360978	43144.2	191906	259846
D3YV00		Phospholipid-transporting ATPase OS=Mus musculus OX=10090 GN=Atp9b PE=1 SV=2	9.271	3	4	3	129	7.71	77	3		-0.35	0.897241	766364	482980	539286	360732	2.57044e+06	502805	766364	133368	156276	74859.3	1.25209e+06	156455
Q9WTK5	Nfkb2	Nuclear factor NF-kappa-B p100 subunit OS=Mus musculus OX=10090 GN=Nfkb2 PE=1 SV=1	26.462	4	4	4	96.8	6.37	143	7	cell differentiation;cell organization and biogenesis;defense response;metabolic process;regulation of biological process;response to stimulus	0.03	0.590868	1.5614e+06	2.53162e+06	1.84444e+06	2.4759e+06	2.20463e+06	1.59593e+06	1.5614e+06	699072	534488	513800	1.0739e+06	496595
Q8K297	Glt25d1; Colgalt1	Procollagen galactosyltransferase 1 OS=Mus musculus OX=10090 GN=Colgalt1 PE=1 SV=2	20.891	4	4	4	71	7.28	94	7		0.07	0.56545	1.59015e+06	1.00894e+06	525641	995850	1.4679e+06	1.22305e+06	1.59015e+06	278604	152322	206659	715027	380570
Q78PY7	Snd1	Staphylococcal nuclease domain-containing protein 1 OS=Mus musculus OX=10090 GN=Snd1 PE=1 SV=1	17.424	3	4	3	102	7.43	84	4	cell differentiation;metabolic process;regulation of biological process	-0.75	0.414423	234963	145107	258564	135165	144132		234963	40069.3	74927.4	28049.6	70208.2
P62334	Psmc6	26S proteasome regulatory subunit 10B OS=Mus musculus OX=10090 GN=Psmc6 PE=1 SV=1	11.946	3	4	3	44.1	7.49	86	9	metabolic process;regulation of biological process;response to stimulus	-0.66	0.434106	1.42881e+06	825444	1.45943e+06	435132	851412	850635	1.42881e+06	227935	422918	90298.9	414731	264687
E9PY39		TMEM189-UBE2V1 readthrough OS=Mus musculus OX=10090 GN=Gm20431 PE=4 SV=1	17.786	3	4	3	42.1	6.76	140	9	metabolic process;response to stimulus	-0.65	0.416846	2.65864e+06	2.36574e+06	1.6166e+06	670986	485714	1.76688e+06	2.65864e+06	653267	468463	139243	236596	549791
Q9CZ44	Nsfl1c	NSFL1 cofactor p47 OS=Mus musculus OX=10090 GN=Nsfl1c PE=1 SV=1	18.859	4	4	4	40.7	5.15	126	14	cell organization and biogenesis;metabolic process;regulation of biological process	-0.81	0.379515	847847	241701	383421		72148.4	80247.8	847847	66742.4	111109		35144.2	24970.2
Q80UG5	Sept9	Septin-9 OS=Mus musculus OX=10090 GN=Sept9 PE=1 SV=1	19.206	3	4	3	65.5	8.9	50	7	cell division;cell organization and biogenesis;regulation of biological process	-0.48	0.716624	2.06514e+06	634638	1.05902e+06	529016	622368	652827	2.06514e+06	175247	306887	109782	303162	203136
Q9D1J1	Necap2	Adaptin ear-binding coat-associated protein 2 OS=Mus musculus OX=10090 GN=Necap2 PE=1 SV=1	7.803	3	4	3	28.6	7.94	21	12	transport	-0.47	0.737053	896305	202177	824650	141187	541706	634681	896305	55828.4	238969	29299.3	263871	197490
Q9D1C8	Vps28	Vacuolar protein sorting-associated protein 28 homolog OS=Mus musculus OX=10090 GN=Vps28 PE=1 SV=1	19.499	3	4	3	25.4	5.54	72	18	metabolic process;regulation of biological process;transport	-0.72	0.425707	1.97222e+06	887354	423588	828006	777021	974367	1.97222e+06	245031	122749	171828	378495	303188	Acetyl [N-Term]
P10493	Nid1	Nidogen-1 OS=Mus musculus OX=10090 GN=Nid1 PE=1 SV=2	20.903	3	4	3	136.5	5.44	99	3	cell organization and biogenesis;regulation of biological process	0.54	0.127261	398726	1.10381e+06	1.13007e+06	1.08346e+06	1.1127e+06	1.5707e+06	398726	304803	327474	224840	542009	488745
Q6NZJ6	Eif4g1	Eukaryotic translation initiation factor 4 gamma 1 OS=Mus musculus OX=10090 GN=Eif4g1 PE=1 SV=1	12.641	4	4	4	176	5.4	35	3	cell organization and biogenesis;defense response;metabolic process;regulation of biological process;response to stimulus	-0.5	0.721927	322652	211667	415412	384528	280762	262825	322652	58449	120379	79797.5	136762	81781.7
Q61838	Pzp	Pregnancy zone protein OS=Mus musculus OX=10090 GN=Pzp PE=1 SV=3	4.73	2	4	1	165.7	6.68	85	1	regulation of biological process	-0.01	0.670703	1.72046e+06	1.22994e+06	1.00704e+06	1.06135e+06	1.17687e+06	1.7068e+06	1.72046e+06	339631	291823	220251	573264	531095
Q8CG16	C1ra	Complement C1r-A subcomponent OS=Mus musculus OX=10090 GN=C1ra PE=1 SV=1	3.988	2	4	2	80	5.66	19	2	defense response;metabolic process;regulation of biological process;response to stimulus	-0.73	0.322215	3.46814e+06	2.12152e+06	1.25071e+06	1.98196e+06	1.06551e+06	1.21361e+06	3.46814e+06	585830	362435	411298	519023	377631
P63005	Pafah1b1	Platelet-activating factor acetylhydrolase IB subunit alpha OS=Mus musculus OX=10090 GN=Pafah1b1 PE=1 SV=2	32.421	4	4	4	46.6	7.37	147	14	cell communication;cell differentiation;cell division;cell organization and biogenesis;cell proliferation;cellular component movement;development;metabolic process;regulation of biological process;response to stimulus;transport	-0.93	0.264663	838671	333433	539884	128916	258612	43161.8	838671	92073.2	156449	26752.7	125973	13430.4
Q80UU9	Pgrmc2	Membrane-associated progesterone receptor component 2 OS=Mus musculus OX=10090 GN=Pgrmc2 PE=1 SV=2	20.543	3	4	3	23.3	5.15	131	24		0.14	0.386829	637121	539293	224977	435710	712266	371450	637121	148918	65194.4	90418.8	346952	115582
P63328	Ppp3ca	Serine/threonine-protein phosphatase 2B catalytic subunit alpha isoform OS=Mus musculus OX=10090 GN=Ppp3ca PE=1 SV=1	10.536	3	4	2	58.6	5.86	76	6	cellular homeostasis;metabolic process;regulation of biological process;response to stimulus;transport	-0.34	0.998882	326830	129043	153393	114078	128283		326830	35633.6	44450.8	23673.6	62488
P82343	Renbp	N-acylglucosamine 2-epimerase OS=Mus musculus OX=10090 GN=Renbp PE=1 SV=3	26.647	4	4	4	49.7	6.06	179	12	metabolic process;regulation of biological process	-1.08	0.13018	1.38883e+06	476676	949024	374937	414005	369736	1.38883e+06	131628	275011	77807.3	201666	115049
Q3UJB0	Sf3b2	Splicing factor 3b, subunit 2 OS=Mus musculus OX=10090 GN=Sf3b2 PE=1 SV=1	10.384	3	4	3	98.1	5.62	45	4	metabolic process	-0.89	0.25712	360680	802908	1.07005e+06	415199	378377	367910	360680	221712	310082	86162.4	184311	114481
O89001	Cpd	Carboxypeptidase D OS=Mus musculus OX=10090 GN=Cpd PE=1 SV=2	9.616	4	4	4	152.3	6.18	18	3	metabolic process	-0.22	0.819137	356245	399564	378727	274680	307094	395514	356245	110334	109748	57001.9	149589	123070
Q9JHJ0	Tmod3	Tropomodulin-3 OS=Mus musculus OX=10090 GN=Tmod3 PE=1 SV=1	19.457	3	4	3	39.5	5.14	65	13	cell organization and biogenesis;regulation of biological process	-6.64	1e-17	815569	108058	600110				815569	29838.8	173902
P97461	Rps5	40S ribosomal protein S5 OS=Mus musculus OX=10090 GN=Rps5 PE=1 SV=3	19.307	4	4	4	22.9	9.72	129	21	cell organization and biogenesis;metabolic process;regulation of biological process	-0.74	0.315381	4.68746e+06	2.05375e+06	1.69416e+06	908600	1.43003e+06	824574	4.68746e+06	567116	490937	188553	696582	256578	Acetyl [N-Term]
P51908	Apobec1	C->U-editing enzyme APOBEC-1 OS=Mus musculus OX=10090 GN=Apobec1 PE=1 SV=1	14.711	4	4	4	27.5	8.68	75	15	defense response;metabolic process;regulation of biological process;response to stimulus;transport	-0.05	0.636808	2.37903e+06	771394	991923		292353	699999	2.37903e+06	213010	287442		142408	217814
P70202	Lxn	Latexin OS=Mus musculus OX=10090 GN=Lxn PE=1 SV=2	20.845	3	4	3	25.5	5.74	110	18	defense response;regulation of biological process;response to stimulus	-0.53	0.612299	2.78517e+06	1.07665e+06	954530	726984	901387	885708	2.78517e+06	297304	276606	150864	439075	275600
B1AZ46	Baiap2	Brain-specific angiogenesis inhibitor 1-associated protein 2 OS=Mus musculus OX=10090 GN=Baiap2 PE=1 SV=1	18.942	4	4	4	57.6	8.79	98	9	cell organization and biogenesis;regulation of biological process;response to stimulus	0.11	0.557447	1.29555e+07	2.99752e+07	4.20927e+07	3.56687e+07	3.25331e+07	3.10629e+07	1.29555e+07	8.27725e+06	1.21977e+07	7.402e+06	1.58472e+07	9.66565e+06
Q99JX4	Eif3m	Eukaryotic translation initiation factor 3 subunit M OS=Mus musculus OX=10090 GN=Eif3m PE=1 SV=1	13.07	2	4	2	42.5	5.74	173	7	metabolic process	-0.29	0.923182	434734	431065	450227	250971	366269	368428	434734	119033	130468	52081.6	178414	114642
D3Z4B2		Gamma-soluble NSF attachment protein (Fragment) OS=Mus musculus OX=10090 GN=Napg PE=1 SV=1	26.262	4	4	4	39.3	5.97	124	14	transport	-1.09	0.152179	1.25504e+06	671911	171761	489217	276427	285753	1.25504e+06	185539	49773.3	101523	134650	88916.1
P63325	Rps10	40S ribosomal protein S10 OS=Mus musculus OX=10090 GN=Rps10 PE=1 SV=1	15.749	2	4	2	18.9	10.15	128	18	cell organization and biogenesis	-0.82	0.348564	1.11463e+06	650749	647459	401201	202829	426188	1.11463e+06	179695	187623	83257.6	98800.2	132614
Q9QUR6	Prep	Prolyl endopeptidase OS=Mus musculus OX=10090 GN=Prep PE=1 SV=1	21.959	4	4	4	80.7	5.73	130	7	metabolic process	-0.76	0.423513	487072	324168	384052	159599	171930	184010	487072	89514.6	111292	33120.1	83748.9	57257.4
Q3UDR8	Yipf3	Protein YIPF3 OS=Mus musculus OX=10090 GN=Yipf3 PE=1 SV=1	17.005	2	4	2	38	5.94	219	10	cell differentiation	0.27	0.287122	961236	602331	744166	790481	1.11116e+06	730785	961236	166326	215646	164041	541255	227394
Q9CZ30	Ola1	Obg-like ATPase 1 OS=Mus musculus OX=10090 GN=Ola1 PE=1 SV=1	17.516	3	4	3	44.7	7.81	83	9	metabolic process	-0.68	0.525513	540023	308925	532096	337575	267169	264331	540023	85305.4	154192	70053.8	130141	82250.4
P97765	Wbp2	WW domain-binding protein 2 OS=Mus musculus OX=10090 GN=Wbp2 PE=1 SV=1	15.456	3	4	3	28	6.33	148	13	regulation of biological process;response to stimulus	-0.45	0.806736	1.14297e+06	552532	641064	344227	323736	306437	1.14297e+06	152574	185769	71434.3	157695	95352.2
Q9QZD9	Eif3i	Eukaryotic translation initiation factor 3 subunit I OS=Mus musculus OX=10090 GN=Eif3i PE=1 SV=1	9.441	2	4	2	36.4	5.64	145	7	metabolic process	-0.53	0.715111	375021	282912	291360	195310	223842	211897	375021	78122.4	84431.2	40530.9	109036	65934.7
Q3U429	Cd37	Tetraspanin OS=Mus musculus OX=10090 GN=Cd37 PE=1 SV=1	3.532	2	4	2	34.2	8.05	0	3	defense response;regulation of biological process;response to stimulus	0.22	0.406257	3.4955e+07	1.26716e+08	1.20243e+08	1.81955e+08	7.12096e+07	1.11412e+08	3.4955e+07	3.4991e+07	3.48443e+07	3.77594e+07	3.46869e+07	3.46675e+07
A2AG68	Atp7a	Copper-transporting ATPase 1 OS=Mus musculus OX=10090 GN=Atp7a PE=1 SV=1	10.658	3	4	3	161.9	6.62	25	3	cell differentiation;cell organization and biogenesis;cellular homeostasis;metabolic process;regulation of biological process;response to stimulus;transport	-0.35	0.98713	384668	338840	340494	245252	288792	302754	384668	93566.1	98669.2	50894.8	140673	94206
Q00519	Xdh	Xanthine dehydrogenase/oxidase OS=Mus musculus OX=10090 GN=Xdh PE=1 SV=5	16.689	3	4	3	146.5	7.56	82	2	metabolic process;regulation of biological process;response to stimulus;transport	-0.6	0.62839	1.18796e+06	184959	512213	127134	131104	129435	1.18796e+06	51073.9	148430	26383	63862.1	40275.4
Q62376	Snrnp70	U1 small nuclear ribonucleoprotein 70 kDa OS=Mus musculus OX=10090 GN=Snrnp70 PE=1 SV=2	5.6	2	4	2	52	9.94	40	4	metabolic process;regulation of biological process;response to stimulus	-0.81	0.336975	696296	978863	1.35072e+06	538557	279424	488713	696296	270300	391416	111762	136110	152070
Q9CQU0	Txndc12	Thioredoxin domain-containing protein 12 OS=Mus musculus OX=10090 GN=Txndc12 PE=1 SV=1	6.486	3	4	3	19	5.26	37	17	cell differentiation;cellular homeostasis;metabolic process;regulation of biological process	0.01	0.510839	619502	187372	172802	226234	239873	245222	619502	51740.4	50075.1	46948.2	116844	76304.4
Q91YR9	Ptgr1	Prostaglandin reductase 1 OS=Mus musculus OX=10090 GN=Ptgr1 PE=1 SV=2	30.134	3	4	3	35.5	7.96	84	12	metabolic process;response to stimulus	-0.92	0.278878	526929	238018	269378		197612	134282	526929	65725.5	78061		96258.8	41783.9
Q9WUM3	Coro1b	Coronin-1B OS=Mus musculus OX=10090 GN=Coro1b PE=1 SV=1	10.463	4	4	4	53.9	5.78	73	8	cell organization and biogenesis;cellular component movement;regulation of biological process;response to stimulus	-0.98	0.20076	2.21273e+06	480318	1.12765e+06	414258	626392	754409	2.21273e+06	132633	326773	85967.2	305122	234745
Q62418	Dbnl	Drebrin-like protein OS=Mus musculus OX=10090 GN=Dbnl PE=1 SV=2	31.467	3	4	3	48.7	4.92	174	10	cell organization and biogenesis;regulation of biological process;response to stimulus;transport	-0.79	0.374075	291501		227776		128039	173391	291501		66005.7		62369.2	53952.9
P28063	Psmb8	Proteasome subunit beta type-8 OS=Mus musculus OX=10090 GN=Psmb8 PE=1 SV=2	18.416	3	4	3	30.2	6.68	161	14	cell differentiation;metabolic process;regulation of biological process	-1.1	0.0945491	2629262	913980	1.65393e+06	764996	772743	773725	2629262	252383	479281	158752	376411	240756
Q9JI11	Stk4	Serine/threonine-protein kinase 4 OS=Mus musculus OX=10090 GN=Stk4 PE=1 SV=1	14.326	4	4	4	55.5	5.19	24	8	cell death;cell differentiation;cell organization and biogenesis;metabolic process;regulation of biological process;response to stimulus	-1.09	0.152779	201986		118820		78728.8	67464.1	201986		34431.8		38349.6	20992.4
B1AWT3	Rragd	Ras-related GTP-binding protein D OS=Mus musculus OX=10090 GN=Rragd PE=1 SV=1	4.759	2	4	2	51.8	5.21	19	4	cell communication;regulation of biological process;response to stimulus	-0.5	0.703099	687634	753196	1.03401e+06	464469	631494	596844	687634	207985	299640	96387	307607	185716
G3X928	Sec23ip	SEC23-interacting protein OS=Mus musculus OX=10090 GN=Sec23ip PE=1 SV=1	16.827	4	4	4	110.7	5.72	75	6	cell organization and biogenesis;transport	-1.25	0.0471576	2.12245e+06	684077	2.5847e+06	177833	515996	589550	2.12245e+06	188899	749002	36904.1	251347	183447
A2A841	Epb4.1; Epb41	Protein 4.1 OS=Mus musculus OX=10090 GN=Epb41 PE=1 SV=1	29.359	4	4	4	97.2	5.49	178	7	cell division;cell organization and biogenesis;regulation of biological process;transport	-0.18	0.836989	1.42892e+06	607161	642136	524335	532046	497959	1.42892e+06	167659	186080	108810	259165	154947
Q76LS9	Fam63a; Mindy1	Ubiquitin carboxyl-terminal hydrolase MINDY-1 OS=Mus musculus OX=10090 GN=Mindy1 PE=1 SV=1	21.232	2	4	2	51.2	4.73	147	8	metabolic process	0.11	0.400096	366815	255835	195440	276848	256190	284371	366815	70645.4	56635.1	57451.6	124793	88486
Q8QZY1	Eif3l	Eukaryotic translation initiation factor 3 subunit L OS=Mus musculus OX=10090 GN=Eif3l PE=1 SV=1	4.641	2	4	2	66.6	6.44	110	3	metabolic process	-0.44	0.840505	184152	166850	361136	71675.8	135506	269220	184152	46073.4	104651	14874.2	66006.4	83771.5
Q9Z0J7	Gdf15	Growth/differentiation factor 15 OS=Mus musculus OX=10090 GN=Gdf15 PE=1 SV=2	9.539	2	4	2	33.2	9.11	101	9	regulation of biological process;response to stimulus	-0.52	0.663663	574449	1.46807e+06	653347	519809	660462	119345	574449	405388	189329	107871	321718	37135.8
F8VPL2	Pik3c2a	Phosphatidylinositol 4-phosphate 3-kinase C2 domain-containing subunit alpha OS=Mus musculus OX=10090 GN=Pik3c2a PE=1 SV=1	5.357	3	4	3	190.6	8.02	26	2	cell communication;cell organization and biogenesis;cellular component movement;metabolic process;regulation of biological process;response to stimulus;transport	-0.25	0.962237	558484	632206	1.05912e+06	584459	777865	791237	558484	174575	306916	121287	378906	246205
P70387	Hfe	Hereditary hemochromatosis protein homolog OS=Mus musculus OX=10090 GN=Hfe PE=1 SV=2	12.832	2	4	2	40.5	6.24	19	8	cell communication;cellular homeostasis;defense response;metabolic process;regulation of biological process;response to stimulus;transport	0.54	0.0883548	476977	310503	243454	360719	530040	452126	476977	85741.2	70548.8	74856.7	258188	140685
Q6ZWQ7	Spcs3	Signal peptidase complex subunit 3 OS=Mus musculus OX=10090 GN=Spcs3 PE=1 SV=1	9.482	3	4	3	20.3	8.62	74	15	metabolic process	0.25	0.351021	1.80511e+06	1.64765e+06	1.24865e+06	1.25341e+06	2.10909e+06	1.58902e+06	1.80511e+06	454976	361838	260108	1.02736e+06	494447
Q99MQ4	Aspn	Asporin OS=Mus musculus OX=10090 GN=Aspn PE=1 SV=1	14.405	2	4	2	42.5	8.57	105	8	regulation of biological process;response to stimulus;transport	0.42	0.142016	277397		171330	229284	227753	446345	277397		49648.6	47581.3	110941	138887
Q00493	Cpe	Carboxypeptidase E OS=Mus musculus OX=10090 GN=Cpe PE=1 SV=2	10.472	2	4	2	53.2	5.19	49	6	cell organization and biogenesis;metabolic process;regulation of biological process;response to stimulus	1.03	0.00935906	127121	113813	135140	145260	259297	294742	127121	31427.9	39161.3	30144.5	126306	91713
O35129	Phb2	Prohibitin-2 OS=Mus musculus OX=10090 GN=Phb2 PE=1 SV=1	9.602	2	4	2	33.3	9.83	131	8	cell organization and biogenesis;metabolic process;regulation of biological process;response to stimulus;transport	0.42	0.165307	85191.9	122655	141156	76621.8	229319	164562	85191.9	33869.6	40904.5	15900.6	111704	51205.7
Q8BKE6	Cyp20a1	Cytochrome P450 20A1 OS=Mus musculus OX=10090 GN=Cyp20a1 PE=1 SV=1	23.041	2	4	2	52.1	6.95	205	7	metabolic process	-0.28	0.912144	353340	389509	381647	289240	358545	315389	353340	107558	110595	60023.3	174651	98137.7
Q3TEA8	Hp1bp3	Heterochromatin protein 1-binding protein 3 OS=Mus musculus OX=10090 GN=Hp1bp3 PE=1 SV=1	9.782	2	4	2	60.8	9.7	71	4	cell organization and biogenesis;regulation of biological process;response to stimulus	-0.47	0.68172	571767	1.32756e+06	1.35491e+06	621316	998353	679818	571767	366589	392629	128936	486308	211535
P97363	Sptlc2	Serine palmitoyltransferase 2 OS=Mus musculus OX=10090 GN=Sptlc2 PE=1 SV=2	6.972	2	4	2	62.9	8.18	91	3	metabolic process	0.07	0.433322	388818	445125	270816	255195	413024	423983	388818	122915	78477.8	52958.2	201188	131928
P30355	Alox5ap	Arachidonate 5-lipoxygenase-activating protein OS=Mus musculus OX=10090 GN=Alox5ap PE=1 SV=2	6.317	2	4	2	18.1	8.47	92	11	cell organization and biogenesis;metabolic process;regulation of biological process;response to stimulus	-0.09	0.783514	1.19327e+06	1.89845e+06	1.48024e+06	1.53413e+06	1.46375e+06	1.15366e+06	1.19327e+06	524230	428948	318364	713006	358977
P70670	Naca	Nascent polypeptide-associated complex subunit alpha, muscle-specific form OS=Mus musculus OX=10090 GN=Naca PE=1 SV=2	18.01	2	4	2	220.4	9.35	146	1	cellular component movement;metabolic process;regulation of biological process;transport	-0.74	0.404605	737082	631185	1.04085e+06	378003	615519	607618	737082	174293	301619	78443.4	299825	189069
Q91VJ4	Stk38	Serine/threonine-protein kinase 38 OS=Mus musculus OX=10090 GN=Stk38 PE=1 SV=1	29.475	3	4	3	54.1	7.34	108	13	metabolic process;regulation of biological process;response to stimulus	-0.81	0.385762	644186	345070	386991	144713	208554	124505	644186	95286.6	112143	30031	101589	38741.6
Q91VR5	Ddx1	ATP-dependent RNA helicase DDX1 OS=Mus musculus OX=10090 GN=Ddx1 PE=1 SV=1	16.612	4	4	4	82.4	7.21	71	6	development;metabolic process;regulation of biological process;response to stimulus	-0.65	0.552308	1.90326e+06	332372	549235	109905	161458	184590	1.90326e+06	91780	159159	22807.6	78647.8	57437.8
P47791	Gsr	Glutathione reductase, mitochondrial OS=Mus musculus OX=10090 GN=Gsr PE=1 SV=3	10.517	2	4	2	53.6	7.99	95	7	cellular homeostasis;metabolic process;regulation of biological process	-0.89	0.289217	549672	250894	469897	177101	268933	253631	549672	69281.1	136168	36752.1	131000	78921
P11928	Oas1a	2'-5'-oligoadenylate synthase 1A OS=Mus musculus OX=10090 GN=Oas1a PE=1 SV=2	25.486	3	4	3	42.4	8.09	143	13	defense response;metabolic process;regulation of biological process;response to stimulus	-0.34	0.846192	1.13693e+06	934054	1.24901e+06	314585	984363	1.06317e+06	1.13693e+06	257926	361941	65282.9	479493	330821
P52875	Tmem165	Transmembrane protein 165 OS=Mus musculus OX=10090 GN=Tmem165 PE=1 SV=2	31.23	3	4	3	34.8	7.46	193	19	cellular homeostasis;metabolic process;transport	-1.39	0.0474853	834753	534284	756019		127239	135952	834753	147535	219081		61979.6	42303.5
Q91VH2	Snx9	Sorting nexin-9 OS=Mus musculus OX=10090 GN=Snx9 PE=1 SV=1	22.953	4	4	4	66.5	5.52	90	9	cell division;cell organization and biogenesis;regulation of biological process;transport	-0.14	0.698128	573353	207093	353795	246651	260006	349243	573353	57185.9	102524	51185.2	126652	108672
F8VQC9	Slc4a7	Anion exchange protein OS=Mus musculus OX=10090 GN=Slc4a7 PE=1 SV=1	17.19	3	4	3	127.1	6.44	170	3	cell death;cell differentiation;cellular homeostasis;transport	0	0.514791	391751	214535		289032	292132		391751	59240.9		59980.1	142301
Q9JHH6	Cpb2	Carboxypeptidase B2 OS=Mus musculus OX=10090 GN=Cpb2 PE=1 SV=1	2.494	2	4	2	48.8	7.97	28	3	cellular homeostasis;coagulation;metabolic process;regulation of biological process;response to stimulus	0.39	0.231716	4.78061e+06	8.02174e+06	1.09832e+07	9.95786e+06	9.95923e+06	1.25711e+07	4.78061e+06	2.2151e+06	3.18274e+06	2066462	4.85124e+06	3.91167e+06
Q9JKC8	Ap3m1	AP-3 complex subunit mu-1 OS=Mus musculus OX=10090 GN=Ap3m1 PE=1 SV=1	16.937	3	4	3	46.9	6.93	58	11	cellular component movement;transport	-0.61	0.547609	492594	381740	909253	115665		295102	492594	105412	263486	24002.8		91825.1
Q9CR26	Vta1	Vacuolar protein sorting-associated protein VTA1 homolog OS=Mus musculus OX=10090 GN=Vta1 PE=1 SV=1	34.319	4	4	4	33.9	6.13	135	20	cell organization and biogenesis;transport	-0.1	0.650828	979421	385425	326523	261733	253185	202706	979421	106430	94620.8	54315	123329	63074.8
E9Q6G4	Abca7	ATP-binding cassette sub-family A member 7 OS=Mus musculus OX=10090 GN=Abca7 PE=1 SV=1	29.012	4	4	4	237.6	7.28	151	3	cell organization and biogenesis;metabolic process;regulation of biological process;response to stimulus;transport	-0.29	0.926771	255498	106277	87447.3		121968	78684.6	255498	29346.9	25340.7		59411.9	24483.8
Q64685	St6gal1	Beta-galactoside alpha-2,6-sialyltransferase 1 OS=Mus musculus OX=10090 GN=St6gal1 PE=1 SV=2	2.572	2	4	2	46.6	8.87	25	4	metabolic process;regulation of biological process	0.29	0.247217	3.51823e+06	2.85069e+06	1.43585e+06	2.1529e+06	1.9999e+06	1.94971e+06	3.51823e+06	787180	416086	446770	974173	606680
Q8VCT3	Rnpep	Aminopeptidase B OS=Mus musculus OX=10090 GN=Rnpep PE=1 SV=2	7.13	2	4	2	72.4	5.35	136	3	metabolic process	-0.89	0.305226	720065	354007	440018	236842	263772	200437	720065	97754.3	127510	49149.7	128486	62368.7
Q5EG47	Prkaa1	5'-AMP-activated protein kinase catalytic subunit alpha-1 OS=Mus musculus OX=10090 GN=Prkaa1 PE=1 SV=2	19.643	4	4	4	63.9	8.12	102	8	cell communication;cell organization and biogenesis;metabolic process;regulation of biological process;response to stimulus	-0.2	0.80078	273208	163230	164489	144605	142764		273208	45073.8	47666.2	30008.6	69541.9
Q6P9R2	Oxsr1	Serine/threonine-protein kinase OSR1 OS=Mus musculus OX=10090 GN=Oxsr1 PE=1 SV=1	25.369	4	4	4	58.2	6.43	147	9	metabolic process;regulation of biological process;response to stimulus	-1.01	0.188264	1.35975e+06	688174	1.10749e+06	199313	325754	547287	1.35975e+06	190030	320932	41361.6	158678	170296
Q80VA0	Galnt7	N-acetylgalactosaminyltransferase 7 OS=Mus musculus OX=10090 GN=Galnt7 PE=1 SV=2	7.086	2	4	2	75.4	7.93	38	4	metabolic process	-0.29	0.934986	669238	724800	1.39711e+06	516785	664522	715600	669238	200144	404858	107244	323696	222669
Q9QZI9	Serinc3	Serine incorporator 3 OS=Mus musculus OX=10090 GN=Serinc3 PE=1 SV=2	9.171	2	4	2	52.6	7.23	32	5	defense response;metabolic process;regulation of biological process;response to stimulus;transport	0.54	0.149925	1.5397e+06	787083	687394	1.72042e+06	1.26736e+06	843554	1.5397e+06	217342	199195	357023	617344	262484
Q80TY0	Fnbp1	Formin-binding protein 1 OS=Mus musculus OX=10090 GN=Fnbp1 PE=1 SV=2	14.504	4	4	4	71.3	5.67	53	6	transport	-0.82	0.324316	1.97959e+06	549935	736247	421277	281821	251038	1.97959e+06	151857	213352	87423.6	137278	78114
A2AAY5	Sh3pxd2b	SH3 and PX domain-containing protein 2B OS=Mus musculus OX=10090 GN=Sh3pxd2b PE=1 SV=1	7.568	3	4	3	101.5	8.66	52	3	cell differentiation;cell organization and biogenesis;metabolic process;regulation of biological process	-1.01	0.195707	665049	246358	392296	187172	221064	264271	665049	68028.5	113681	38842.1	107683	82231.6
P25976	Ubtf	Nucleolar transcription factor 1 OS=Mus musculus OX=10090 GN=Ubtf PE=1 SV=1	19.607	4	4	4	89.5	5.76	88	7	metabolic process;regulation of biological process	-6.64	1e-17	242801		56371				242801		16335.3
Q9DCR2	Ap3s1	AP-3 complex subunit sigma-1 OS=Mus musculus OX=10090 GN=Ap3s1 PE=1 SV=2	13.178	2	4	2	21.7	5.39	187	13	cellular component movement;transport	-6.64	1e-17	317566	228235	591296				317566	63024	171348
P35486	Pdha1	Pyruvate dehydrogenase E1 component subunit alpha, somatic form, mitochondrial OS=Mus musculus OX=10090 GN=Pdha1 PE=1 SV=1	23.896	4	4	4	43.2	8.19	141	12	metabolic process	-6.64	1e-17	786481		126651				786481		36701.3
Q9ERK9	P2ry6	P2Y purinoceptor 6 OS=Mus musculus OX=10090 GN=P2ry6 PE=2 SV=1	13.956	2	4	2	36.7	9.8	165	8	regulation of biological process;response to stimulus;transport	0.28	0.250579	708228	434178	296887	255407	624460	483601	708228	119892	86032.7	53002.2	304181	150479
O09061	Psmb1	Proteasome subunit beta type-1 OS=Mus musculus OX=10090 GN=Psmb1 PE=1 SV=1	19.062	4	4	4	26.4	7.81	83	20	metabolic process	-0.7	0.292581	4.25675e+06	2.22372e+06	3.21557e+06	1.73065e+06	1.90224e+06	2.09373e+06	4.25675e+06	614052	931817	359147	926599	651494
Q91YW3	Dnajc3	DnaJ homolog subfamily C member 3 OS=Mus musculus OX=10090 GN=Dnajc3 PE=1 SV=1	9.579	2	4	2	57.4	5.85	57	5	metabolic process;regulation of biological process;response to stimulus	-0.22	0.818413	324724	232936	203089		196544	203276	324724	64322.2	58851.6		95738.4	63252.3
Q99L45	Eif2s2	Eukaryotic translation initiation factor 2 subunit 2 OS=Mus musculus OX=10090 GN=Eif2s2 PE=1 SV=1	13.795	3	5	3	38.1	5.8	103	11	cell proliferation;metabolic process	-0.63	0.517908	1.08215e+06	613976	883856	492375	762934	514657	1.08215e+06	169541	256126	102178	371633	160143
A0A140T8J4	Hebp1	Heme-binding protein 1 OS=Mus musculus OX=10090 GN=Hebp1 PE=1 SV=1	18.456	2	5	2	21	5.26	143	16	metabolic process	0.06	0.638192	3.23323e+06	6.67279e+06	8.73931e+06	8.93721e+06	8.03158e+06	8.37165e+06	3.23323e+06	1.8426e+06	2.5325e+06	1.85466e+06	3.91226e+06	2.60496e+06
Q80W45	Stx2	Syntaxin-2 OS=Mus musculus OX=10090 GN=Stx2 PE=1 SV=1	29.097	4	5	4	33.2	6.57	161	16	cell differentiation;cell organization and biogenesis;regulation of biological process;response to stimulus;transport	-0.42	0.827078	1.1763e+06	513883	291933	646502	372711	429242	1.1763e+06	141902	84597.2	134162	181551	133565
P56395	Cyb5; Cyb5a	Cytochrome b5 OS=Mus musculus OX=10090 GN=Cyb5a PE=1 SV=2	23.614	2	5	2	15.2	5.07	275	25	metabolic process;response to stimulus;transport	-0.65	0.439136	1.17775e+06	896199		701715	804449	517415	1.17775e+06	247473		145620	391855	161001
Q61584	Fxr1	Fragile X mental retardation syndrome-related protein 1 OS=Mus musculus OX=10090 GN=Fxr1 PE=1 SV=2	41.611	5	5	5	76.2	6.98	174	14	cell differentiation;development;regulation of biological process	-0.7	0.330207	1.22631e+06	1.02237e+06	2.73718e+06	222850	751850	1.05252e+06	1.22631e+06	282315	793187	46245.9	366234	327507
Q9QXT0	Cnpy2	Protein canopy homolog 2 OS=Mus musculus OX=10090 GN=Cnpy2 PE=1 SV=1	18.831	3	5	3	20.8	5.07	129	23	regulation of biological process;response to stimulus	-0.18	0.83591	620129	502951	328872	336070	517086	500336	620129	138883	95301.4	69741.4	251878	155687
P29391	Ftl1	Ferritin light chain 1 OS=Mus musculus OX=10090 GN=Ftl1 PE=1 SV=2	30.616	3	5	3	20.8	6	224	28	cellular homeostasis;transport	-1.03	0.169246	1.18589e+06	611679	1.01632e+06	791556	260149	195294	1.18589e+06	168907	294512	164264	126721	60768.5
F8WIJ0	Slc12a4	Solute carrier family 12 member 4 OS=Mus musculus OX=10090 GN=Slc12a4 PE=1 SV=2	17.696	4	5	2	120.7	6.6	75	4	cell communication;transport	0.23	0.328645	1.32032e+06	634541	617315	587443	993262	932241	1.32032e+06	175220	178887	121907	483828	290080
A0A0B4J1G0	Fcgr4	Low affinity immunoglobulin gamma Fc region receptor IV OS=Mus musculus OX=10090 GN=Fcgr4 PE=1 SV=1	26.776	5	5	5	28.4	8.09	113	24	regulation of biological process;response to stimulus	-0.73	0.422834	1.45393e+06	680551	310760	190395	280542	331548	1.45393e+06	187925	90052.9	39510.9	136655	103166
A0A0R4J190	Bst1	ADP-ribosyl cyclase/cyclic ADP-ribose hydrolase 2 OS=Mus musculus OX=10090 GN=Bst1 PE=1 SV=1	19.55	2	5	2	34.5	5.63	269	10	regulation of biological process	-1.16	0.11205	807934	166445	429161	134970	192680	349212	807934	45961.6	124364	28009	93856.2	108662
A2AE89	Gstm1	Glutathione S-transferase Mu 1 OS=Mus musculus OX=10090 GN=Gstm1 PE=1 SV=2	16.973	3	5	3	28.5	8.19	167	14	metabolic process;response to stimulus	-0.63	0.575948	1.09547e+06	382469	466377	302223	374581	292380	1.09547e+06	105614	135148	62717.5	182462	90978.2
Q9CQE7	Ergic3	Endoplasmic reticulum-Golgi intermediate compartment protein 3 OS=Mus musculus OX=10090 GN=Ergic3 PE=1 SV=1	8.391	2	5	2	43.2	6.47	70	6	transport	0	0.522131	301028	313318	187052	222233	313060	268537	301028	86518.4	54204.3	46118	152495	83559
E9PUF7	Arhgef1	Rho guanine nucleotide exchange factor 1 OS=Mus musculus OX=10090 GN=Arhgef1 PE=1 SV=1	36.864	5	5	5	108.6	6.09	62	8	regulation of biological process	-0.58	0.590368	385034		435179		352171	273496	385034		126107		171546	85102.1
Q80WQ2	Vac14	Protein VAC14 homolog OS=Mus musculus OX=10090 GN=Vac14 PE=1 SV=1	28.973	4	5	4	88	6.13	176	6	regulation of biological process;response to stimulus	-0.89	0.296611	924804	125920	471499	99619	135924	109759	924804	34771	136632	20673	66209.9	34153.1
P0C6B7	Igsf6	Immunoglobulin superfamily member 6 OS=Mus musculus OX=10090 GN=Igsf6 PE=2 SV=1	24.292	3	5	3	26.3	8.73	202	16		-0.59	0.534713	2.8236e+06	1.28606e+06	609957	790973	728038	745928	2.8236e+06	355127	176755	164143	354634	232106
Q8R1B4	Eif3c	Eukaryotic translation initiation factor 3 subunit C OS=Mus musculus OX=10090 GN=Eif3c PE=1 SV=1	11.654	3	5	3	105.5	5.78	64	4	metabolic process;regulation of biological process	-0.39	0.858206	774666	790304	916331	616304	691455	561819	774666	218232	265537	127896	336815	174818
Q9JJ28	Flii	Protein flightless-1 homolog OS=Mus musculus OX=10090 GN=Flii PE=1 SV=1	33.959	5	5	5	144.7	6.06	150	5	cell organization and biogenesis;development;metabolic process;regulation of biological process	-1	0.201367	758165	69308	577877	149431		80320.5	758165	19138.5	167459	31010		24992.9
O89103	Cd93	Complement component C1q receptor OS=Mus musculus OX=10090 GN=Cd93 PE=1 SV=1	25.078	4	5	4	69.3	5.07	128	8		-0.65	0.502548	2.54211e+06	1.28977e+06	211575	437167	1.11988e+06	646861	2.54211e+06	356153	61310.8	90721.2	545503	201280
Q11136	Pepd	Xaa-Pro dipeptidase OS=Mus musculus OX=10090 GN=Pepd PE=1 SV=3	17.962	5	5	5	55	5.78	149	11	metabolic process	0.05	0.51849	1.18035e+06	613810	1.03438e+06	515055	188771	358401	1.18035e+06	169495	299746	106885	91952.3	111522	Acetyl [N-Term]
O70145	Ncf2	Neutrophil cytosol factor 2 OS=Mus musculus OX=10090 GN=Ncf2 PE=1 SV=1	12.228	4	5	4	59.4	6.61	50	11	metabolic process;regulation of biological process;response to stimulus;transport	-1.73	0.00921855	1.46969e+06	507459	781336	127714		131696	1.46969e+06	140128	226418	26503.4		40979.1	Acetyl [N-Term]
Q9ESP1	Sdf2l1	Stromal cell-derived factor 2-like protein 1 OS=Mus musculus OX=10090 GN=Sdf2l1 PE=1 SV=2	16.632	2	5	2	23.6	7.42	140	15	metabolic process;regulation of biological process;response to stimulus	0.21	0.343671	859652	479725	461963	536136	747430	892164	859652	132470	133869	111259	364081	277609
Q9D2V7	Coro7	Coronin-7 OS=Mus musculus OX=10090 GN=Coro7 PE=1 SV=2	28.495	5	5	5	100.7	5.77	167	7	cell organization and biogenesis;cellular component movement;transport	-0.84	0.28913	2.13416e+06	658139	1.34332e+06	459156	851459	767138	2.13416e+06	181736	389272	95284.4	414754	238706
Q8BTI8	Srrm2	Serine/arginine repetitive matrix protein 2 OS=Mus musculus OX=10090 GN=Srrm2 PE=1 SV=3	17.279	4	5	4	294.7	12.03	79	2	metabolic process	-1.08	0.154296	197925	234901	651321	70981.4		137766	197925	64864.8	188742	14730.1		42867.8
Q91ZJ5	Ugp2	UTP--glucose-1-phosphate uridylyltransferase OS=Mus musculus OX=10090 GN=Ugp2 PE=1 SV=3	16.884	4	5	4	56.9	7.61	102	9	metabolic process	-0.96	0.203874	2669160	999950	1.49109e+06	489226	684855	444830	2669160	276123	432093	101524	333600	138415
O88188	Ly86	Lymphocyte antigen 86 OS=Mus musculus OX=10090 GN=Ly86 PE=1 SV=1	11.582	2	5	2	17.8	5.22	67	15	defense response;regulation of biological process;response to stimulus	-0.42	0.772229	1.37416e+06	1.12335e+06	501654	614463	1.0251e+06	810824	1.37416e+06	310198	145371	127514	499337	252299
P26516	Psmd7	26S proteasome non-ATPase regulatory subunit 7 OS=Mus musculus OX=10090 GN=Psmd7 PE=1 SV=2	26.918	2	5	2	36.5	6.77	323	15	metabolic process	-0.92	0.168602	1.21376e+06	1.08481e+06	2.2664e+06	373594	653023	1.01121e+06	1.21376e+06	299556	656763	77528.5	318094	314653
Q2YFS3	Pilra	Paired immunoglobulin-like type 2 receptor alpha OS=Mus musculus OX=10090 GN=Pilra PE=1 SV=1	24.068	4	5	4	33	8.18	75	25	regulation of biological process;response to stimulus	0.24	0.31354	1.83138e+06	5.01447e+06	5.18598e+06	3.59265e+06	3.5982e+06	6.13916e+06	1.83138e+06	1.38468e+06	1502807	745548	1.75272e+06	1.91029e+06
Q9EQH2	Erap1	Endoplasmic reticulum aminopeptidase 1 OS=Mus musculus OX=10090 GN=Erap1 PE=1 SV=2	19.663	4	5	4	106.5	6.2	78	5	cell communication;metabolic process;regulation of biological process;response to stimulus	0.38	0.163893	765367	237442	61458.2	117551	296771	494582	765367	65566.5	17809.5	24394.2	144560	153896
Q80UI7	Clec4a1	C-type lectin domain family 4, member a1 OS=Mus musculus OX=10090 GN=Clec4a1 PE=1 SV=1	28.107	3	5	2	27.9	6.67	160	23		-0.34	0.990943	477347		174489	138839	215441	373573	477347		50563.9	28811.9	104944	116242
O70172	Pip4k2a	Phosphatidylinositol 5-phosphate 4-kinase type-2 alpha OS=Mus musculus OX=10090 GN=Pip4k2a PE=1 SV=1	27.617	4	5	4	46.1	6.99	214	14	metabolic process;regulation of biological process	-0.17	0.81093	954416	678816	820224	694225	727263	669638	954416	187446	237687	144066	354257	208367
Q9D0R2	Tars	Threonine--tRNA ligase, cytoplasmic OS=Mus musculus OX=10090 GN=Tars PE=1 SV=2	20.309	5	5	5	83.3	7.36	70	8	metabolic process	-0.72	0.401494	1.7402e+06	953454	1.26651e+06	892945	875029	646818	1.7402e+06	263283	367014	185304	426235	201267
Q9JJ00	Plscr1	Phospholipid scramblase 1 OS=Mus musculus OX=10090 GN=Plscr1 PE=1 SV=1	4.303	3	5	3	35.9	5.06	21	7	cell death;cell differentiation;cell organization and biogenesis;defense response;metabolic process;regulation of biological process;response to stimulus	-0.51	0.581177	2.36655e+06	1.97547e+06	1.71361e+06	1.29951e+06	1.22542e+06	1.30448e+06	2.36655e+06	545498	496576	269675	596914	405906
Q99K85	Psat1	Phosphoserine aminotransferase OS=Mus musculus OX=10090 GN=Psat1 PE=1 SV=1	19.713	5	5	5	40.4	8.03	61	14	metabolic process	-0.46	0.759202	781556	639416	646347	538049	517796	494761	781556	176566	187300	111656	252224	153952
F8VQ05	Fryl	FRY-like transcription coactivator OS=Mus musculus OX=10090 GN=Fryl PE=1 SV=1	23.782	5	5	4	337.6	5.63	112	2	cell organization and biogenesis	-6.64	1e-17	517804	180692	154538				517804	49895.6	44782.4
Q80WQ6	Rhbdf2	Inactive rhomboid protein 2 OS=Mus musculus OX=10090 GN=Rhbdf2 PE=1 SV=1	11.346	5	5	5	93.4	8.76	104	5	metabolic process;regulation of biological process;transport	-0.19	0.947232	4.16643e+06	2.16494e+06	1.4883e+06	2.12417e+06	1.73467e+06	1.76998e+06	4.16643e+06	597819	431284	440810	844977	550753
Q8VBT6	Apobr	Apolipoprotein B receptor OS=Mus musculus OX=10090 GN=Apobr PE=1 SV=1	38.804	5	5	5	102.6	4.36	257	7	metabolic process;transport	-6.64	1e-17	528274	137539					528274	37979.6
E9Q3L2	Pi4ka	Phosphatidylinositol 4-kinase alpha OS=Mus musculus OX=10090 GN=Pi4ka PE=1 SV=2	33.789	5	5	5	236.9	7.06	137	3	cell organization and biogenesis;metabolic process;regulation of biological process;response to stimulus	-0.65	0.554852	1.17465e+06	390322	69704.7	121283	93713.2	229828	1.17465e+06	107782	20199.2	25168.8	45648.6	71514.1
Q8K094	Pvr	Poliovirus receptor OS=Mus musculus OX=10090 GN=Pvr PE=1 SV=1	19.061	2	5	2	44.6	8.06	185	8	cellular component movement;regulation of biological process	-0.27	0.987342	2.07747e+06	944319	818015	1.03576e+06	1.1168e+06	910776	2.07747e+06	260761	237047	214942	544007	283401
Q9CQU3	Rer1	Protein RER1 OS=Mus musculus OX=10090 GN=Rer1 PE=1 SV=1	19.76	2	5	2	23	9.51	127	15	cell organization and biogenesis;regulation of biological process;transport	-0.41	0.827801	1.63815e+06	803059	498609	614481	817199	406868	1.63815e+06	221754	144488	127518	398066	126603	Acetyl [N-Term]
Q9ES46	Parvb	Beta-parvin OS=Mus musculus OX=10090 GN=Parvb PE=1 SV=1	20.873	3	5	3	41.6	6.33	110	9	cell organization and biogenesis;regulation of biological process	0.08	0.48697	614929	884331	490151	642805	799316	688297	614929	244196	142037	133395	389355	214173
P63163	Snrpn	Small nuclear ribonucleoprotein-associated protein N OS=Mus musculus OX=10090 GN=Snrpn PE=1 SV=1	5.814	2	5	2	24.6	11.19	98	6	metabolic process;response to stimulus	-0.62	0.453509	567723	1.21844e+06	2.0618e+06	585460	831796	1.11074e+06	567723	336456	597473	121495	405176	345623
Q9D176	Susd3	Sushi domain-containing protein 3 OS=Mus musculus OX=10090 GN=Susd3 PE=2 SV=1	13.242	2	5	2	28.3	9.19	192	9		-0.55	0.632747	688795	557521	803430	253618		218249	688795	153952	232820	52631.1		67911.2
P41241	Csk	Tyrosine-protein kinase CSK OS=Mus musculus OX=10090 GN=Csk PE=1 SV=2	16.415	3	5	3	50.7	7.06	69	8	cell differentiation;cell organization and biogenesis;defense response;metabolic process;regulation of biological process;response to stimulus	0.35	0.222295	834682	515461	808848	576445	425761	446420	834682	142338	234390	119624	207393	138910
A6H8H2	Dennd4c	DENN domain-containing protein 4C OS=Mus musculus OX=10090 GN=Dennd4c PE=1 SV=1	21.978	4	5	4	211.3	6.4	129	3	cell organization and biogenesis;response to stimulus;transport	0.28	0.276358	102178	268975	772896		350143	573585	102178	74273.8	223972		170558	178479
P53395	Dbt	Lipoamide acyltransferase component of branched-chain alpha-keto acid dehydrogenase complex, mitochondrial OS=Mus musculus OX=10090 GN=Dbt PE=1 SV=2	17.578	5	5	5	53.2	8.6	85	12	metabolic process	0.16	0.371442	3.61458e+06	3.27154e+06	4.0233e+06	4.05354e+06	4.49133e+06	3.60393e+06	3.61458e+06	903391	1165883	841194	2.18777e+06	1121415
P08207	S100a10	Protein S100-A10 OS=Mus musculus OX=10090 GN=S100a10 PE=1 SV=2	21.432	3	5	3	11.2	6.77	104	45	cell organization and biogenesis;regulation of biological process;response to stimulus	-0.56	0.513908	7420787	2.87303e+06	1.82993e+06	2.60539e+06	1.86788e+06	1.21314e+06	7420787	793350	530282	540672	909862	377485
Q9EPL9	Acox3	Peroxisomal acyl-coenzyme A oxidase 3 OS=Mus musculus OX=10090 GN=Acox3 PE=1 SV=2	23.181	3	5	3	78.4	7.12	166	7	metabolic process	0.38	0.208519	428474	827173	608153	727973	1.04439e+06	831898	428474	228413	176232	151069	508732	258857
Q9Z1A1	Tfg	TFG protein OS=Mus musculus OX=10090 GN=Tfg PE=1 SV=1	23.319	4	5	4	43	5.1	99	15	cell organization and biogenesis;regulation of biological process;response to stimulus;transport	-0.08	0.860605	2.1639e+07	2.23134e+07	1.71976e+07	1.59787e+07	1.48408e+07	1.89587e+07	2.1639e+07	6.16155e+06	4.98357e+06	3.31591e+06	7.22908e+06	5.89928e+06	Acetyl [N-Term]
Q8BJ48	Nagpa	N-acetylglucosamine-1-phosphodiester alpha-N-acetylglucosaminidase OS=Mus musculus OX=10090 GN=Nagpa PE=1 SV=2	20.929	3	5	3	56	5.55	130	11	metabolic process;transport	0.09	0.481657	798788	546942	746353	289466	580811	464541	798788	151031	216280	60070.3	282919	144549
O70435	Psma3	Proteasome subunit alpha type-3 OS=Mus musculus OX=10090 GN=Psma3 PE=1 SV=3	23.891	4	5	4	28.4	5.44	190	17	metabolic process;regulation of biological process	-0.71	0.333705	5.10317e+06	1.93019e+06	3.03753e+06	1.25205e+06	1.28579e+06	1.21225e+06	5.10317e+06	532997	880223	259826	626324	377210	Acetyl [N-Term]
Q91XB0	Trex1	Three-prime repair exonuclease 1 OS=Mus musculus OX=10090 GN=Trex1 PE=1 SV=2	13.516	2	5	2	33.7	7.99	266	8	metabolic process;response to stimulus	-0.17	0.813405	440129	314104		144000	439143	350744	440129	86735.7		29882.9	213911	109139
D3Z7R7	Hmha1; Arhgap45	Rho GTPase-activating protein 45 OS=Mus musculus OX=10090 GN=Arhgap45 PE=1 SV=1	30.302	5	5	5	124	5.8	148	6	regulation of biological process;response to stimulus	-0.52	0.731857	1.27496e+06	470215	667040	293036	139575		1.27496e+06	129844	193297	60811.1	67988.2
Q60710		Deoxynucleoside triphosphate triphosphohydrolase SAMHD1 OS=Mus musculus OX=10090 GN=Samhd1 PE=1 SV=3	22.745	4	5	4	75.8	7.93	121	7		-1.17	0.0990576	808397	542743	970873	82791.3	320891	216312	808397	149871	281342	17180.9	156309	67308.5
Q91W90	Txndc5	Thioredoxin domain-containing protein 5 OS=Mus musculus OX=10090 GN=Txndc5 PE=1 SV=2	25.124	4	5	4	46.4	5.78	119	11	cellular homeostasis;metabolic process;regulation of biological process;response to stimulus;transport	0.15	0.471824	1.13155e+06	725859	857275	511968	963438	1.30732e+06	1.13155e+06	200436	248423	106244	469300	406790
Q9JJI8	Rpl38; Rpl38-ps1; Rpl38-ps2	60S ribosomal protein L38 OS=Mus musculus OX=10090 GN=Rpl38 PE=1 SV=3	13.129	2	5	2	8.2	10.1	130	36	cell organization and biogenesis;metabolic process;regulation of biological process	-0.45	0.699637	1.48445e+06	337194	1.13042e+06	556455	928433	1.09823e+06	1.48445e+06	93111.5	327577	115476	452249	341729
P54728	Rad23b	UV excision repair protein RAD23 homolog B OS=Mus musculus OX=10090 GN=Rad23b PE=1 SV=2	9.174	4	5	4	43.5	4.83	32	8	cell organization and biogenesis;metabolic process;regulation of biological process;response to stimulus	-0.38	0.745401	2.41062e+06	2.40172e+06	2.13835e+06	1.41126e+06	1.23331e+06	1.21286e+06	2.41062e+06	663202	619658	292865	600758	377399
Q91YI0	Asl	Argininosuccinate lyase OS=Mus musculus OX=10090 GN=Asl PE=1 SV=1	12.204	4	5	4	51.7	6.96	55	7	metabolic process;response to stimulus	-0.12	0.752915	579332	549354	625557	549928	564751	654402	579332	151697	181276	114121	275096	203626
P55821	Stmn2	Stathmin-2 OS=Mus musculus OX=10090 GN=Stmn2 PE=1 SV=1	6.059	2	5	2	20.8	8.32	61	11	cell organization and biogenesis;metabolic process;regulation of biological process;response to stimulus	-0.73	0.397771	1.47132e+06	665135	643448	674997	425135	397649	1.47132e+06	183668	186460	140076	207087	123734
Q3UZG4	Aimp1	Aminoacyl tRNA synthase complex-interacting multifunctional protein 1 OS=Mus musculus OX=10090 GN=Aimp1 PE=1 SV=1	34.824	4	5	4	35.1	8.57	171	21	cell communication;cell death;cellular component movement;defense response;metabolic process;regulation of biological process;response to stimulus	-1.29	0.0503664	2.58059e+06	753680	1.49615e+06	828622	533147	748516	2.58059e+06	208118	433557	171956	259701	232911
Q9Z126	Pf4	Platelet factor 4 OS=Mus musculus OX=10090 GN=Pf4 PE=1 SV=1	12.7	2	5	2	11.2	9.29	28	20	cell organization and biogenesis;cellular component movement;defense response;regulation of biological process;response to stimulus	0.58	0.0950249	1.26499e+06	1.55901e+06	766903	1.38015e+06	1.88642e+06	2.56566e+06	1.26499e+06	430500	222235	286409	918895	798342
A0A140LHG8		Signal peptidase complex subunit 2 OS=Mus musculus OX=10090 GN=Spcs2 PE=1 SV=1	9.666	3	5	3	28.4	8.38	96	10	metabolic process	0.33	0.288835	1.43547e+06	1.54141e+06	1.15579e+06	1.24387e+06	2.14472e+06	1.71352e+06	1.43547e+06	425640	334929	258129	1.04471e+06	533186
A0A1B0GRG8		Uncharacterized protein OS=Mus musculus OX=10090 GN=Gm5678 PE=3 SV=1	27.834	2	5	2	30.7	6.27	184	16		-0.41	0.807559	591941	928081	1.06156e+06	697977	646279	782240	591941	256277	307622	144845	314809	243405
Q8VEK0	Tmem30a	Cell cycle control protein 50A OS=Mus musculus OX=10090 GN=Tmem30a PE=1 SV=1	21.172	3	5	3	41	8.37	139	17	cell organization and biogenesis;regulation of biological process;transport	-0.13	0.748661	643123	527885	362754	512236	493008	425283	643123	145768	105120	106300	240149	132333
P51885	Lum	Lumican OS=Mus musculus OX=10090 GN=Lum PE=1 SV=2	6.436	2	5	2	38.2	6.43	51	6	cell organization and biogenesis;regulation of biological process;response to stimulus	0.76	0.0190154	1.4151e+06	3.3165e+06	2.79875e+06	3.09669e+06	3.15481e+06	4.47526e+06	1.4151e+06	915808	811030	642627	1.53674e+06	1.39254e+06
Q7TPV4	Mybbp1a	Myb-binding protein 1A OS=Mus musculus OX=10090 GN=Mybbp1a PE=1 SV=2	24.7	4	5	4	151.9	8.95	154	4	cell communication;cell differentiation;metabolic process;regulation of biological process;response to stimulus;transport	-6.64	1e-17	165903		525717				165903		152344
P56959	Fus	RNA-binding protein FUS OS=Mus musculus OX=10090 GN=Fus PE=1 SV=1	42.521	4	5	4	52.6	9.36	139	12	regulation of biological process;response to stimulus	-1.37	0.0249664	3.01489e+06	901104	2.14198e+06	586051	690585	710587	3.01489e+06	248828	620708	121618	336391	221109
O09131	Gsto1	Glutathione S-transferase omega-1 OS=Mus musculus OX=10090 GN=Gsto1 PE=1 SV=2	13.43	5	5	5	27.5	7.36	61	20	metabolic process;regulation of biological process;response to stimulus	-0.68	0.464727	1.4894e+06	339939	945299	223869	277652	260035	1.4894e+06	93869.7	273931	46457.5	135247	80913.7
J3QMG3		Voltage-dependent anion-selective channel protein 3 OS=Mus musculus OX=10090 GN=Vdac3 PE=1 SV=1	10.337	2	5	1	30.8	8.79	147	7	regulation of biological process;transport	0.3	0.251528	144404	357392	268574	178213	560960	317659	144404	98688.9	77828.1	36982.8	273249	98844.1
Q80X50	Ubap2l	Ubiquitin-associated protein 2-like OS=Mus musculus OX=10090 GN=Ubap2l PE=1 SV=1	17.549	3	5	3	116.7	7.11	105	4	regulation of biological process	-0.64	0.557101	491871	108673	506524	67791.8	159928	237967	491871	30008.5	146782	14068.2	77902.8	74046.7
Q9QZE5	Copg; Copg1	Coatomer subunit gamma-1 OS=Mus musculus OX=10090 GN=Copg1 PE=1 SV=1	31.756	4	5	4	97.5	5.35	127	7	cellular component movement;transport	-0.88	0.274755	1.2922e+06	786622	1.57269e+06	254323	374351	328083	1.2922e+06	217215	455739	52777.2	182350	102088
Q8BMK4	Ckap4	Cytoskeleton-associated protein 4 OS=Mus musculus OX=10090 GN=Ckap4 PE=1 SV=2	12.79	2	5	2	63.7	5.64	174	4		0.22	0.28765	231426	246658	253579	198358	449957	287649	231426	68111.3	73482.7	41163.4	219179	89506.2
P31938	Map2k1	Dual specificity mitogen-activated protein kinase kinase 1 OS=Mus musculus OX=10090 GN=Map2k1 PE=1 SV=2	14.487	3	5	3	43.4	6.7	151	9	cell differentiation;cell organization and biogenesis;cell proliferation;cellular component movement;metabolic process;regulation of biological process;response to stimulus;transport	-0.5	0.641048	1.31467e+06	908129	1.13791e+06	607974	873650	826369	1.31467e+06	250768	329746	126167	425564	257136
Q3TVK3	Dnpep	Aspartyl aminopeptidase OS=Mus musculus OX=10090 GN=Dnpep PE=1 SV=1	25.773	5	5	5	52.4	7.25	96	14	metabolic process	-0.32	0.807934	1.83104e+06	2.95362e+06	4.24791e+06		2.83309e+06	2.92536e+06	1.83104e+06	815602	1.23097e+06		1.38003e+06	910267
Q8BND5	Qsox1	Sulfhydryl oxidase 1 OS=Mus musculus OX=10090 GN=Qsox1 PE=1 SV=1	8.181	2	5	2	82.7	7.17	60	3	cellular homeostasis;metabolic process;regulation of biological process	-0.57	0.612243		1.3649e+06	996049	452482	689696	400425		376899	288638	93899.5	335958	124598
A2AS03	BC006779; Helz2	Helicase with zinc finger domain 2 OS=Mus musculus OX=10090 GN=Helz2 PE=1 SV=1	29.411	5	5	5	333.8	8	135	2	metabolic process;regulation of biological process	0.97	0.0190748	303740	847616	384813	1.19186e+06	975746	592922	303740	234058	111512	247335	475296	184496
Q9D379	Ephx1	Epoxide hydrolase 1 OS=Mus musculus OX=10090 GN=Ephx1 PE=1 SV=2	7.093	2	5	2	52.5	8.35	15	5	metabolic process;response to stimulus	-0.21	0.876988	717625	744791	676499	388891	698451	597823	717625	205664	196038	80703	340223	186021
Q99MR3	Slc12a9	Solute carrier family 12 member 9 OS=Mus musculus OX=10090 GN=Slc12a9 PE=1 SV=2	9.359	3	5	3	96.3	7.02	80	4	transport	-0.46	0.754877	846551	825856	479455	455879	878167	414153	846551	228049	138938	94604.3	427764	128870
Q80X68	Csl	Citrate synthase OS=Mus musculus OX=10090 GN=Csl PE=1 SV=1	9.619	3	5	3	52.3	8.79	40	6	metabolic process	-0.47	0.789138	574495	639530	572727	258308	498288	330692	574495	176598	165967	53604.2	242721	102900
A0A1D5RLL3		Protein EFR3 homolog A OS=Mus musculus OX=10090 GN=Efr3a PE=1 SV=1	43.837	5	5	5	95.6	6.7	145	10		0.38	0.247287	1.57459e+06	1.41011e+06	1.25056e+06	1.14288e+06	1.82672e+06	2.02155e+06	1.57459e+06	389383	362390	237171	889814	629034
P50608	Fmod	Fibromodulin OS=Mus musculus OX=10090 GN=Fmod PE=2 SV=1	10.86	2	5	2	43	6.04	66	6	cell organization and biogenesis	0.32	0.323643	331453	760748	823523	946753	1.12287e+06	1.23358e+06	331453	210070	238643	196471	546960	383845
P27546	Map4; Mtap4	Microtubule-associated protein 4 OS=Mus musculus OX=10090 GN=Map4 PE=1 SV=3	41.895	5	5	5	117.4	4.98	133	8	cell division;cell organization and biogenesis;cellular component movement;regulation of biological process	-6.64	1e-17	866624	84226.5	486349				866624	23258	140936
Q8R4V1	Nfam1	NFAT activation molecule 1 OS=Mus musculus OX=10090 GN=Nfam1 PE=1 SV=1	12.41	2	5	2	30	8.29	211	9	cell differentiation;regulation of biological process;response to stimulus	-1.4	0.0397404	1.12568e+06	636414		321512	380090	142798	1.12568e+06	175737		66720.4	185146	44433.6
Q8BYC6	Taok3	Serine/threonine-protein kinase TAO3 OS=Mus musculus OX=10090 GN=Taok3 PE=1 SV=2	17.132	4	6	3	105.3	7.36	85	5	metabolic process;regulation of biological process;response to stimulus	-0.15	0.880423	1.61893e+06	1.6041e+06	977980	1.32748e+06	1.54605e+06	1.27944e+06	1.61893e+06	442951	283402	275479	753095	398117
B1ATI0	Aldh3a2	Aldehyde dehydrogenase OS=Mus musculus OX=10090 GN=Aldh3a2 PE=1 SV=1	18.059	3	6	3	59.2	8.13	133	8	metabolic process;response to stimulus	0.03	0.54719	847857	1.12259e+06	453374	851075	1.27259e+06	561394	847857	309987	131380	176616	619891	174686
Q8VDW0	Ddx39	ATP-dependent RNA helicase DDX39A OS=Mus musculus OX=10090 GN=Ddx39a PE=1 SV=1	9.654	2	6	2	49	5.68	84	4	metabolic process;regulation of biological process;response to stimulus;transport	-0.77	0.366571	208678	459141	1.39138e+06	183014	596700	592718	208678	126786	403197	37979.3	290659	184433
G3X8R0	Reep5	Receptor expression-enhancing protein OS=Mus musculus OX=10090 GN=Reep5 PE=1 SV=1	7.887	3	6	3	21.4	8.12	131	11		-0.2	0.934442	2.05448e+06	1.22498e+06	663449	1.54685e+06	1.91309e+06	665980	2.05448e+06	338263	192256	321003	931883	207229
Q5MJS3	Fam20c	Extracellular serine/threonine protein kinase FAM20C OS=Mus musculus OX=10090 GN=Fam20c PE=1 SV=1	35.295	5	6	5	65.7	7.47	164	12	cell differentiation;metabolic process;regulation of biological process	0.72	0.0793366	999306	625028	801925	1.63305e+06	1.57084e+06	1.32092e+06	999306	172593	232384	338892	765170	411024
P07310	Ckm	Creatine kinase M-type OS=Mus musculus OX=10090 GN=Ckm PE=1 SV=1	11.67	3	6	3	43	7.06	58	8	metabolic process;response to stimulus	0.26	0.359149	1.44764e+07	3.07076e+07	2.67031e+07	2.66305e+07	2.74256e+07	3.65345e+07	1.44764e+07	8.4795e+06	7.73809e+06	5.52637e+06	1.33593e+07	1.13682e+07
P01837		Immunoglobulin kappa constant OS=Mus musculus OX=10090 GN=Igkc PE=1 SV=2	27.081	3	6	3	11.9	5.9	203	38		-0.07	0.836499	3.17581e+06	1.41283e+07	1.82194e+07	1.46089e+07	9.4788e+06	4.60946e+06	3.17581e+06	3.90134e+06	5.27968e+06	3.03164e+06	4.61722e+06	1.4343e+06
Q9D0F9	Pgm2	Phosphoglucomutase-1 OS=Mus musculus OX=10090 GN=Pgm1 PE=1 SV=4	22.322	6	6	6	61.4	6.57	90	10	metabolic process	-0.03	0.688694	2.80058e+06	2.02725e+06	1.64079e+06	2.23453e+06	2.22188e+06	1.87961e+06	2.80058e+06	559798	475473	463712	1.0823e+06	584868
P54822	Adsl	Adenylosuccinate lyase OS=Mus musculus OX=10090 GN=Adsl PE=1 SV=2	7.778	2	6	2	54.8	7.27	90	4	cell organization and biogenesis;metabolic process;response to stimulus	0.46	0.171397	1.09162e+06	1.04191e+06	1.12851e+06	1.43216e+06	1.59151e+06	1.5675e+06	1.09162e+06	287710	327022	297204	775239	487749
Q921K2	Parp1	Poly [ADP-ribose] polymerase OS=Mus musculus OX=10090 GN=Parp1 PE=1 SV=1	37.535	6	6	6	112.7	8.95	108	9	cell death;cell organization and biogenesis;metabolic process;regulation of biological process;response to stimulus	0.33	0.290257	1.81942e+06	882139	468598	1.45346e+06	1.4944e+06	1.09168e+06	1.81942e+06	243591	135792	301623	727936	339693
Q9CQ10	Chmp3	Charged multivesicular body protein 3 OS=Mus musculus OX=10090 GN=Chmp3 PE=1 SV=3	7.476	3	6	3	25.2	5.06	72	11	cell division;cell organization and biogenesis;regulation of biological process;transport	-0.47	0.611847	4486271	2.06731e+06	1.39569e+06	1.95266e+06	1.65352e+06	1.67011e+06	4486271	570861	404446	405217	805445	519677
L7N451	Gvin1	Interferon-induced very large GTPase 1 OS=Mus musculus OX=10090 GN=Gvin1 PE=1 SV=1	20.815	6	6	6	280.6	6.57	73	3		-0.87	0.319515	1.10751e+06	264272	574752	133553	193218	463847	1.10751e+06	72975.1	166553	27715	94118.4	144333
Q921F2	Tardbp	TAR DNA-binding protein 43 OS=Mus musculus OX=10090 GN=Tardbp PE=1 SV=1	29.76	4	6	4	44.5	6.7	264	12	cell organization and biogenesis;metabolic process;regulation of biological process;response to stimulus	-0.99	0.181299	1.15462e+06	576934	1.47624e+06	381395	455967	496668	1.15462e+06	159313	427788	79147.4	222106	154545
P27600	Gna12	Guanine nucleotide-binding protein subunit alpha-12 OS=Mus musculus OX=10090 GN=Gna12 PE=1 SV=3	9.656	3	6	1	44.1	9.83	235	7	cell differentiation;regulation of biological process;response to stimulus	-0.59	0.652963	306914		62459.6	139251	88854.2	61116.6	306914		18099.7	28897.5	43281.8	19017.3
Q8VIJ6	Sfpq	Splicing factor, proline- and glutamine-rich OS=Mus musculus OX=10090 GN=Sfpq PE=1 SV=1	20.343	3	6	3	75.4	9.44	174	7	cell organization and biogenesis;defense response;metabolic process;regulation of biological process;response to stimulus	-0.59	0.542038	517624	449754	1.45651e+06	440056	512724	633375	517624	124194	422072	91320.7	249753	197084
Q920E5	Fdps	Farnesyl pyrophosphate synthase OS=Mus musculus OX=10090 GN=Fdps PE=1 SV=1	17.966	4	6	4	40.6	5.66	151	12	metabolic process;regulation of biological process	-0.84	0.245259	3.28772e+06	1.64557e+06	1.20327e+06	1.48324e+06	947235	737218	3.28772e+06	454401	348686	307803	461408	229396
Q8VBT0	Tmx1	Thioredoxin-related transmembrane protein 1 OS=Mus musculus OX=10090 GN=Tmx1 PE=1 SV=1	14.489	2	6	2	31.4	5.29	320	9	cellular homeostasis;metabolic process;regulation of biological process;response to stimulus;transport	0.18	0.422096	1.45832e+06	1.45216e+06	1.12848e+06	1.21865e+06	1.84381e+06	1.54989e+06	1.45832e+06	400994	327014	252894	898139	482269
Q9ERN0	Scamp2	Secretory carrier-associated membrane protein 2 OS=Mus musculus OX=10090 GN=Scamp2 PE=1 SV=1	32.842	2	6	2	36.4	6.32	420	10	transport	0.39	0.229597		1.00099e+06	1.25559e+06		1.63127e+06	1.32468e+06		276409	363848		794608	412194
P97372	Psme2; Psme2b-ps; Psme2b	Proteasome activator complex subunit 2 OS=Mus musculus OX=10090 GN=Psme2 PE=1 SV=4	27.891	4	6	4	27	5.76	211	24	regulation of biological process	-0.56	0.614508	2.6859e+06	906144	365808	374193	769267	822429	2.6859e+06	250219	106005	77652.7	374718	255910
P49722	Psma2	Proteasome subunit alpha type-2 OS=Mus musculus OX=10090 GN=Psma2 PE=1 SV=3	20.962	3	6	3	25.9	7.43	144	20	metabolic process	-0.69	0.388234	1.91614e+06	1.01823e+06	1.41385e+06	769368	899573	944875	1.91614e+06	281170	409709	159660	438191	294011
Q9Z0P5	Twf2	Twinfilin-2 OS=Mus musculus OX=10090 GN=Twf2 PE=1 SV=1	34.227	5	6	4	39.4	6.8	140	20	cell organization and biogenesis;development;regulation of biological process;response to stimulus	-0.69	0.463539	2.56168e+06	630419	1.19252e+06	534326	874462	585599	2.56168e+06	174082	345571	110884	425959	182218
O89017	Lgmn	Legumain OS=Mus musculus OX=10090 GN=Lgmn PE=1 SV=1	10.048	2	6	2	49.3	6.39	134	5	metabolic process;regulation of biological process;response to stimulus	0.56	0.107845	835407	511363	171494	772602	958395	236421	835407	141206	49696	160331	466844	73565.8
Q6PHU5	Sort1	Sortilin OS=Mus musculus OX=10090 GN=Sort1 PE=1 SV=1	35.185	4	6	4	91.1	5.88	192	8	cell differentiation;cell organization and biogenesis;development;regulation of biological process;response to stimulus;transport	-0.57	0.594817	1.57279e+06	684627	689215	790035	690000	506583	1.57279e+06	189050	199723	163949	336106	157631
Q9QZ88	Vps29	Vacuolar protein sorting-associated protein 29 OS=Mus musculus OX=10090 GN=Vps29 PE=1 SV=1	14.765	3	6	3	20.5	6.79	103	18	transport	-0.48	0.727569	1.00208e+06	701754	1.02102e+06	328767	377858	437029	1.00208e+06	193780	295873	68226	184059	135988
F6RX08		Nucleoprotein TPR (Fragment) OS=Mus musculus OX=10090 GN=Tpr PE=1 SV=1	2.454	2	6	2	67.4	4.48	0	2	cellular component movement;metabolic process;regulation of biological process;response to stimulus	-0.25	0.859514	378969	380352	465122	320036	492339	310611	378969	105029	134784	66414.1	239823	96650.9
E9PV24	Fga	Fibrinogen alpha chain OS=Mus musculus OX=10090 GN=Fga PE=1 SV=1	5.224	2	6	2	87.4	6.11	91	2	cell organization and biogenesis;coagulation;defense response;metabolic process;regulation of biological process;response to stimulus	0.12	0.499461	285067	598392	1.21914e+06	412585	1.02734e+06	1.96899e+06	285067	165238	353286	85619.9	500426	612680
Q9JIF7	Copb1	Coatomer subunit beta OS=Mus musculus OX=10090 GN=Copb1 PE=1 SV=1	24.809	5	6	5	107	6	131	6	transport	-0.93	0.208059	1.50246e+06	1.01798e+06	1.74757e+06	511477	362766	451169	1.50246e+06	281103	506417	106142	176707	140388
Q6P5F7	Ttyh3	Protein tweety homolog 3 OS=Mus musculus OX=10090 GN=Ttyh3 PE=1 SV=1	17.315	4	6	4	57.7	5.85	111	8	transport	0.4	0.202422	417975	524562	332058	829382	397544	599865	417975	144851	96224.8	172114	193648	186657
Q9CQF9	Pcyox1	Prenylcysteine oxidase OS=Mus musculus OX=10090 GN=Pcyox1 PE=1 SV=1	20.282	5	6	5	56.5	6.92	108	12	metabolic process;transport	0.42	0.177151	536808	436000	370211	236763	629161	571725	536808	120396	107281	49133.2	306471	177900
O55098	Stk10	Serine/threonine-protein kinase 10 OS=Mus musculus OX=10090 GN=Stk10 PE=1 SV=2	35.18	6	6	6	111.8	7.15	157	8	metabolic process;regulation of biological process;response to stimulus	-0.48	0.708752	1.72039e+06	531489	413427	586503	1.13918e+06	552144	1.72039e+06	146763	119804	121711	554904	171807
P09535	Igf2	Insulin-like growth factor II OS=Mus musculus OX=10090 GN=Igf2 PE=1 SV=1	14.328	2	6	2	20	9.16	223	14	cell differentiation;metabolic process;regulation of biological process;response to stimulus	0	0.621998	613692	1.14692e+06	511852	584614	614909	771493	613692	316707	148326	121320	299528	240061
Q62426	Cstb	Cystatin-B OS=Mus musculus OX=10090 GN=Cstb PE=1 SV=1	15.192	2	6	2	11	7.39	119	33	regulation of biological process;response to stimulus	-0.51	0.562918	4.39153e+06	1.52039e+06	2.66521e+06	909818	1.84555e+06	2.3223e+06	4.39153e+06	419835	772331	188806	898988	722616
P62192	Psmc1	26S proteasome regulatory subunit 4 OS=Mus musculus OX=10090 GN=Psmc1 PE=1 SV=1	20.009	4	6	3	49.2	6.21	140	13	metabolic process;regulation of biological process;response to stimulus	-0.52	0.555656	1.47194e+06	831782	2.16532e+06	416153	1.10507e+06	1.05855e+06	1.47194e+06	229685	627472	86360.4	538290	329383
O08688	Capn5	Calpain-5 OS=Mus musculus OX=10090 GN=Capn5 PE=1 SV=1	23.807	6	6	6	72.9	7.36	74	10	metabolic process	-0.35	0.845268	2.20134e+06	1.18621e+06	675817	959190	853864	1.28142e+06	2.20134e+06	327555	195840	199052	415926	398733
P23927	Cryab	Alpha-crystallin B chain OS=Mus musculus OX=10090 GN=Cryab PE=1 SV=2	14.017	2	6	2	20.1	7.33	169	13	cell death;cell organization and biogenesis;metabolic process;regulation of biological process;response to stimulus	0.37	0.256048	619474	1.33684e+06	918931	1.14453e+06	1.49543e+06	2.23615e+06	619474	369149	266290	237513	728441	695810	Acetyl [N-Term]
A2AJI0	Map7d1; Mtap7d1	MAP7 domain-containing protein 1 OS=Mus musculus OX=10090 GN=Map7d1 PE=1 SV=1	29.163	6	6	6	93.2	10.15	159	9	cell organization and biogenesis	-6.64	1e-17	816573	107360	119221				816573	29646.1	34548.1
Q9CQ65	Mtap	S-methyl-5'-thioadenosine phosphorylase OS=Mus musculus OX=10090 GN=Mtap PE=1 SV=1	4.273	2	6	2	31	7.14	25	6	metabolic process;response to stimulus	-0.65	0.500606	687407	475220	769865	321861	420554	262960	687407	131226	223094	66792.8	204856	81823.7
Q8CDN6	Txnl1	Thioredoxin-like protein 1 OS=Mus musculus OX=10090 GN=Txnl1 PE=1 SV=3	23.135	4	6	4	32.2	4.96	182	19	cellular homeostasis;metabolic process;regulation of biological process;response to stimulus;transport	-1.11	0.127255	1.1225e+06	534741	1.09028e+06	296566	345891	438047	1.1225e+06	147662	315943	61543.6	168487	136304
Q8BYW1	Arhgap25	Rho GTPase-activating protein 25 OS=Mus musculus OX=10090 GN=Arhgap25 PE=1 SV=2	31.028	6	6	6	73.3	6.38	206	11	cell organization and biogenesis;regulation of biological process;response to stimulus	-0.3	0.948224	876950	308041	382400	85327.3	316221	323213	876950	85061.5	110813	17707.2	154034	100572
Q9CY64	Blvra	Biliverdin reductase A OS=Mus musculus OX=10090 GN=Blvra PE=1 SV=1	33.988	4	6	4	33.5	7.02	207	20	metabolic process	-0.92	0.166727	3.36971e+06	1.36391e+06	2.20724e+06	1.1562e+06	821168	1.23788e+06	3.36971e+06	376626	639620	239936	399999	385185
Q8BVW3	Trim14	Tripartite motif-containing protein 14 OS=Mus musculus OX=10090 GN=Trim14 PE=1 SV=2	11.867	3	6	3	49.6	7.93	66	8	defense response;regulation of biological process;response to stimulus	-0.52	0.666994	1.18282e+06	1.03542e+06	1.02582e+06	614266	827194	685824	1.18282e+06	285917	297266	127473	402934	213404
P62315	Snrpd1	Small nuclear ribonucleoprotein Sm D1 OS=Mus musculus OX=10090 GN=Snrpd1 PE=1 SV=1	8.738	2	6	2	13.3	11.56	114	20	cell organization and biogenesis;metabolic process	-0.76	0.279124	811151	1.96475e+06	2.98459e+06	533345	1.25631e+06	1.70838e+06	811151	542539	864883	110680	611960	531586
Q6P069	Sri	Sorcin OS=Mus musculus OX=10090 GN=Sri PE=1 SV=1	15.139	4	6	4	21.6	5.59	69	21	metabolic process;regulation of biological process;transport	-0.72	0.311079	4.16638e+06	1.31722e+06	2.09021e+06	758540	1.28313e+06	1.44856e+06	4.16638e+06	363733	605707	157413	625026	450740
Q9D7J6	Dnase1l1	Deoxyribonuclease-1-like 1 OS=Mus musculus OX=10090 GN=Dnase1l1 PE=2 SV=3	19.348	3	6	3	35.6	7.2	112	12	metabolic process	-0.33	0.821231	3.79466e+06	1.87609e+06	1.47974e+06	1.28499e+06	1.40809e+06	1.88676e+06	3.79466e+06	518056	428802	266661	685894	587093
Q8R4V5	Oit3	Oncoprotein-induced transcript 3 protein OS=Mus musculus OX=10090 GN=Oit3 PE=2 SV=2	18.336	2	6	2	60.3	5.39	226	5		0.16	0.449793	406959	1.15928e+06	1.02541e+06	832959	781824	1.20961e+06	406959	320119	297147	172856	380834	376389
E9Q9C3	Mllt4; Afdn	Afadin OS=Mus musculus OX=10090 GN=Afdn PE=1 SV=1	31.843	6	6	6	207.2	6.23	176	4	cell differentiation;cell organization and biogenesis;regulation of biological process;response to stimulus	-1.28	0.082686	649472	222194	100285	196415	211519	50974.4	649472	61355.8	29060.9	40760.1	103033	15861.4
Q99L04	Dhrs1	Dehydrogenase/reductase SDR family member 1 OS=Mus musculus OX=10090 GN=Dhrs1 PE=1 SV=1	13.27	2	6	2	34	8.35	216	9	metabolic process	-0.65	0.560568	376117	338007	384285	195794	285483	239990	376117	93336	111359	40631.3	139062	74676.4
P61620	Sec61a1	Protein transport protein Sec61 subunit alpha isoform 1 OS=Mus musculus OX=10090 GN=Sec61a1 PE=1 SV=2	7.817	2	6	2	52.2	8.06	53	4	cell growth;cell organization and biogenesis;development;response to stimulus;transport	0.38	0.243097	1.20941e+06	1.50133e+06	1.36569e+06	1.318e+06	2.40594e+06	1.74713e+06	1.20941e+06	414571	395754	273511	1.17196e+06	543644
Q3U816	Htatip2	Oxidoreductase HTATIP2 OS=Mus musculus OX=10090 GN=Htatip2 PE=1 SV=1	15.711	3	6	3	29.9	8.12	99	12	cell death;cell differentiation;development;metabolic process;regulation of biological process;transport	-0.13	0.782627	866114	797037	720498	285751	726742	950840	866114	220091	208788	59299.2	354003	295867
O88958	Gnpda1	Glucosamine-6-phosphate isomerase 1 OS=Mus musculus OX=10090 GN=Gnpda1 PE=1 SV=3	20.437	4	6	4	32.5	6.6	112	15	metabolic process;transport	-1.11	0.0802692	3.54222e+06	1.34251e+06	2.00694e+06	520451	1.13124e+06	774813	3.54222e+06	370717	581575	108004	551039	241094
A0A0R4J0R1	Vamp8	Vesicle-associated membrane protein 8 OS=Mus musculus OX=10090 GN=Vamp8 PE=1 SV=1	15.018	3	6	3	11.4	8.19	107	36	cell organization and biogenesis;metabolic process;regulation of biological process;transport	-0.07	0.758324	1.47647e+06	1.77821e+06	1.52557e+06	1.7695e+06	1.61264e+06	1.33948e+06	1.47647e+06	491029	442083	367207	785534	416797	Acetyl [N-Term]
Q6ZWV7	Rpl35	60S ribosomal protein L35 OS=Mus musculus OX=10090 GN=Rpl35 PE=1 SV=1	13.712	3	6	3	14.5	11.05	37	26	metabolic process;response to stimulus	-0.7	0.266312	4.34652e+06	4.32594e+06	3.89888e+06	2.35437e+06	3.5537e+06	2.52653e+06	4.34652e+06	1.19455e+06	1.12983e+06	488581	1.73104e+06	786166
Q8R5C5	Actr1b	Beta-centractin OS=Mus musculus OX=10090 GN=Actr1b PE=1 SV=1	21.914	5	6	1	42.3	6.4	106	16		-0.74	0.474191	750052	164491	176784	129064	153063	98521.4	750052	45421.9	51228.9	26783.4	74558.3	30656.3
Q9JJF9	Sppl2a	Signal peptide peptidase-like 2A OS=Mus musculus OX=10090 GN=Sppl2a PE=1 SV=2	8.706	2	6	2	58.1	7.06	94	7	metabolic process;regulation of biological process	-0.23	0.989811	1.81629e+06	1.90512e+06	1.14802e+06	1.33185e+06	1.59646e+06	1.27512e+06	1.81629e+06	526072	332677	276387	777651	396770
Q61937	Npm1	Nucleophosmin OS=Mus musculus OX=10090 GN=Npm1 PE=1 SV=1	27.035	3	6	3	32.5	4.77	187	14	cell growth;cell organization and biogenesis;cellular homeostasis;metabolic process;regulation of biological process;response to stimulus;transport	-0.55	0.44187	1.54136e+06	2.52168e+06	5.52213e+06	1.4736e+06	1.71931e+06	1.89782e+06	1.54136e+06	696329	1.60022e+06	305802	837492	590534
Q8BT07	Cep55	Centrosomal protein of 55 kDa OS=Mus musculus OX=10090 GN=Cep55 PE=1 SV=2	21.389	4	6	4	53.9	7.94	112	10	cell division;metabolic process	0.11	0.44725	521077	681489	378256	895622	475227	580215	521077	188184	109612	185860	231488	180542
Q7TMQ7	Wdr91	WD repeat-containing protein 91 OS=Mus musculus OX=10090 GN=Wdr91 PE=1 SV=1	15.259	4	7	4	83.4	6.64	33	6	regulation of biological process;transport	-0.46	0.673074	1.19528e+06	1.12342e+06	1.32565e+06	710622	1.14228e+06	927783	1.19528e+06	310217	384151	147469	556416	288693
A2AQJ6	Tmem87a	Transmembrane protein 87A OS=Mus musculus OX=10090 GN=Tmem87a PE=1 SV=1	25.948	3	7	3	63.8	7.12	274	8	transport	-0.39	0.781273	948235	965924	1.36535e+06	606239	841478	1.07696e+06	948235	266727	395654	125807	409893	335111
Q3UDC3	Tom1	Target of Myb protein 1 OS=Mus musculus OX=10090 GN=Tom1 PE=1 SV=1	20.023	3	7	3	57.1	4.97	100	9	transport	-0.44	0.78268	808251	768043	515458	505965	541585	559002	808251	212085	149371	104998	263811	173941
Q3TB92	Gm885; Milr1	Allergin-1 OS=Mus musculus OX=10090 GN=Milr1 PE=1 SV=2	36.959	4	7	4	27.3	7.25	354	27	regulation of biological process;transport	-0.31	0.911952	2.00849e+06	1.6353e+06	260282	843889	674578	482970	2.00849e+06	451567	75425.3	175124	328594	150283
Q9R0E2	Plod1	Procollagen-lysine,2-oxoglutarate 5-dioxygenase 1 OS=Mus musculus OX=10090 GN=Plod1 PE=1 SV=1	26.624	5	7	5	83.5	6.54	145	8	metabolic process;response to stimulus	-0.18	0.895924	1.56941e+06	1.08416e+06	726525	949512	634095	1.12306e+06	1.56941e+06	299376	210535	197043	308874	349456
P27870	Vav1	Proto-oncogene vav OS=Mus musculus OX=10090 GN=Vav1 PE=1 SV=1	30.969	6	7	6	98.1	6.51	211	7	cell differentiation;cell organization and biogenesis;cellular component movement;metabolic process;regulation of biological process;response to stimulus;transport	-0.36	0.919935	1.90231e+06	525978	1.08196e+06	251645	504391	425966	1.90231e+06	145242	313532	52221.5	245694	132545
Q6ZQI3	Mlec	Malectin OS=Mus musculus OX=10090 GN=Mlec PE=1 SV=2	22.768	4	7	4	32.3	6.05	136	19	metabolic process	0.41	0.150852	1.15294e+06	2.4574e+06	1.80324e+06	529571	2.58535e+06	2.45334e+06	1.15294e+06	678577	522549	109897	1.25935e+06	763392
Q60875	Arhgef2	Rho guanine nucleotide exchange factor 2 OS=Mus musculus OX=10090 GN=Arhgef2 PE=1 SV=4	36.535	7	7	7	111.9	7.25	140	8	cell division;cell organization and biogenesis;defense response;regulation of biological process;response to stimulus	-0.48	0.794217	1.12362e+06	281154	381864	312361	312654	106044	1.12362e+06	77637	110658	64821.3	152297	32997
D3Z041		Long-chain-fatty-acid--CoA ligase 1 OS=Mus musculus OX=10090 GN=Acsl1 PE=1 SV=1	12.257	4	7	2	78	7.47	107	5	metabolic process;regulation of biological process;response to stimulus	0.4	0.239075	1.01046e+06	1.09972e+06	719689	1.15268e+06	1.5055e+06	961364	1.01046e+06	303674	208554	239204	733342	299142	Acetyl [N-Term]
P63085	Mapk1	Mitogen-activated protein kinase 1 OS=Mus musculus OX=10090 GN=Mapk1 PE=1 SV=3	26.013	6	7	4	41.2	6.98	149	19	cell communication;cell death;cell differentiation;cell proliferation;cellular homeostasis;metabolic process;regulation of biological process;response to stimulus;transport	-0.54	0.561473	2.22238e+06	1.2875e+06	1.49813e+06	1.07071e+06	1.27008e+06	940048	2.22238e+06	355525	434134	222195	618668	292509
Q9EQY5	Fcrls	Fc receptor-like S, scavenger receptor OS=Mus musculus OX=10090 GN=Fcrls PE=1 SV=1	23.397	5	7	5	55.8	5.6	142	10	regulation of biological process;transport	0.57	0.123505	1.67184e+06	1.11967e+06	842096	3.79886e+06	1.33597e+06	1.43232e+06	1.67184e+06	309182	244025	788343	650765	445686
O35988	Sdc4	Syndecan-4 OS=Mus musculus OX=10090 GN=Sdc4 PE=1 SV=1	21.293	4	7	4	21.5	4.41	166	26	cell organization and biogenesis;regulation of biological process;response to stimulus	1.58	0.000263307	899474	1.08404e+06	616720	4.12439e+06	2.71848e+06	2.12546e+06	899474	299343	178715	855896	1.3242e+06	661368
P60229	Eif3e	Eukaryotic translation initiation factor 3 subunit E OS=Mus musculus OX=10090 GN=Eif3e PE=1 SV=1	13.568	4	7	4	52.2	6.04	32	9	cell organization and biogenesis;metabolic process;regulation of biological process	-0.36	0.834485	1.42342e+06	796821	1.14222e+06	704533	1.0392e+06	932192	1.42342e+06	220031	330996	146205	506205	290065
Q8C147	Dock8	Dedicator of cytokinesis protein 8 OS=Mus musculus OX=10090 GN=Dock8 PE=1 SV=4	34.612	7	7	6	238.8	6.96	173	4	cell proliferation;cellular component movement;regulation of biological process;response to stimulus	-0.64	0.556933	1.00243e+06	439384	707676	142812	260765	257780	1.00243e+06	121330	205072	29636.4	127021	80211.8
Q921T2	Tor1aip1	Torsin-1A-interacting protein 1 OS=Mus musculus OX=10090 GN=Tor1aip1 PE=1 SV=3	14.519	3	7	3	66.7	7.05	48	7	cell organization and biogenesis;regulation of biological process	0.05	0.561784	1.46938e+06	1.16048e+06	960371	835010	1.6171e+06	1.3147e+06	1.46938e+06	320451	278299	173282	787706	409087
Q3UFK8	Frmd8	FERM domain-containing protein 8 OS=Mus musculus OX=10090 GN=Frmd8 PE=1 SV=2	28.525	6	7	6	51.8	6.44	128	14		-0.38	0.865925	1.95145e+06	898919	181266	485568	945119	319671	1.95145e+06	248224	52527.7	100766	460377	99470
O08539	Bin1	Myc box-dependent-interacting protein 1 OS=Mus musculus OX=10090 GN=Bin1 PE=1 SV=1	35.642	6	7	5	64.4	5.03	139	15	cell differentiation;cell organization and biogenesis;development;regulation of biological process;transport	-0.86	0.244349	3.13771e+06	1.26927e+06	1.50726e+06	1.07114e+06	804348	784090	3.13771e+06	350490	436778	222283	391806	243981
A2AUK8	Epb4.1l1; Epb41l1	Band 4.1-like protein 1 OS=Mus musculus OX=10090 GN=Epb41l1 PE=1 SV=1	28.03	4	7	4	96.8	5.66	74	8	cell organization and biogenesis	-0.54	0.707427	615812	264998	296571	119892	330450	322401	615812	73175.6	85941.1	24880.1	160965	100320
Q9JMA1	Usp14	Ubiquitin carboxyl-terminal hydrolase 14 OS=Mus musculus OX=10090 GN=Usp14 PE=1 SV=3	35.537	6	7	6	56	5.24	191	14	cell communication;metabolic process;regulation of biological process	-0.6	0.540119	1.74393e+06	398997	1.46153e+06	458172	483712	492080	1.74393e+06	110178	423525	95080.1	235621	153118
Q91YS8	Camk1	Calcium/calmodulin-dependent protein kinase type 1 OS=Mus musculus OX=10090 GN=Camk1 PE=1 SV=1	25.415	4	7	4	41.6	5.35	164	15	cell differentiation;development;metabolic process;regulation of biological process;response to stimulus;transport	-0.29	0.99687	996112	553259	1.1692e+06		254834	196066	996112	152775	338813		124132	61008.8
Q8CIH5	Plcg2	1-phosphatidylinositol 4,5-bisphosphate phosphodiesterase gamma-2 OS=Mus musculus OX=10090 GN=Plcg2 PE=1 SV=1	38.946	7	7	7	147.5	6.77	225	8	cell differentiation;cellular homeostasis;metabolic process;regulation of biological process;response to stimulus;transport	-0.8	0.336036	1.39895e+06	443884	776776	310303	296140	399442	1.39895e+06	122573	225096	64394.4	144253	124292
Q9D7N9	Apmap	Adipocyte plasma membrane-associated protein OS=Mus musculus OX=10090 GN=Apmap PE=1 SV=1	13.915	3	7	3	46.4	6.32	139	7	metabolic process	0.21	0.382933	1.26826e+06	1.72751e+06	953124	1.34091e+06	1.89743e+06	1.52309e+06	1.26826e+06	477029	276199	278267	924256	473930
Q7TMK9	Syncrip	Heterogeneous nuclear ribonucleoprotein Q OS=Mus musculus OX=10090 GN=Syncrip PE=1 SV=2	16.458	3	7	3	69.6	8.59	173	6	cell differentiation;metabolic process;regulation of biological process;response to stimulus	-0.8	0.352736	962415	667169	1.23507e+06	346331	638750	608053	962415	184230	357901	71870.8	311142	189204
P36536	Sar1a	GTP-binding protein SAR1a OS=Mus musculus OX=10090 GN=Sar1a PE=1 SV=1	16.926	2	7	2	22.4	6.93	225	17	cell organization and biogenesis;regulation of biological process;response to stimulus;transport	0.23	0.367096	1.59349e+06	1.46436e+06	1.57514e+06	1.28592e+06	2.20752e+06	1.85215e+06	1.59349e+06	404364	456448	266855	1.0753e+06	576324	Acetyl [N-Term]
Q99KJ8	Dctn2	Dynactin subunit 2 OS=Mus musculus OX=10090 GN=Dctn2 PE=1 SV=3	56.211	5	7	5	44.1	5.26	325	21	cell organization and biogenesis;cell proliferation;transport	-0.46	0.757758	2.48205e+06	727083	857553	608633	635124	719428	2.48205e+06	200774	248504	126304	309375	223860
P16546	Spna2; Sptan1	Spectrin alpha chain, non-erythrocytic 1 OS=Mus musculus OX=10090 GN=Sptan1 PE=1 SV=4	25.495	4	7	4	284.4	5.33	141	2	cell organization and biogenesis;regulation of biological process	-0.1	0.900361	7.9205e+07	1.32901e+08	1.16046e+08	1.00668e+08	7.42413e+07	1.07852e+08	7.9205e+07	3.66989e+07	3.3628e+07	2.08907e+07	3.61637e+07	33559760
Q8C2Q7	Hnrnph1	Heterogeneous nuclear ribonucleoprotein H OS=Mus musculus OX=10090 GN=Hnrnph1 PE=1 SV=1	39.888	6	7	5	51.2	6.8	183	18	metabolic process;regulation of biological process	-0.97	0.0817022	2.00122e+06	2.61733e+06	5.72289e+06	611215	808244	1.16462e+06	2.00122e+06	722740	1.6584e+06	126840	393704	362387
Q920A5	Scpep1	Retinoid-inducible serine carboxypeptidase OS=Mus musculus OX=10090 GN=Scpep1 PE=1 SV=2	10.616	2	7	2	50.9	5.66	259	5	metabolic process	0.07	0.500082	761382	870744	342294	799845	813061	378221	761382	240444	99191	165984	396050	117689
Q09143	Slc7a1	High affinity cationic amino acid transporter 1 OS=Mus musculus OX=10090 GN=Slc7a1 PE=1 SV=1	35.306	3	7	3	67	7.06	370	8	regulation of biological process;transport	0.89	0.0336854	485503	1.04391e+06	266940	1.02308e+06	1.15157e+06	811513	485503	288262	77354.6	212311	560942	252514
Q9R0N0	Galk1	Galactokinase OS=Mus musculus OX=10090 GN=Galk1 PE=1 SV=2	11.894	2	7	2	42.3	5.26	266	6	metabolic process	0.02	0.541094	2.02098e+06	2.38739e+06	2.38977e+06	2.62001e+06	2.89773e+06	2.83508e+06	2.02098e+06	659247	692514	543706	1.41152e+06	882175
P21958	Tap1	Antigen peptide transporter 1 OS=Mus musculus OX=10090 GN=Tap1 PE=1 SV=3	17.182	4	7	4	78.8	8.79	85	6	defense response;regulation of biological process;response to stimulus;transport	0.03	0.550647	878986	888334	592804	553729	1.05012e+06	555115	878986	245301	171784	114910	511524	172732
P70268	Pkn1	Serine/threonine-protein kinase N1 OS=Mus musculus OX=10090 GN=Pkn1 PE=1 SV=3	45.025	7	7	7	104.3	6.27	213	10	cell death;cell organization and biogenesis;cellular component movement;metabolic process;regulation of biological process;response to stimulus	-0.5	0.762275	2.3488e+06	602688	632170	303164	353335	201782	2.3488e+06	166424	183192	62912.8	172113	62787.2
Q62165	Dag1	Dystroglycan OS=Mus musculus OX=10090 GN=Dag1 PE=1 SV=4	14.505	2	7	2	96.8	8.44	153	3	cell differentiation;cell organization and biogenesis;cellular component movement;metabolic process;regulation of biological process;response to stimulus;transport	0.64	0.104795	374677	488772	911136	481961	1.03231e+06	1.01725e+06	374677	134968	264032	100017	502849	316532
A2A9M4	Dock7	Dedicator of cytokinesis protein 7 OS=Mus musculus OX=10090 GN=Dock7 PE=1 SV=2	40.89	7	7	6	241.3	6.76	134	4	cell differentiation;cell organization and biogenesis;development;regulation of biological process;response to stimulus	-1.25	0.0893554	743331	265797	267717	104714	95295.6	95757.4	743331	73396.3	77579.9	21730.4	46419.5	29796.3
A0A0N4SVP8	Gm5580	Predicted pseudogene 5580 OS=Mus musculus OX=10090 GN=Gm5580 PE=3 SV=1	13.668	3	7	1	46.9	7.75	155	7		0.08	0.482622	179529	244650	995359	826470	190375	366408	179529	67556.7	288438	171510	92733.6	114013
O35566	Cd151	CD151 antigen OS=Mus musculus OX=10090 GN=Cd151 PE=1 SV=2	14.901	2	7	2	28.2	7.47	150	10	cell proliferation;cellular component movement;regulation of biological process;response to stimulus	0.16	0.466308	1.41769e+06	1.35259e+06	530205	1.13642e+06	1.54382e+06	870714	1.41769e+06	373499	153644	235830	752010	270935
G5E924		Heterogeneous nuclear ribonucleoprotein L (Fragment) OS=Mus musculus OX=10090 GN=Hnrnpl PE=1 SV=1	23.453	5	7	5	66.9	8.18	153	12	metabolic process	-0.18	0.838098	241943	469555	1.12343e+06		392727	439093	241943	129661	325550		191301	136630
P63330	Ppp2ca	Serine/threonine-protein phosphatase 2A catalytic subunit alpha isoform OS=Mus musculus OX=10090 GN=Ppp2ca PE=1 SV=1	28.176	3	7	3	35.6	5.54	316	16	cell organization and biogenesis;cellular homeostasis;metabolic process;regulation of biological process;response to stimulus	-0.32	0.862128	2.25378e+06	1.09987e+06	1.53975e+06	1.04334e+06	1.15264e+06	1.07457e+06	2.25378e+06	303716	446193	216515	561465	334366
Q8C0Z1	Itfg3; Fam234a	Protein FAM234A OS=Mus musculus OX=10090 GN=Fam234a PE=1 SV=1	28.502	5	7	5	60.5	5.68	189	11		0.01	0.626112	2.89677e+06	1.81882e+06	1.24146e+06	1.67824e+06	2.04493e+06	2.22876e+06	2.89677e+06	502242	359755	348270	996108	693510
Q921M3	Sf3b3	Splicing factor 3B subunit 3 OS=Mus musculus OX=10090 GN=Sf3b3 PE=1 SV=1	35.353	5	7	5	135.5	5.26	243	6	metabolic process;regulation of biological process	-0.46	0.699497	754892	1.53102e+06	1.17426e+06	956568	1.13333e+06	572231	754892	422771	340282	198508	552054	178058
P61211	Arl1	ADP-ribosylation factor-like protein 1 OS=Mus musculus OX=10090 GN=Arl1 PE=1 SV=1	11.655	2	7	2	20.4	5.72	130	13	cell organization and biogenesis;metabolic process;regulation of biological process;response to stimulus;transport	-0.58	0.545896	1.23984e+06	545186	1.14655e+06	439210	757690	902456	1.23984e+06	150546	332250	91145.1	369078	280812
Q60668	Hnrnpd	Heterogeneous nuclear ribonucleoprotein D0 OS=Mus musculus OX=10090 GN=Hnrnpd PE=1 SV=2	14.218	3	7	2	38.3	7.81	157	9	metabolic process;regulation of biological process;response to stimulus	-0.65	0.367484	1.36106e+06	1.949e+06	3.60586e+06	513414	974206	1.77103e+06	1.36106e+06	538189	1.04492e+06	106544	474546	551080
P05201	Got1	Aspartate aminotransferase, cytoplasmic OS=Mus musculus OX=10090 GN=Got1 PE=1 SV=3	23.508	6	7	6	46.2	7.14	123	15	metabolic process;regulation of biological process;response to stimulus	-0.89	0.191106	4.00641e+06	1.57479e+06	2.30657e+06	801323	1.07299e+06	354124	4.00641e+06	434856	668406	166291	522664	110191
Q9DCH4	Eif3f	Eukaryotic translation initiation factor 3 subunit F OS=Mus musculus OX=10090 GN=Eif3f PE=1 SV=2	9.986	2	7	2	38	5.58	147	6	metabolic process	-0.39	0.902129	347520	320341	541100	225223	295742	412316	347520	88457.8	156802	46738.4	144059	128298
Q9DC16	Ergic1	Endoplasmic reticulum-Golgi intermediate compartment protein 1 OS=Mus musculus OX=10090 GN=Ergic1 PE=1 SV=1	17.137	5	7	5	32.5	7.06	65	17	transport	-0.29	0.909198	3.5791e+06	2.1073e+06	893903	1.79608e+06	2.1022e+06	1.99241e+06	3.5791e+06	581903	259038	372724	1.024e+06	619968
A0A0R4J0F6	Gak	Cyclin-G-associated kinase OS=Mus musculus OX=10090 GN=Gak PE=1 SV=1	12.46	4	7	4	143.6	5.69	135	3	cell differentiation;cell organization and biogenesis;metabolic process;regulation of biological process;transport	0.05	0.517663	731812	650116	1.12666e+06	93844	305786	726850	731812	179521	326487	19474.6	148952	226170
B1ASP2	Jak1	Tyrosine-protein kinase OS=Mus musculus OX=10090 GN=Jak1 PE=1 SV=1	38.644	7	7	7	133.3	7.53	185	7	cell differentiation;cellular component movement;defense response;metabolic process;regulation of biological process;response to stimulus	-0.9	0.165713	2.48122e+06	1.27611e+06		887995	1.02928e+06	394909	2.48122e+06	352381		184277	501374	122882
Q01730	Rsu1	Ras suppressor protein 1 OS=Mus musculus OX=10090 GN=Rsu1 PE=1 SV=3	3.738	2	7	2	31.5	8.88	108	6	regulation of biological process;response to stimulus	-0.27	0.975413	2.04537e+06	812388	900170	1.17747e+06	622918	1.06649e+06	2.04537e+06	224330	260854	244350	303430	331852
O88322	Nid2	Nidogen-2 OS=Mus musculus OX=10090 GN=Nid2 PE=1 SV=2	15.036	2	7	2	153.8	5.38	376	2		0.1	0.520765	391373	894870	1.16272e+06	796231	895552	1.14546e+06	391373	247106	336937	165234	436232	356425
Q5SUS9	Ewsr1	RNA-binding protein EWS OS=Mus musculus OX=10090 GN=Ewsr1 PE=1 SV=1	20.711	3	7	3	69	9.29	128	4	metabolic process;regulation of biological process	-1.06	0.109199	1.16824e+06	910933	1.83075e+06	373932	604715	602107	1.16824e+06	251542	530520	77598.6	294563	187354
P51942	Matn1	Cartilage matrix protein OS=Mus musculus OX=10090 GN=Matn1 PE=2 SV=2	6.889	2	7	2	54.4	7.53	43	5	cell differentiation;cell organization and biogenesis;regulation of biological process	0.01	0.570977	299622	690285	579721	496755	570942	674733	299622	190613	167993	103087	278112	209953
Q91X21	2510039O18Rik	Uncharacterized protein KIAA2013 OS=Mus musculus OX=10090 GN=Kiaa2013 PE=1 SV=1	12.067	2	7	2	69.4	7.8	222	3		-0.34	0.938302	655125	359265	903929	496697	729521	616847	655125	99206.3	261943	103075	355357	191941
Q7M6Y3	Picalm	Phosphatidylinositol-binding clathrin assembly protein OS=Mus musculus OX=10090 GN=Picalm PE=1 SV=1	15.194	2	7	2	71.5	7.91	152	4	cell organization and biogenesis;cell proliferation;development;metabolic process;regulation of biological process;response to stimulus;transport	-0.5	0.61651	2.00658e+06	1.31439e+06	1.51947e+06	919621	1.54046e+06	1.02357e+06	2.00658e+06	362951	440318	190840	750374	318498
H3BK65	Eps15	Epidermal growth factor receptor substrate 15 OS=Mus musculus OX=10090 GN=Eps15 PE=1 SV=1	39.245	6	7	6	102.2	4.65	259	8	cell organization and biogenesis;regulation of biological process;transport	-0.23	0.926401	613531	574733	1.21112e+06		434213	534634	613531	158705	350962		211510	166359
A2AF47	Dock11	Dedicator of cytokinesis protein 11 OS=Mus musculus OX=10090 GN=Dock11 PE=1 SV=1	38.263	7	7	2	237.6	7.78	144	5	cell differentiation;regulation of biological process;response to stimulus	-0.9	0.285625	1.07666e+06	135394	510969		74577.2	35322.9	1.07666e+06	37387.1	148070		36327.3	10991.2
O35685	Nudc	Nuclear migration protein nudC OS=Mus musculus OX=10090 GN=Nudc PE=1 SV=1	15.92	4	7	4	38.3	5.26	82	12	cell division;metabolic process	-0.68	0.472494	1.18096e+06	481619	755791	505938	473063	415226	1.18096e+06	132993	219015	104993	230434	129203
Q8BPX9	Slc15a3	Solute carrier family 15 member 3 OS=Mus musculus OX=10090 GN=Slc15a3 PE=2 SV=1	11.483	2	7	2	64	8.81	64	6	transport	0.39	0.203262	890121	947292	529671	1.09363e+06	1.28434e+06	743504	890121	261582	153489	226950	625613	231352
A2AH85	Eftud2	116 kDa U5 small nuclear ribonucleoprotein component OS=Mus musculus OX=10090 GN=Eftud2 PE=1 SV=1	7.457	3	8	2	109.4	5	33	4	metabolic process;response to stimulus	0	0.628028	299631	825667	1.25293e+06	826108	701110	839515	299631	227997	363078	171435	341518	261227
P45878	Fkbp2	Peptidyl-prolyl cis-trans isomerase FKBP2 OS=Mus musculus OX=10090 GN=Fkbp2 PE=1 SV=1	12.789	3	8	3	15.3	8.88	135	19	metabolic process	0	0.58477	1.48605e+06	707160	480183	688826	1.06504e+06	939178	1.48605e+06	195273	139149	142946	518791	292239
Q9D8V0	H13	Minor histocompatibility antigen H13 OS=Mus musculus OX=10090 GN=Hm13 PE=1 SV=1	10.725	2	8	2	41.7	6.04	223	6	metabolic process	0.38	0.21919	1.63895e+06	1.456e+06	1.21108e+06	1.33476e+06	2.1081e+06	2.42177e+06	1.63895e+06	402055	350950	276990	1.02688e+06	753567
E9QN92	Steap3	Metalloreductase STEAP3 OS=Mus musculus OX=10090 GN=Steap3 PE=1 SV=1	10.223	2	8	2	58.5	9.13	87	4	cell death;metabolic process;regulation of biological process;transport	-0.02	0.554758	286507	311426	258893	220548	282974	387103	286507	85996	75022.7	45768.3	137839	120453
Q5FWJ7	Vti1a	Vesicle transport through interaction with t-SNAREs homolog 1A OS=Mus musculus OX=10090 GN=Vti1a PE=1 SV=1	8.763	2	8	2	25.9	6.4	257	8	cell organization and biogenesis;metabolic process;transport	-0.35	0.865745	1.84073e+06	1.24446e+06	895306	1.12011e+06	1.16012e+06	702199	1.84073e+06	343642	259444	232446	565105	218499
P35282	Rab21	Ras-related protein Rab-21 OS=Mus musculus OX=10090 GN=Rab21 PE=1 SV=4	34.522	3	8	3	24.1	7.94	379	17	cellular component movement;regulation of biological process;response to stimulus;transport	-0.17	0.941401	2.56906e+06	1.88024e+06	1.62443e+06	1.92908e+06	1.73086e+06	1.58968e+06	2.56906e+06	519202	470732	400324	843120	494651
P58681	Tlr7	Toll-like receptor 7 OS=Mus musculus OX=10090 GN=Tlr7 PE=1 SV=1	24.793	5	8	5	121.8	7.02	360	5	defense response;metabolic process;regulation of biological process;response to stimulus	-0.47	0.645853	1.24838e+06	1.86991e+06	1.81255e+06	761941	1.48077e+06	1.2033e+06	1.24838e+06	516351	525246	158119	721299	374425
Q8CIN4	Pak2	Serine/threonine-protein kinase PAK 2 OS=Mus musculus OX=10090 GN=Pak2 PE=1 SV=1	45.203	6	8	6	57.9	5.77	146	19	cell death;cell organization and biogenesis;cellular component movement;metabolic process;regulation of biological process;response to stimulus	-0.7	0.372999	2.17108e+06	1.49924e+06	1.53797e+06	1.05248e+06	1.15522e+06	1.04867e+06	2.17108e+06	413995	445677	218411	562717	326309
Q8VDQ8	Sirt2	NAD-dependent protein deacetylase sirtuin-2 OS=Mus musculus OX=10090 GN=Sirt2 PE=1 SV=2	21.733	3	8	3	43.2	5.35	250	11	cell communication;cell differentiation;cell division;cell organization and biogenesis;metabolic process;regulation of biological process;response to stimulus	-1.04	0.122355	1.46075e+06	1.48769e+06	1.89388e+06	583701	615431	813312	1.46075e+06	410807	548813	121130	299782	253073
Q99N69	Lpxn	Leupaxin OS=Mus musculus OX=10090 GN=Lpxn PE=1 SV=2	21.203	5	8	5	43.5	6.43	123	15	metabolic process;regulation of biological process	-0.08	0.762277	2.06579e+06	1.33675e+06	1.37837e+06	1.43019e+06	2.08166e+06	1.32669e+06	2.06579e+06	369125	399429	296794	1.014e+06	412819
P14901	Hmox1	Heme oxygenase 1 OS=Mus musculus OX=10090 GN=Hmox1 PE=1 SV=1	21.374	3	8	3	32.9	6.54	220	13	cell communication;cell death;cell organization and biogenesis;cellular homeostasis;metabolic process;regulation of biological process;response to stimulus	-0.43	0.713086	1.46281e+06	1.2821e+06	1.43017e+06	728218	1.45616e+06	1.10048e+06	1.46281e+06	354034	414440	151120	709310	342431
J3QNK8		Abl interactor 1 OS=Mus musculus OX=10090 GN=Abi1 PE=1 SV=1	45.835	5	8	5	52.3	7.06	260	12	cell organization and biogenesis;regulation of biological process	-0.38	0.704882	6.02539e+06	4.43675e+06	2.4848e+06	2.04781e+06	2.64825e+06	2.52522e+06	6.02539e+06	1.22515e+06	720051	424963	1.28999e+06	785759
P49769	Psen1	Presenilin-1 OS=Mus musculus OX=10090 GN=Psen1 PE=1 SV=1	26.748	3	8	2	52.6	5.38	211	9	cell death;cell differentiation;cell organization and biogenesis;cell proliferation;cellular component movement;cellular homeostasis;metabolic process;regulation of biological process;response to stimulus;transport	-0.15	0.719006	221789	217253	138204		195037	196605	221789	59991.4	40049		95004.4	61176.5
Q9R1P0	Psma4	Proteasome subunit alpha type-4 OS=Mus musculus OX=10090 GN=Psma4 PE=1 SV=1	17.818	3	8	3	29.5	7.72	172	13	metabolic process	-1.04	0.100738	3.28288e+06	1.59503e+06	2.69359e+06	960016	1.08344e+06	1.20172e+06	3.28288e+06	440447	780557	199223	527755	373931
Q8VEJ9	Vps4a	Vacuolar protein sorting-associated protein 4A OS=Mus musculus OX=10090 GN=Vps4a PE=1 SV=1	9.554	3	8	1	48.9	7.8	131	6	cell division;cell organization and biogenesis;metabolic process;regulation of biological process;transport	0.13	0.377865	339068	216269	323852	361806		277057	339068	59719.9	93846.9	75082.2		86210.3
P55264	Adk	Adenosine kinase OS=Mus musculus OX=10090 GN=Adk PE=1 SV=2	9.174	2	8	2	40.1	6.21	334	6	cell proliferation;metabolic process;regulation of biological process	0.56	0.113692	706014	871845	1.00895e+06	1.18412e+06	1.20927e+06	1.38309e+06	706014	240748	292378	245729	589049	430367
P16330	Cnp	2',3'-cyclic-nucleotide 3'-phosphodiesterase OS=Mus musculus OX=10090 GN=Cnp PE=1 SV=3	39.252	6	8	5	47.1	8.97	164	17	cell differentiation;cell organization and biogenesis;metabolic process;response to stimulus	-0.41	0.901001	1254606	446800	495408	277502	330323	361914	1254606	123378	143561	57587.4	160904	112615
P21460	Cst3	Cystatin-C OS=Mus musculus OX=10090 GN=Cst3 PE=1 SV=2	29.299	4	8	4	15.5	9	343	33	cell death;cell organization and biogenesis;defense response;regulation of biological process;response to stimulus	0.81	0.0192555	1.70333e+06	1.53905e+06	637340	2.86181e+06	2.94548e+06	3.63233e+06	1.70333e+06	424987	184690	593885	1.43477e+06	1.13025e+06
P15702	Spn	Leukosialin OS=Mus musculus OX=10090 GN=Spn PE=1 SV=1	29.852	3	8	3	40	4.96	440	18	defense response;regulation of biological process;response to stimulus	-0.27	0.970219	1.94661e+06	778269	382802	791618	645585	360175	1.94661e+06	214908	110930	164277	314471	112074
P51829	Adcy7	Adenylate cyclase type 7 OS=Mus musculus OX=10090 GN=Adcy7 PE=2 SV=2	56.182	8	8	8	122.6	7.87	258	10	metabolic process;regulation of biological process;response to stimulus	0	0.51836	799945	214497	215292	245320	270734	246190	799945	59230.4	62388	50909	131878	76605.6
P14602	Hspb1	Heat shock protein beta-1 OS=Mus musculus OX=10090 GN=Hspb1 PE=1 SV=3	11.251	2	8	2	23	6.55	147	12	metabolic process;regulation of biological process;response to stimulus	0.37	0.174438	1.27864e+06	3.64448e+06	2.84668e+06	3.20241e+06	3.97191e+06	3.28586e+06	1.27864e+06	1.00637e+06	824920	664566	1.93476e+06	1.02244e+06
A0A1D5RLD1		Unconventional myosin-IXb OS=Mus musculus OX=10090 GN=Myo9b PE=1 SV=1	38.681	8	8	8	222.5	8.4	195	5	regulation of biological process;response to stimulus	-0.6	0.577525	1.71115e+06	411635	575876	322124	300555	349944	1.71115e+06	113668	166879	66847.5	146404	108890
Q62086	Pon2	Serum paraoxonase/arylesterase 2 OS=Mus musculus OX=10090 GN=Pon2 PE=1 SV=2	18.558	3	8	3	39.6	5.83	142	12	metabolic process;response to stimulus	0.31	0.307999	1.10489e+06	1.18285e+06	523364	485565	1.73859e+06	1.10812e+06	1.10489e+06	326629	151662	100765	846886	344809
P17439	Gba	Glucosylceramidase OS=Mus musculus OX=10090 GN=Gba PE=1 SV=1	25.686	4	8	4	57.6	7.75	187	9	cell communication;metabolic process;regulation of biological process;response to stimulus	-0.07	0.740976	760449	1.9418e+06	1.51028e+06	1.59427e+06	1.64727e+06	1.26512e+06	760449	536203	437653	330844	802401	393661
Q60692	Psmb6	Proteasome subunit beta type-6 OS=Mus musculus OX=10090 GN=Psmb6 PE=1 SV=3	14.784	3	8	3	25.4	5.11	213	14	metabolic process	-0.59	0.478647	2.87775e+06	1.07349e+06	1.70696e+06	945321	1.12264e+06	1.08274e+06	2.87775e+06	296429	494649	196174	546848	336910
Q9R1P1	Psmb3	Proteasome subunit beta type-3 OS=Mus musculus OX=10090 GN=Psmb3 PE=1 SV=1	35.169	5	8	5	22.9	6.55	144	32	metabolic process	-0.68	0.363244	2.60929e+06	1.14143e+06	1.80613e+06	719873	1.31616e+06	1.40728e+06	2.60929e+06	315190	523384	149389	641114	437896	Acetyl [N-Term]
Q9D8W5	Psmd12	26S proteasome non-ATPase regulatory subunit 12 OS=Mus musculus OX=10090 GN=Psmd12 PE=1 SV=4	18.299	4	8	4	52.9	7.06	211	9	metabolic process	-0.77	0.297618	1.64158e+06	525079	2.05289e+06	737341	1.16475e+06	1.0245e+06	1.64158e+06	144994	594893	153013	567363	318789
Q9CYL5	Glipr2	Golgi-associated plant pathogenesis-related protein 1 OS=Mus musculus OX=10090 GN=Glipr2 PE=1 SV=3	15.154	2	8	2	17.1	9.51	277	17	regulation of biological process	-0.08	0.766573	1.61468e+06	1.16272e+06	826258	1.08228e+06	1.11033e+06	1.05826e+06	1.61468e+06	321068	239435	224595	540852	329292
B1AQF4	Dusp3	Dual-specificity protein phosphatase 3 OS=Mus musculus OX=10090 GN=Dusp3 PE=1 SV=1	14.007	2	8	2	23.2	7.31	198	12	metabolic process;regulation of biological process	-0.61	0.531782	437112	261748	678557	171739	301686	402519	437112	72278.2	196634	35639.4	146954	125250
Q99KQ4	Nampt	Nicotinamide phosphoribosyltransferase OS=Mus musculus OX=10090 GN=Nampt PE=1 SV=1	27.624	6	8	6	55.4	7.15	178	14	metabolic process;regulation of biological process;response to stimulus	-0.97	0.147438	2.68919e+06	1.13732e+06	1.9917e+06	754658	858560	771553	2.68919e+06	314056	577161	156607	418213	240080
Q61398	Pcolce	Procollagen C-endopeptidase enhancer 1 OS=Mus musculus OX=10090 GN=Pcolce PE=1 SV=2	30.397	5	8	5	50.1	8.41	178	14	metabolic process;regulation of biological process	-0.12	0.745396	206564	979589	826819	688245	268083	968119	206564	270500	239598	142825	130586	301244
Q8R121	Serpina10	Protein Z-dependent protease inhibitor OS=Mus musculus OX=10090 GN=Serpina10 PE=1 SV=1	4.885	3	8	3	51.8	5.67	39	3	coagulation;regulation of biological process	0.31	0.232426	1.18971e+06	1.56706e+06	2.56195e+06	2.18648e+06	1.93567e+06	2.09863e+06	1.18971e+06	432724	742410	453740	942886	653018
E9PXU2	Adam17	Disintegrin and metalloproteinase domain-containing protein 17 OS=Mus musculus OX=10090 GN=Adam17 PE=1 SV=1	37.617	4	8	4	95.2	5.88	368	8	cell differentiation;cellular component movement;defense response;metabolic process;regulation of biological process;response to stimulus	-0.48	0.632446	2.83717e+06	1.60168e+06	322406	1.02753e+06	1.02203e+06	1.15844e+06	2.83717e+06	442282	93427.8	213233	497840	360466
Q6A0A9	Fam120a	Constitutive coactivator of PPAR-gamma-like protein 1 OS=Mus musculus OX=10090 GN=FAM120A PE=1 SV=2	48.036	6	8	6	121.6	8.92	284	8		-0.85	0.298433	2.00848e+06	643179	1.12094e+06	420556	444415	527432	2.00848e+06	177605	324828	87274	216479	164118
Q9CZD3	Gars	Glycine--tRNA ligase OS=Mus musculus OX=10090 GN=Gars PE=1 SV=1	25.988	4	8	4	81.8	6.65	226	7	metabolic process	-1.24	0.052739	1.93095e+06	794227	2.31618e+06	241178	470846	222120	1.93095e+06	219315	671189	50049.3	229354	69115.9
Q9QZ15	Clec4a2	C-type lectin domain family 4 member A OS=Mus musculus OX=10090 GN=Clec4a PE=1 SV=1	5.316	3	8	2	27.3	7.39	53	9	defense response;response to stimulus	-0.19	0.933239	3.39607e+06	1.69864e+06	951001	1.4894e+06	1.85061e+06	1.25935e+06	3.39607e+06	469058	275584	309081	901451	391865
Q3UPV6	Kcnab2	Voltage-gated potassium channel subunit beta-2 OS=Mus musculus OX=10090 GN=Kcnab2 PE=1 SV=1	22.53	4	8	4	39.3	8.63	203	15	cell differentiation;cell organization and biogenesis;metabolic process;regulation of biological process;transport	-1.33	0.0560749	874198	647287	1.24667e+06	180516	461036	512061	874198	178740	361265	37460.8	224575	159335
Q62087	Pon3	Serum paraoxonase/lactonase 3 OS=Mus musculus OX=10090 GN=Pon3 PE=1 SV=2	33.415	5	8	5	39.3	5.74	377	21	metabolic process;regulation of biological process;response to stimulus	0.04	0.605065	1.67476e+06	815703	931816	758678	1.56334e+06	1.19812e+06	1.67476e+06	225245	270024	157441	761517	372811
P70315	Was	Wiskott-Aldrich syndrome protein homolog OS=Mus musculus OX=10090 GN=Was PE=1 SV=1	38.851	5	8	5	54.2	6.7	116	16	cell organization and biogenesis;cellular component movement;regulation of biological process;response to stimulus;transport	-0.36	0.801167	1.85531e+06	1.73605e+06	2.9202e+06	1.01491e+06	1.3206e+06	1.35041e+06	1.85531e+06	479387	846225	210615	643279	420200
A2AIX1	Sec16a	Protein transport protein sec16 OS=Mus musculus OX=10090 GN=Sec16a PE=1 SV=1	24.284	5	8	5	256.3	5.87	184	3	cell organization and biogenesis;transport	-0.51	0.683549	259962	600244	1.76451e+06	125888	614740	796284	259962	165749	511326	26124.3	299446	247775
O09172	Gclm	Glutamate--cysteine ligase regulatory subunit OS=Mus musculus OX=10090 GN=Gclm PE=1 SV=1	29.095	4	8	4	30.5	5.52	327	21	cell organization and biogenesis;cellular homeostasis;metabolic process;regulation of biological process;response to stimulus	-1.06	0.0915508	3.04433e+06	1.25552e+06	2.63575e+06	1.01177e+06	1.08078e+06	1.41632e+06	3.04433e+06	346695	763794	209963	526460	440708
P23116	Eif3a	Eukaryotic translation initiation factor 3 subunit A OS=Mus musculus OX=10090 GN=Eif3a PE=1 SV=5	35.964	5	8	5	161.8	6.77	164	6	cell organization and biogenesis;metabolic process;regulation of biological process	-0.28	0.893598	1.80821e+06	1.53249e+06	2.06675e+06	883383	1.38631e+06	1.58169e+06	1.80821e+06	423177	598909	183320	675286	492164
Q99J72		DNA dC->dU-editing enzyme APOBEC-3 OS=Mus musculus OX=10090 GN=Apobec3 PE=1 SV=3	58.343	5	8	5	52.2	9.09	316	19		0.43	0.149473	2.43378e+06	208650	182642	532219	387226		2.43378e+06	57615.9	52926.4	110446	188622
Q01149	Col1a2	Collagen alpha-2(I) chain OS=Mus musculus OX=10090 GN=Col1a2 PE=1 SV=2	34.026	7	8	7	129.5	9.19	150	7	cell organization and biogenesis;regulation of biological process;response to stimulus	-0.32	0.879635	581257	1.53326e+06	1.25483e+06	828159	830867	1.05063e+06	581257	423389	363628	171860	404724	326917
P08030	Aprt	Adenine phosphoribosyltransferase OS=Mus musculus OX=10090 GN=Aprt PE=1 SV=2	13.071	3	8	3	19.7	6.79	126	17	metabolic process;response to stimulus;transport	-0.67	0.324281	3.60169e+06	2.78032e+06	3.62239e+06	1.88492e+06	2.34123e+06	2.25457e+06	3.60169e+06	767748	1.04971e+06	391160	1.14044e+06	701540
P06684	Hc	Complement C5 OS=Mus musculus OX=10090 GN=C5 PE=1 SV=2	2.842	2	8	2	188.8	6.81	76	1	defense response;metabolic process;regulation of biological process;response to stimulus	0.17	0.469531	3.75979e+07	3.91759e+07	2.47923e+07	3.40639e+07	2.86621e+07	3.30843e+07	3.75979e+07	1.08179e+07	7.18439e+06	7.06896e+06	1.39616e+07	1.02947e+07
P62743	Ap2s1	AP-2 complex subunit sigma OS=Mus musculus OX=10090 GN=Ap2s1 PE=1 SV=1	12.683	3	8	3	17	6.18	102	13	transport	-0.5	0.499031	2.77882e+06	2.23734e+06	6.01612e+06	1.57013e+06	2.66649e+06	2.91258e+06	2.77882e+06	617812	1.74337e+06	325835	1298873	906291
Q9Z1D1	Eif3g	Eukaryotic translation initiation factor 3 subunit G OS=Mus musculus OX=10090 GN=Eif3g PE=1 SV=2	25.61	3	8	3	35.6	5.9	270	13	cell organization and biogenesis;metabolic process;regulation of biological process	-0.37	0.950053	279714	448093	484910	220366	374004	298266	279714	123735	140518	45730.5	182181	92809.8
O35226	Psmd4	26S proteasome non-ATPase regulatory subunit 4 OS=Mus musculus OX=10090 GN=Psmd4 PE=1 SV=1	32.927	3	8	3	40.7	4.79	379	13	cell organization and biogenesis;metabolic process	-0.91	0.247171	1.00481e+06	578800	1.14226e+06	354862	349629	340993	1.00481e+06	159828	331007	73641.3	170308	106105
Q3U2C5	Rnf149	E3 ubiquitin-protein ligase RNF149 OS=Mus musculus OX=10090 GN=Rnf149 PE=1 SV=3	41.111	5	8	5	42.5	7.01	393	20	metabolic process;regulation of biological process;response to stimulus	-0.65	0.539862	1.26161e+06	817915	198239	222219	235848	126182	1.26161e+06	225856	57446.3	46115	114884	39263.2
P67984	Rpl22; LOC100047372; LOC100504863; LOC102642602	60S ribosomal protein L22 OS=Mus musculus OX=10090 GN=Rpl22 PE=1 SV=2	13.282	3	8	3	14.8	9.19	190	30	cell differentiation;metabolic process	-0.16	0.896557	2559542	2.39837e+06	3.89252e+06	2.09751e+06	2.15272e+06	2.68018e+06	2559542	662276	1.12798e+06	435276	1.04861e+06	833976
P70280	Vamp7	Vesicle-associated membrane protein 7 OS=Mus musculus OX=10090 GN=Vamp7 PE=1 SV=1	12.769	4	8	4	25	8.6	121	16	cell organization and biogenesis;cellular component movement;regulation of biological process;transport	-0.14	0.835356	2.93152e+06	2.33299e+06	1.69147e+06	1.63584e+06	2.60023e+06	2.13426e+06	2.93152e+06	644223	490158	339471	1.2666e+06	664104
O89086	Rbm3	RNA-binding protein 3 OS=Mus musculus OX=10090 GN=Rbm3 PE=1 SV=1	20.377	3	8	3	16.6	7.5	395	25	metabolic process;regulation of biological process;response to stimulus	-0.36	0.892435	1.73022e+06	832688	1.02553e+06	1.12855e+06	1.08325e+06	637224	1.73022e+06	229936	297181	234197	527662	198281
P20918	Plg	Plasminogen OS=Mus musculus OX=10090 GN=Plg PE=1 SV=3	6.317	2	9	2	90.7	6.6	84	2	cell differentiation;cell organization and biogenesis;cellular component movement;cellular homeostasis;coagulation;metabolic process;regulation of biological process	-0.4	0.712053	3.76459e+06	3.59659e+06	2.48322e+06	2.58528e+06	2.44765e+06	2.66425e+06	3.76459e+06	993151	719594	536498	1.19228e+06	829019
P62267	Rps23	40S ribosomal protein S23 OS=Mus musculus OX=10090 GN=Rps23 PE=1 SV=3	17.828	4	9	4	15.8	10.49	98	22	cell organization and biogenesis;metabolic process	-0.33	0.845135	1.23684e+07	268266	3.15215e+06	1.54976e+06	2.22873e+06	2.18631e+06	1.23684e+07	74078.2	913438	321607	1.08564e+06	680302
Q3U3V1	F10	Coagulation factor X OS=Mus musculus OX=10090 GN=F10 PE=1 SV=1	8.728	2	9	2	55.2	5.64	182	4	coagulation;metabolic process;regulation of biological process	0.17	0.420821	617798	1.08011e+06	1.06292e+06	560075	1.01319e+06	1.26466e+06	617798	298257	308016	116227	493535	393516
P55065	Pltp	Phospholipid transfer protein OS=Mus musculus OX=10090 GN=Pltp PE=1 SV=1	14.903	3	9	3	54.4	6.62	107	6	cell organization and biogenesis;cellular component movement;metabolic process;regulation of biological process;transport	0.41	0.149534	1207656	2.83954e+06	1.35724e+06	1.69164e+06	2.21793e+06	2.3336e+06	1207656	784100	393304	351049	1.08038e+06	726131
G3UXA6	Ptbp3; Rod1	Polypyrimidine tract-binding protein 3 OS=Mus musculus OX=10090 GN=Ptbp3 PE=1 SV=1	22.46	4	9	2	59.7	8.94	177	9	cell differentiation;metabolic process;regulation of biological process	-0.97	0.0680976	2.83745e+06	3.03915e+06	6.51607e+06	1.3775e+06	2.8911e+06	3.84854e+06	2.83745e+06	839220	1.88825e+06	285859	1.40829e+06	1.19753e+06
P97298	Serpinf1	Pigment epithelium-derived factor OS=Mus musculus OX=10090 GN=Serpinf1 PE=1 SV=2	14.25	2	9	2	46.2	6.98	393	6	cellular homeostasis;regulation of biological process;response to stimulus	0.12	0.543397	4.91302e+06	1.99512e+07	2.19227e+07	2.18689e+07	1.53729e+07	2.13356e+07	4.91302e+06	5.50926e+06	6.35283e+06	4.53824e+06	7.48832e+06	6.63888e+06
Q80W54	Zmpste24	CAAX prenyl protease 1 homolog OS=Mus musculus OX=10090 GN=Zmpste24 PE=1 SV=2	18.74	3	9	3	54.7	6.95	106	7	cell organization and biogenesis;metabolic process	0.43	0.190065	1.13931e+06	1.92887e+06	1.30485e+06	1.43448e+06	1.73433e+06	1.93041e+06	1.13931e+06	532630	378124	297684	844812	600673
Q9WV80	Snx1	Sorting nexin-1 OS=Mus musculus OX=10090 GN=Snx1 PE=1 SV=1	23.649	5	9	3	58.9	5.22	119	11	cell organization and biogenesis;metabolic process;regulation of biological process;transport	-0.98	0.103695	3.53296e+06	1.80824e+06	3.35816e+06	1.03929e+06	1.49539e+06	1.8598e+06	3.53296e+06	499322	973136	215674	728421	578702
P53810	Pitpna	Phosphatidylinositol transfer protein alpha isoform OS=Mus musculus OX=10090 GN=Pitpna PE=1 SV=2	20.9	5	9	5	31.9	6.37	44	27	cell organization and biogenesis;transport	-0.34	0.913288	2.50012e+06	748013	631131	545279	690171	340554	2.50012e+06	206554	182891	113157	336189	105968
Q99KH8	Stk24	Serine/threonine-protein kinase 24 OS=Mus musculus OX=10090 GN=Stk24 PE=1 SV=1	26.543	4	9	4	47.9	5.43	143	11	cell communication;cell death;cell organization and biogenesis;metabolic process;regulation of biological process;response to stimulus	-0.41	0.74957	1.62136e+06	1.4397e+06	940138	999392	1.0414e+06	832745	1.62136e+06	397553	272436	207394	507279	259120
Q6ZQ38	Cand1	Cullin-associated NEDD8-dissociated protein 1 OS=Mus musculus OX=10090 GN=Cand1 PE=1 SV=2	20.907	4	9	4	136.2	5.78	188	4	cell differentiation;cell organization and biogenesis;metabolic process;regulation of biological process	-0.09	0.786489	1.9487e+06	1.10261e+06	1.18309e+06	887498	1.09472e+06	1.04211e+06	1.9487e+06	304472	342840	184174	533248	324267
Q3U4P5	Psen2	Presenilin OS=Mus musculus OX=10090 GN=Psen2 PE=1 SV=1	20.352	3	9	2	49.9	4.59	118	9	cell differentiation;cellular homeostasis;metabolic process;regulation of biological process;response to stimulus;transport	-0.1	0.892221	1.35921e+07	1.94967e+07	1.64828e+07	1.62786e+07	1.43771e+07	1.30042e+07	1.35921e+07	5.38375e+06	4.77643e+06	3.37814e+06	7.00324e+06	4.04644e+06
P05132	Prkaca	cAMP-dependent protein kinase catalytic subunit alpha OS=Mus musculus OX=10090 GN=Prkaca PE=1 SV=3	16.012	4	9	4	40.5	8.79	105	13	cellular homeostasis;metabolic process;regulation of biological process;response to stimulus	-0.26	0.981993	1.68992e+06	1.15135e+06	1.1853e+06	666435	1.2426e+06	1.26105e+06	1.68992e+06	317930	343480	138299	605283	392393
B7ZCF1		26S proteasome regulatory subunit 6A OS=Mus musculus OX=10090 GN=Psmc3 PE=1 SV=1	19.583	4	9	4	50.4	5.48	141	11	metabolic process;regulation of biological process;response to stimulus	-0.71	0.32594	2.13873e+06	1.42346e+06	2.98212e+06	814421	883558	907817	2.13873e+06	393070	864166	169009	430390	282480
Q7TQI3	Otub1	Ubiquitin thioesterase OTUB1 OS=Mus musculus OX=10090 GN=Otub1 PE=1 SV=2	27.209	5	9	5	31.3	4.94	239	24	metabolic process;regulation of biological process;response to stimulus	-0.59	0.504843	1.74521e+06	1.03403e+06	1.40225e+06	332888	929524	1.00329e+06	1.74521e+06	285534	406349	69081.2	452780	312187
P61164	Actr1a	Alpha-centractin OS=Mus musculus OX=10090 GN=Actr1a PE=1 SV=1	44.875	7	9	3	42.6	6.64	294	25		-0.64	0.398457	7.71749e+06	2.26345e+06	3.08383e+06	2.01211e+06	1.8409e+06	1.56908e+06	7.71749e+06	625022	893641	417554	896723	488242
P99026	Psmb4	Proteasome subunit beta type-4 OS=Mus musculus OX=10090 GN=Psmb4 PE=1 SV=1	27.872	4	9	4	29.1	5.64	280	20	metabolic process;regulation of biological process	-0.79	0.278415	3.40221e+06	1.45812e+06	2.08938e+06	895121	1.13519e+06	1.0899e+06	3.40221e+06	402640	605468	185756	552964	339137
P62843	Rps15	40S ribosomal protein S15 OS=Mus musculus OX=10090 GN=Rps15 PE=1 SV=2	17.238	2	9	2	17	10.39	110	9	cell differentiation;cell organization and biogenesis;metabolic process;transport	-0.85	0.208704	6.58438e+06	1.89997e+06	1.97255e+06	1.71317e+06	2.22725e+06	1.5084e+06	6.58438e+06	524650	571610	355519	1.08492e+06	469359
A2BFF9	Dync1i2	Cytoplasmic dynein 1 intermediate chain 2 OS=Mus musculus OX=10090 GN=Dync1i2 PE=1 SV=1	69.105	5	9	5	71.4	5.2	286	13	cellular component movement;regulation of biological process;transport	-1.07	0.151286	909979	392344	74797.2	50327	297401	284532	909979	108341	21675	10443.9	144867	88536.2
Q8K021	Scamp1	Secretory carrier-associated membrane protein 1 OS=Mus musculus OX=10090 GN=Scamp1 PE=1 SV=1	34.247	4	9	4	38	7.71	288	20	transport	-0.16	0.955491	5.25857e+06	6.02392e+06	4.84346e+06	5.19787e+06	7.8395e+06	4.74133e+06	5.25857e+06	1.66343e+06	1.40355e+06	1.07867e+06	3.8187e+06	1.47533e+06
Q9QZC2	Plxnc1	Plexin-C1 OS=Mus musculus OX=10090 GN=Plxnc1 PE=1 SV=1	33.722	8	9	6	176.4	7.75	149	7	regulation of biological process;response to stimulus	-0.3	0.965951	1.9642e+06	924150	566751	499152	1.05088e+06	954674	1.9642e+06	255192	164235	103584	511893	297060
P32020	Scp2	Non-specific lipid-transfer protein OS=Mus musculus OX=10090 GN=Scp2 PE=1 SV=3	13.792	4	9	4	59.1	7.44	82	7	cell organization and biogenesis;metabolic process;regulation of biological process;transport	0.92	0.0165105	383581	271483	218440	414104	605253	525477	383581	74966.3	63300.1	85935.2	294825	163510
D3Z4L9		Tumor necrosis factor alpha-induced protein 2 OS=Mus musculus OX=10090 GN=Tnfaip2 PE=1 SV=2	25.159	5	9	5	79.9	6.24	189	8	transport	-0.06	0.664692	1.11478e+06	946380	415573	634730	750045	504625	1.11478e+06	261330	120426	131720	365354	157021
Q3UND0	Skap2	Src kinase-associated phosphoprotein 2 OS=Mus musculus OX=10090 GN=Skap2 PE=1 SV=2	49.495	8	9	8	40.7	4.7	270	28	regulation of biological process;response to stimulus	-0.29	0.856452	6.0638e+06	4.35085e+06	3.90913e+06	3.53958e+06	2.51046e+06	3.44658e+06	6.0638e+06	1.20143e+06	1.1328e+06	734537	1.22287e+06	1.07245e+06
Q9CQ88	Tspan31	Tetraspanin-31 OS=Mus musculus OX=10090 GN=Tspan31 PE=1 SV=1	11.475	2	9	2	22.7	8.44	470	10	regulation of biological process;response to stimulus	-0.57	0.605047	1.81011e+06	969411	834253	1.14773e+06	657073	658296	1.81011e+06	267690	241752	238178	320067	204838
Q60790	Rasa3	Ras GTPase-activating protein 3 OS=Mus musculus OX=10090 GN=Rasa3 PE=1 SV=2	34.61	7	9	7	95.9	7.34	159	10	cellular homeostasis;regulation of biological process;response to stimulus;transport	-0.26	0.949402	1.56055e+06	886329	414825	804949	851364	638625	1.56055e+06	244748	120209	167044	414708	198717
O09047	C3ar1	C3a anaphylatoxin chemotactic receptor OS=Mus musculus OX=10090 GN=C3ar1 PE=1 SV=1	29.198	3	9	3	53.5	7.12	304	11	cellular homeostasis;defense response;regulation of biological process;response to stimulus	-0.03	0.66599	4.30141e+06	3.52064e+06	2.08093e+06	3.0116e+06	2.74677e+06	3.25905e+06	4.30141e+06	972177	603018	624969	1.33798e+06	1.0141e+06
Q9JJR8	Tmem9b	Transmembrane protein 9B OS=Mus musculus OX=10090 GN=Tmem9b PE=1 SV=1	38.678	3	9	3	22.6	8.18	115	25	regulation of biological process;response to stimulus	0.4	0.19753	1.5401e+06	882950	705573	862948	1.32796e+06	773055	1.5401e+06	243815	204463	179080	646861	240547
P26350	Ptma	Prothymosin alpha OS=Mus musculus OX=10090 GN=Ptma PE=1 SV=2	30.267	4	9	4	12.2	3.79	406	35	cell organization and biogenesis	-0.97	0.195936	1.18135e+06	769782	1.51124e+06	665705	535704	572267	1.18135e+06	212565	437932	138148	260947	178069	Acetyl [N-Term]
P97371	Psme1	Proteasome activator complex subunit 1 OS=Mus musculus OX=10090 GN=Psme1 PE=1 SV=2	36.756	7	9	7	28.7	5.97	159	36	regulation of biological process	-0.75	0.32091	3540471	966719	2.08096e+06	648935	817165	939426	3540471	266946	603026	134667	398049	292316
Q3TH73	Ttyh2	Protein tweety homolog 2 OS=Mus musculus OX=10090 GN=Ttyh2 PE=1 SV=1	13.641	2	9	2	59	6.07	175	5	transport	0.66	0.0859371	1.28121e+06	1.59183e+06	1.16146e+06	2.30998e+06	1.86954e+06	1.95145e+06	1.28121e+06	439563	336572	479368	910670	607221
P63024	Vamp3	Vesicle-associated membrane protein 3 OS=Mus musculus OX=10090 GN=Vamp3 PE=1 SV=1	45.987	5	9	5	11.5	8.5	421	54	cell organization and biogenesis;regulation of biological process;transport	-0.58	0.58802	1.75974e+06	1.04871e+06	978323	743921	878633	708070	1.75974e+06	289588	283501	154379	427991	220326	Acetyl [N-Term]
P97821	Ctsc	Dipeptidyl peptidase 1 OS=Mus musculus OX=10090 GN=Ctsc PE=1 SV=1	36.603	5	9	5	52.3	6.89	438	16	cell death;metabolic process;regulation of biological process;response to stimulus	0.36	0.177466	3.86581e+06	3.47292e+06	1.45327e+06	4.24869e+06	4.41728e+06	2.37277e+06	3.86581e+06	959001	421134	881690	2.1517e+06	738321
O35601	Fyb	FYN-binding protein 1 OS=Mus musculus OX=10090 GN=Fyb1 PE=1 SV=2	36.217	6	9	6	90	6.98	179	10	cell organization and biogenesis;regulation of biological process;response to stimulus	-0.95	0.218301	1.65182e+06	988080	427577	659878	660656	425341	1.65182e+06	272845	123904	136938	321812	132351
Q99LF4	D10Wsu52e; Rtcb	tRNA-splicing ligase RtcB homolog OS=Mus musculus OX=10090 GN=Rtcb PE=1 SV=1	64.145	9	9	9	55.2	7.23	251	24	metabolic process	-1.34	0.0485658	2.90302e+06	451778	1.07115e+06	208894	462612	392128	2.90302e+06	124752	310402	43349.8	225343	122016
B7ZNL2	Nap1l4	Nap1l4 protein OS=Mus musculus OX=10090 GN=Nap1l4 PE=1 SV=1	40.885	4	9	3	43.9	4.68	284	18	cell organization and biogenesis	-0.36	0.907723	1.74362e+06	615344	863065	221196	602807	605472	1.74362e+06	169919	250101	45902.8	293633	188401
P08121	Col3a1	Collagen alpha-1(III) chain OS=Mus musculus OX=10090 GN=Col3a1 PE=1 SV=4	26.844	3	9	3	138.9	6.52	380	3	cell organization and biogenesis;metabolic process;regulation of biological process;response to stimulus	0.03	0.565778	1.94243e+06	5.41668e+06	4.95281e+06	5.00849e+06	4.35211e+06	4.59321e+06	1.94243e+06	1.49574e+06	1.43524e+06	1.03936e+06	2.11996e+06	1.42924e+06
Q9Z0J0	Npc2	NPC intracellular cholesterol transporter 2 OS=Mus musculus OX=10090 GN=Npc2 PE=1 SV=1	17.744	3	9	3	16.4	7.68	181	23	metabolic process;response to stimulus;transport	0.26	0.351908	1.55041e+06	2.18031e+06	1.25312e+06	1.7302e+06	1.99172e+06	1.50921e+06	1.55041e+06	602063	363132	359053	970186	469611
P70398	Usp9x	Probable ubiquitin carboxyl-terminal hydrolase FAF-X OS=Mus musculus OX=10090 GN=Usp9x PE=1 SV=2	38.011	9	9	9	290.5	5.87	197	4	cell division;cell growth;cellular component movement;metabolic process;regulation of biological process;response to stimulus	-6.64	1e-17	1.47367e+06	113668	796607				1.47367e+06	31388	230843
Q9CX00	Ist1	IST1 homolog OS=Mus musculus OX=10090 GN=Ist1 PE=1 SV=1	8.118	2	9	2	39.4	5.44	103	5	cell division;regulation of biological process;transport	-0.28	0.947253	2.23037e+06	1.45563e+06	667495	1.69835e+06	1.19099e+06	950833	2.23037e+06	401953	193429	352442	580143	295865
B7ZNX6	Erbb2ip; Erbin	Erbb2ip protein OS=Mus musculus OX=10090 GN=Erbin PE=1 SV=1	26.5	6	9	6	157.8	5.87	128	5	regulation of biological process;response to stimulus;transport	-0.44	0.699569	4.15776e+06	1.95729e+06	1.18197e+06	1.71304e+06	1.62589e+06	1.25426e+06	4.15776e+06	540479	342513	355491	791987	390281
Q8BPB5	Efemp1	EGF-containing fibulin-like extracellular matrix protein 1 OS=Mus musculus OX=10090 GN=Efemp1 PE=1 SV=1	18.759	3	9	3	54.9	5.14	385	7	metabolic process;regulation of biological process;response to stimulus	-0.07	0.760779	594651	1.66667e+06	1.38019e+06	1.42538e+06	1.18863e+06	1.27453e+06	594651	460228	399956	295796	578993	396588
P17515	Cxcl10	C-X-C motif chemokine 10 OS=Mus musculus OX=10090 GN=Cxcl10 PE=1 SV=1	19.03	3	9	3	10.8	9.82	161	33	cellular component movement;defense response;regulation of biological process;response to stimulus	-0.67	0.288978	2.77255e+06	7.27835e+06	1.15706e+06	1.9626e+06	2.75661e+06	1.59291e+06	2.77255e+06	2.00982e+06	335296	407280	1.34277e+06	495657
Q8BH61	F13a1	Coagulation factor XIII A chain OS=Mus musculus OX=10090 GN=F13a1 PE=1 SV=3	6.663	3	9	3	83.2	5.92	156	4	coagulation;metabolic process;response to stimulus	0.43	0.198793	4.12047e+06	1.08756e+07	2.04289e+07	1.17903e+07	3.47228e+07	5.9604e+07	4.12047e+06	3.00315e+06	5.91994e+06	2.44674e+06	1.69138e+07	1.85466e+07
Q8R5A3	Apbb1ip	Amyloid beta A4 precursor protein-binding family B member 1-interacting protein OS=Mus musculus OX=10090 GN=Apbb1ip PE=1 SV=2	25.529	6	9	6	74.3	5.35	119	11	regulation of biological process;response to stimulus	-0.06	0.714265	3.64828e+06	2.08128e+06	2.01176e+06	2.32879e+06	1.53389e+06	2.30391e+06	3.64828e+06	574718	582974	483271	747173	716894
Q78HU3	Fam125a; Mvb12a	Multivesicular body subunit 12A OS=Mus musculus OX=10090 GN=Mvb12a PE=1 SV=1	28.496	4	9	4	28.7	9.11	346	19	regulation of biological process;transport	-0.01	0.670829	2.32357e+06	2.1594e+06	1.63946e+06	2.08014e+06	1.05835e+06	3.07668e+06	2.32357e+06	596288	475086	431673	515532	957354
P06795	Abcb1b	Multidrug resistance protein 1B OS=Mus musculus OX=10090 GN=Abcb1b PE=1 SV=1	28.842	6	9	6	140.9	8.34	246	5	response to stimulus;transport	-0.44	0.676013	2.60544e+06	1.60409e+06	1.43833e+06	932320	1.39953e+06	1.27903e+06	2.60544e+06	442948	416803	193476	681724	397989
B2RX12	Abcc3	Canalicular multispecific organic anion transporter 2 OS=Mus musculus OX=10090 GN=Abcc3 PE=1 SV=1	12.595	4	9	3	169	7.06	153	2	transport	-0.18	0.957036	9.48051e+06	1.82585e+07	1.92989e+07	1.767e+07	1.51248e+07	1.40003e+07	9.48051e+06	5.04185e+06	5.59249e+06	3.6669e+06	7.36743e+06	4.35638e+06
Q8VC04	Tmem106a	Transmembrane protein 106A OS=Mus musculus OX=10090 GN=Tmem106a PE=2 SV=1	13.78	2	9	2	29.1	7.44	150	10		0.39	0.223691	993127	1.78541e+06	1.15713e+06	1.24322e+06	1.95558e+06	1.47544e+06	993127	493016	335316	257994	952583	459105
P08228	Sod1	Superoxide dismutase [Cu-Zn] OS=Mus musculus OX=10090 GN=Sod1 PE=1 SV=2	14.782	2	9	2	15.9	6.51	242	16	cell organization and biogenesis;cellular component movement;cellular homeostasis;metabolic process;regulation of biological process;response to stimulus;transport	-1.02	0.174291	1.81513e+06	767595	1.26965e+06	522966	672530	623044	1.81513e+06	211961	367924	108526	327596	193869
Q20BD0	Hnrnpab	Heterogeneous nuclear ribonucleoprotein A/B OS=Mus musculus OX=10090 GN=Hnrnpab PE=1 SV=1	21.862	3	9	2	36.2	6.95	317	11	cell organization and biogenesis;metabolic process;regulation of biological process	-0.58	0.475325	1.30889e+06	1.63656e+06	2.88082e+06	873095	1.32864e+06	1.56585e+06	1.30889e+06	451915	834812	181185	647196	487238
Q922I7	Ptbp1	MCG13402, isoform CRA_c OS=Mus musculus OX=10090 GN=Ptbp1 PE=1 SV=1	7.29	3	9	1	59.3	9.16	83	4	metabolic process;regulation of biological process	-6.64	1e-17	214603		312732				214603		90624.4
P20491	Fcer1g	High affinity immunoglobulin epsilon receptor subunit gamma OS=Mus musculus OX=10090 GN=Fcer1g PE=1 SV=1	11.197	3	9	3	9.6	7.97	133	26	cell differentiation;cell organization and biogenesis;cellular component movement;defense response;metabolic process;regulation of biological process;response to stimulus;transport	-0.8	0.286483	1.93465e+06	1.61605e+06	614574	1.0875e+06	890478	825681	1.93465e+06	446252	178093	225678	433761	256922
A0A0G2JGS4	Camk2d	Calcium/calmodulin-dependent protein kinase type II subunit delta OS=Mus musculus OX=10090 GN=Camk2d PE=1 SV=1	30.444	4	9	4	60	7.27	371	10	cell differentiation;cell growth;cell organization and biogenesis;cellular component movement;cellular homeostasis;metabolic process;regulation of biological process;response to stimulus;transport	-0.99	0.146307	2.82796e+06	807405	1.63715e+06	547546	991456	762613	2.82796e+06	222954	474419	113627	482948	237298
Q8R550	Sh3kbp1	SH3 domain-containing kinase-binding protein 1 OS=Mus musculus OX=10090 GN=Sh3kbp1 PE=1 SV=1	29.383	4	9	4	78.1	7.55	370	7	cell death;cell organization and biogenesis;cellular component movement;regulation of biological process;transport	0.23	0.360767	1.26506e+06	829017	697875	1.36292e+06	882553	1.03e+06	1.26506e+06	228922	202232	282835	429901	320499
Q6PB93	Galnt2	Polypeptide N-acetylgalactosaminyltransferase 2 OS=Mus musculus OX=10090 GN=Galnt2 PE=1 SV=1	28.843	5	10	5	64.5	8.53	374	11	metabolic process	-0.1	0.772236	998719	1.0272e+06	986604	741044	1.30238e+06	925795	998719	283648	285901	153782	634401	288074
O70496	Clcn7	H(+)/Cl(-) exchange transporter 7 OS=Mus musculus OX=10090 GN=Clcn7 PE=1 SV=1	15.308	2	10	2	88.7	7.27	324	4	response to stimulus;transport	0.17	0.431886	1.25928e+06	1.02075e+06	1.15354e+06	940733	1.30615e+06	1.38969e+06	1.25928e+06	281867	334276	195222	636241	432421
P70349	Hint1	Histidine triad nucleotide-binding protein 1 OS=Mus musculus OX=10090 GN=Hint1 PE=1 SV=3	21.638	4	10	4	13.8	6.87	55	52	cell death;metabolic process;regulation of biological process;response to stimulus	-0.56	0.481781	5.40051e+06	2.8351e+06	2.95099e+06	1.57399e+06	2.45786e+06	2.26935e+06	5.40051e+06	782874	855147	326634	1.19725e+06	706141
Q60737	Csnk2a1	Casein kinase II subunit alpha OS=Mus musculus OX=10090 GN=Csnk2a1 PE=1 SV=2	40.707	7	10	6	45.1	7.74	336	26	cell death;metabolic process;regulation of biological process;response to stimulus	-1.52	0.00849169	3.29606e+06	2.14653e+06	3.36342e+06	374443	937106	911308	3.29606e+06	592736	974660	77704.7	456474	283566
A0A0R4J0D3	Stt3b	Dolichyl-diphosphooligosaccharide--protein glycosyltransferase subunit STT3B OS=Mus musculus OX=10090 GN=Stt3b PE=1 SV=1	14.839	4	10	3	93.3	9	338	4	metabolic process;response to stimulus	0.5	0.143211	989049	1.20677e+06	935662	960683	1.61935e+06	1.5809e+06	989049	333232	271139	199361	788803	491918
Q921J2	Rheb	GTP-binding protein Rheb OS=Mus musculus OX=10090 GN=Rheb PE=1 SV=1	20.574	5	10	4	20.4	5.92	349	26	regulation of biological process;response to stimulus	-0.13	0.808605	3.26471e+06	2.60335e+06	2.39954e+06	2.3047e+06	2.4026e+06	2.36242e+06	3.26471e+06	718879	695346	478273	1.17033e+06	735102
Q8CDV7	Entpd1	Ectonucleoside triphosphate diphosphohydrolase 1 OS=Mus musculus OX=10090 GN=Entpd1 PE=1 SV=1	28.591	4	10	4	60.6	6.4	149	7	cell organization and biogenesis;metabolic process;regulation of biological process;response to stimulus	-0.37	0.815105	2.92115e+06	1.3812e+06	1.18313e+06	914868	1.12963e+06	1.16484e+06	2.92115e+06	381400	342851	189854	550256	362457
Q6P9Q6	Fkbp15	FK506-binding protein 15 OS=Mus musculus OX=10090 GN=Fkbp15 PE=1 SV=2	51.032	7	10	7	132.9	5.07	280	8	cellular component movement;metabolic process;regulation of biological process;transport	-1.01	0.136079	2.06553e+06	1.51774e+06	1.9867e+06	372451	357926	719212	2.06553e+06	419104	575712	77291.2	174349	223793
D3Z7D3		Disco-interacting protein 2 homolog A OS=Mus musculus OX=10090 GN=Dip2a PE=1 SV=1	13.216	3	10	2	170.5	7.75	216	3	metabolic process	0.4	0.137358	1.94661e+06	4.28906e+06	3.97587e+06	4.39324e+06	5.39121e+06	5.2551e+06	1.94661e+06	1.18437e+06	1.15214e+06	911688	2.62612e+06	1.6352e+06
A0A1W2P788		alpha-1,2-Mannosidase (Fragment) OS=Mus musculus OX=10090 GN=Man1a PE=1 SV=1	26.679	4	10	4	82	6.58	140	7	metabolic process	0.56	0.106917	1.1671e+06	2.08716e+06	1.44905e+06	2.55442e+06	1.97353e+06	1.95275e+06	1.1671e+06	576342	419909	530095	961327	607625
Q8R180	Ero1l	ERO1-like protein alpha OS=Mus musculus OX=10090 GN=Ero1a PE=1 SV=2	37.286	6	10	6	54.1	6.54	444	18	cell death;cell differentiation;cell organization and biogenesis;cellular homeostasis;metabolic process;regulation of biological process;response to stimulus;transport	-0.27	0.922856	1.83247e+06	1.33623e+06	1.15271e+06	721343	1.31565e+06	1.54449e+06	1.83247e+06	368981	334036	149694	640866	480591
Q80X81	Acat3	Acetyl-Coenzyme A acetyltransferase 3 OS=Mus musculus OX=10090 GN=Acat3 PE=1 SV=1	4.644	2	10	2	41.4	7.94	74	4	metabolic process	0.08	0.481779	537659	760348	725365	806412	650314	726435	537659	209960	210198	167347	316775	226041
Q8BMJ2	Lars	Leucine--tRNA ligase, cytoplasmic OS=Mus musculus OX=10090 GN=Lars PE=1 SV=2	72.563	10	10	10	134.1	7.05	367	11	cell communication;cell organization and biogenesis;metabolic process;regulation of biological process;response to stimulus;transport	-1.02	0.171649	1.34802e+06	532305	819397	130986	179118	212901	1.34802e+06	146989	237447	27182.2	87250.4	66247
P53986	Slc16a1	Monocarboxylate transporter 1 OS=Mus musculus OX=10090 GN=Slc16a1 PE=1 SV=1	17.789	3	10	3	53.2	7.47	400	9	cell organization and biogenesis;metabolic process;regulation of biological process;response to stimulus;transport	-0.75	0.313137	2.38616e+06	1.82444e+06	1.11889e+06	1.11126e+06	1.10729e+06	1.16809e+06	2.38616e+06	503795	324236	230610	539370	363468
P40336	Vps26a	Vacuolar protein sorting-associated protein 26A OS=Mus musculus OX=10090 GN=Vps26a PE=1 SV=1	21.888	3	10	3	38.1	6.57	366	13	transport	-0.45	0.701932	770769	731684	1.28026e+06	555660	616553	741726	770769	202045	370997	115311	300329	230799
Q60865	Caprin1	Caprin-1 OS=Mus musculus OX=10090 GN=Caprin1 PE=1 SV=2	24.64	5	10	5	78.1	5.25	271	8	cell differentiation;regulation of biological process	-0.93	0.230552	1.75497e+06	732702	1.32774e+06	410864	580666	628928	1.75497e+06	202326	384756	85262.7	282848	195700
P62748	Hpcal1	Hippocalcin-like protein 1 OS=Mus musculus OX=10090 GN=Hpcal1 PE=1 SV=2	31.744	6	10	6	22.3	5.5	139	35		-0.67	0.468519	3.60437e+06	872010	214243	507804	786852	498232	3.60437e+06	240794	62083.9	105380	383284	155032
Q8C605	Pfkp	ATP-dependent 6-phosphofructokinase OS=Mus musculus OX=10090 GN=Pfkp PE=1 SV=1	55.247	8	10	6	85.5	6.89	286	13	cell organization and biogenesis;metabolic process	-0.96	0.0960183	4.8573e+06	914593	4.1889e+06	867942	1.31722e+06	1.45841e+06	4.8573e+06	252553	1.21387e+06	180116	641632	453805
P07091	S100a4	Protein S100-A4 OS=Mus musculus OX=10090 GN=S100a4 PE=1 SV=1	16.124	4	10	4	11.7	5.31	132	42	regulation of biological process	-0.85	0.14292	1.36293e+07	6.42598e+06	8.43727e+06	4.493e+06	5.30425e+06	3.46159e+06	1.36293e+07	1.77445e+06	2.44497e+06	932391	2.58376e+06	1.07712e+06	Acetyl [N-Term]
D3YTS1	Sec11a	Signal peptidase complex catalytic subunit SEC11 OS=Mus musculus OX=10090 GN=Sec11a PE=1 SV=1	6.463	2	10	2	27.9	7.68	195	7	metabolic process	0.33	0.268841	1.07685e+06	1.55343e+06	1.27783e+06	1.31686e+06	1.91609e+06	1.60664e+06	1.07685e+06	428958	370292	273275	933349	499928
P41731	Cd63	CD63 antigen OS=Mus musculus OX=10090 GN=Cd63 PE=1 SV=2	5.409	2	10	2	25.7	6.98	183	8	cell differentiation;cellular component movement;regulation of biological process;response to stimulus;transport	0.48	0.16147	1.18654e+07	1.94407e+07	1.44297e+07	2.26466e+07	1.55863e+07	2.05573e+07	1.18654e+07	5.36828e+06	4.18147e+06	4.69964e+06	7.59224e+06	6396702
Q61166	Mapre1	Microtubule-associated protein RP/EB family member 1 OS=Mus musculus OX=10090 GN=Mapre1 PE=1 SV=3	37.088	6	10	6	30	5.22	141	32	cell division;regulation of biological process	-0.72	0.419485	1.68867e+06	330767	1.11871e+06	220469	147894	189735	1.68867e+06	91336.8	324183	45752	72040.5	59038.8
Q80VP0	Tecpr1	Tectonin beta-propeller repeat-containing protein 1 OS=Mus musculus OX=10090 GN=Tecpr1 PE=1 SV=1	71.336	9	10	9	130.2	6.48	343	10	cell organization and biogenesis;metabolic process	-0.09	0.700635	3.09224e+06	740423	409925	911230	985227	695318	3.09224e+06	204458	118789	189099	479914	216358
P99027	Rplp2	60S acidic ribosomal protein P2 OS=Mus musculus OX=10090 GN=Rplp2 PE=1 SV=3	76.398	5	10	5	11.6	4.54	440	54	metabolic process	-0.75	0.293262	2.90305e+07	2.66897e+06	702746	1.54127e+06	2.67915e+06	1.60521e+06	2.90305e+07	737000	203644	319845	1.30504e+06	499484
Q9DC37	Mfsd1	Major facilitator superfamily domain-containing protein 1 OS=Mus musculus OX=10090 GN=Mfsd1 PE=1 SV=1	12.769	4	10	4	51.4	8.21	178	8	transport	-0.09	0.77326	1.00981e+06	1.28311e+06	653422	719327	1.0019e+06	1.10108e+06	1.00981e+06	354313	189350	149275	488035	342616
G5E911	Fam3c	DNA segment, Chr 6, Wayne State University 176, expressed, isoform CRA_f OS=Mus musculus OX=10090 GN=Fam3c PE=1 SV=1	15.483	2	10	2	27	8.66	379	10	cell division;development	-0.03	0.701727	1.39366e+06	2.07302e+06	1.70503e+06	883046	1.68232e+06	1.71333e+06	1.39366e+06	572436	494088	183250	819475	533128
Q8C7U7	Galnt6	Polypeptide N-acetylgalactosaminyltransferase 6 OS=Mus musculus OX=10090 GN=Galnt6 PE=2 SV=1	45.649	6	10	6	71.5	8.53	432	14	metabolic process	1.26	0.00199231	746685	1.30505e+06	1.17985e+06	2.31438e+06	2.31549e+06	2.96589e+06	746685	360373	341899	480281	1.1279e+06	922878
Q9R182	Angptl3	Angiopoietin-related protein 3 OS=Mus musculus OX=10090 GN=Angptl3 PE=1 SV=1	14.932	4	10	4	52.5	6.65	153	8	metabolic process;regulation of biological process;response to stimulus	0.35	0.183622	1.41202e+06	2.15129e+06	2.64657e+06	2.67199e+06	2.56216e+06	3.097e+06	1.41202e+06	594049	766930	554493	1.24805e+06	963676
O88307	Sorl1	Sortilin-related receptor OS=Mus musculus OX=10090 GN=Sorl1 PE=1 SV=3	67.678	10	10	10	246.9	5.54	265	6	cellular component movement;development;metabolic process;regulation of biological process;transport	-6.64	1e-17	1.46997e+06	691897	286196				1.46997e+06	191058	82934.8
Q497I4	Krt35	Keratin, type I cuticular Ha5 OS=Mus musculus OX=10090 GN=Krt35 PE=1 SV=1	7.133	3	10	1	50.5	4.97	252	5		6.64	1e-17					7.03057e+06	226147					3.42466e+06	70368.8
Q91YI4	Arrb2	Beta-arrestin-2 OS=Mus musculus OX=10090 GN=Arrb2 PE=1 SV=1	19.565	5	10	4	46.3	7.66	118	15	cellular component movement;metabolic process;regulation of biological process;response to stimulus;transport	-0.46	0.505353	9.96855e+06	1.86124e+07	1.87594e+07	1.92349e+07	1.63454e+07	1.6985e+07	9.96855e+06	5.13957e+06	5.43615e+06	3.99164e+06	7.96203e+06	5.28511e+06
Q60766	Irgm1	Immunity-related GTPase family M protein 1 OS=Mus musculus OX=10090 GN=Irgm1 PE=1 SV=1	17.546	4	10	4	46.5	8.28	87	11	cell organization and biogenesis;defense response;metabolic process;regulation of biological process;response to stimulus	-0.48	0.596701	3.59941e+06	2.94336e+06	2.75171e+06	1.31488e+06	2.94146e+06	2.37048e+06	3.59941e+06	812769	797398	272864	1.43281e+06	737609
A0A286YCG8		Translocon-associated protein subunit alpha OS=Mus musculus OX=10090 GN=Ssr1 PE=1 SV=1	7.604	2	10	2	35.5	4.44	95	6		0.72	0.0275689	1.53251e+06	2.75637e+06	2.71141e+06	1.19025e+06	2.5558e+06	2.82847e+06	1.53251e+06	761134	785721	247002	1244958	880120
Q9DCL9	Paics	Multifunctional protein ADE2 OS=Mus musculus OX=10090 GN=Paics PE=1 SV=4	28.507	6	10	6	47	7.23	147	18	metabolic process	-0.71	0.300742	3.5584e+06	1.36274e+06	3.42583e+06	1.01557e+06	1.82943e+06	1.46329e+06	3.5584e+06	376301	992748	210753	891135	455323
A0A1B0GRT6	Ptpre	Receptor-type tyrosine-protein phosphatase OS=Mus musculus OX=10090 GN=Ptpre PE=1 SV=1	18.67	5	10	3	82.6	7.64	175	6	metabolic process;regulation of biological process;response to stimulus	0.16	0.365326	315155	175847	109929	195816	212673	172113	315155	48557.7	31855.6	40635.9	103595	53555.5
P61514	Rpl37a	60S ribosomal protein L37a OS=Mus musculus OX=10090 GN=Rpl37a PE=1 SV=2	29.899	3	10	3	10.3	10.43	264	41	metabolic process	-0.13	0.836918	14690909	4.29858e+06	3.44566e+06	5.6248e+06	5.01333e+06	3.7908e+06	14690909	1.187e+06	998492	1.16726e+06	2.44204e+06	1.17956e+06
G3UXL2	Prps1l3	Phosphoribosyl pyrophosphate synthetase 1-like 3 OS=Mus musculus OX=10090 GN=Prps1l3 PE=3 SV=1	34.176	6	10	2	34.8	6.98	161	22	metabolic process	-0.41	0.817957	892312	593426	339861	370421	412878	442540	892312	163867	98485.8	76870.1	201117	137702
J3QPR7		C-type lectin domain family 10 member A OS=Mus musculus OX=10090 GN=Clec10a PE=1 SV=1	33.39	5	10	2	34.8	6.44	364	21		6.64	1e-17				943955	1.1121e+06	810978				195890	541716	252347
P14234	Fgr	Tyrosine-protein kinase Fgr OS=Mus musculus OX=10090 GN=Fgr PE=1 SV=2	16.687	3	10	2	58.8	5.38	192	6	cell differentiation;defense response;metabolic process;regulation of biological process;response to stimulus	-0.94	0.213915	737402	319939		273541	243942	234413	737402	88346.9		56765.5	118827	72941
E9QM99	Dock10	Dedicator of cytokinesis protein 10 OS=Mus musculus OX=10090 GN=Dock10 PE=1 SV=1	61.998	10	10	10	249.4	7.09	241	7	cell differentiation;cell organization and biogenesis;regulation of biological process;response to stimulus	0.11	0.522297	2.23246e+06	1.23065e+06	732769	1.45918e+06	1.09422e+06	1.09204e+06	2.23246e+06	339827	212344	302809	533008	339805
Q60780	Gas7	Growth arrest-specific protein 7 OS=Mus musculus OX=10090 GN=Gas7 PE=1 SV=1	20.688	4	10	4	48.1	7.83	128	12	cell differentiation;cell organization and biogenesis;development;regulation of biological process	-0.43	0.704908	2.19881e+06	1.40175e+06	1.60987e+06	1.455e+06	1.42739e+06	1.47748e+06	2.19881e+06	387075	466513	301942	695298	459738
Q9CPT4	D17Wsu104e; Mydgf	Myeloid-derived growth factor OS=Mus musculus OX=10090 GN=Mydgf PE=1 SV=1	17.446	4	10	4	18	6.79	210	28	cell death;regulation of biological process	0.01	0.643697	2.63017e+06	1.54817e+06	1.52141e+06	1.10813e+06	2.01432e+06	2.21762e+06	2.63017e+06	427508	440880	229960	981197	690043
P35821	Ptpn1	Tyrosine-protein phosphatase non-receptor type 1 OS=Mus musculus OX=10090 GN=Ptpn1 PE=1 SV=2	45.491	6	11	6	49.6	6.16	331	21	cell organization and biogenesis;metabolic process;regulation of biological process;response to stimulus	0.13	0.457312	1.77982e+06	1.94786e+06	1.83271e+06	1.37801e+06	2.35338e+06	2.09543e+06	1.77982e+06	537876	531089	285965	1.14635e+06	652023
Q9DB05	Napa	Alpha-soluble NSF attachment protein OS=Mus musculus OX=10090 GN=Napa PE=1 SV=1	78.335	8	11	8	33.2	5.45	472	38	cell communication;cell differentiation;cell organization and biogenesis;regulation of biological process;transport	-0.26	0.928027	7.47651e+06	2.23661e+06	1.05581e+06	1.18703e+06	1.84519e+06	1.48977e+06	7.47651e+06	617611	305954	246334	898811	463563
P18654	Rps6ka3	Ribosomal protein S6 kinase alpha-3 OS=Mus musculus OX=10090 GN=Rps6ka3 PE=1 SV=2	31.739	5	11	2	83.6	6.89	205	9	cell death;metabolic process;regulation of biological process;response to stimulus	-0.42	0.680332	2.97826e+06	1.14172e+06	2.25509e+06	906563	1.41031e+06	1.12457e+06	2.97826e+06	315270	653487	188131	686976	349925
Q9Z2X1	Hnrnpf	Heterogeneous nuclear ribonucleoprotein F OS=Mus musculus OX=10090 GN=Hnrnpf PE=1 SV=3	42.365	6	11	5	45.7	5.49	279	18	metabolic process;regulation of biological process	-0.65	0.380783	1.51881e+06	1.5454e+06	4.00182e+06	396174	618528	770901	1.51881e+06	426740	1.15966e+06	82214.2	301291	239877	Acetyl [N-Term]
O55029	Copb2	Coatomer subunit beta' OS=Mus musculus OX=10090 GN=Copb2 PE=1 SV=2	26.36	8	11	8	102.4	5.3	207	8	transport	-0.76	0.295809	2.22936e+06	1.23699e+06	1.98461e+06	617440	922152	1.21836e+06	2.22936e+06	341579	575107	128132	449190	379110
Q61768	Kif5b	Kinesin-1 heavy chain OS=Mus musculus OX=10090 GN=Kif5b PE=1 SV=3	33.882	7	11	7	109.5	6.44	347	9	cell differentiation;cell organization and biogenesis;cellular component movement;metabolic process;regulation of biological process;transport	-1.34	0.0320484	2.33412e+06	470896	2.00706e+06	1.06762e+06	472236	695602	2.33412e+06	130032	581612	221552	230031	216446
Q6IRU5	Cltb	Clathrin light chain B OS=Mus musculus OX=10090 GN=Cltb PE=1 SV=1	15.199	5	11	5	25.2	4.63	125	17	transport	-0.52	0.463864	4.90846e+06	4.09236e+06	7.37148e+06	2.23422e+06	2.86519e+06	2.04673e+06	4.90846e+06	1.13005e+06	2.13613e+06	463646	1.39566e+06	636870
Q3U741	Ddx17	DEAD (Asp-Glu-Ala-Asp) box polypeptide 17, isoform CRA_a OS=Mus musculus OX=10090 GN=Ddx17 PE=1 SV=1	21.84	5	11	1	72.5	8.68	243	8	cell differentiation;cell organization and biogenesis;defense response;metabolic process;regulation of biological process;response to stimulus	-1.6	0.0212161	239916	100679	241043	49319.5	79536.2	53838.7	239916	27801.3	69850.2	10234.8	38742.9	16752.7
Q8BP47	Nars	Asparagine--tRNA ligase, cytoplasmic OS=Mus musculus OX=10090 GN=Nars PE=1 SV=2	54.41	9	11	9	64.2	5.86	308	22	metabolic process	-0.74	0.213134	5157625	3.09742e+06	5.97763e+06	984566	2.61805e+06	2.56728e+06	5157625	855310	1.73221e+06	204318	1.27528e+06	798847
Q921M7	Fam49b	Protein FAM49B OS=Mus musculus OX=10090 GN=Fam49b PE=1 SV=1	34.073	2	11	2	36.8	6.06	553	10	regulation of biological process	-0.33	0.863868	1.91156e+06	1.27821e+06	742712	973302	1.13586e+06	987447	1.91156e+06	352960	215225	201980	553287	307258
P68037	Ube2l3; Gm10705	Ubiquitin-conjugating enzyme E2 L3 OS=Mus musculus OX=10090 GN=Ube2l3 PE=1 SV=1	28.276	5	11	5	17.9	8.51	179	38	cell proliferation;metabolic process;regulation of biological process;response to stimulus	-0.5	0.57568	3.82006e+06	2.13006e+06	2.0293e+06	1.75409e+06	2.0067e+06	1.5654e+06	3.82006e+06	588188	588055	364010	977484	487097
A0A0R4J1Q7	Enpp1	Ectonucleotide pyrophosphatase/phosphodiesterase 1, isoform CRA_a OS=Mus musculus OX=10090 GN=Enpp1 PE=1 SV=1	44.917	6	11	6	103.1	6.57	239	10	cellular homeostasis;metabolic process;regulation of biological process;response to stimulus;transport	-0.25	0.986315	2.87459e+06	1.50776e+06	740748	963093	1.58878e+06	1.22924e+06	2.87459e+06	416348	214656	199862	773910	382496
Q6PHQ9	Pabpc4	Polyadenylate-binding protein OS=Mus musculus OX=10090 GN=Pabpc4 PE=1 SV=1	29.037	6	11	2	72.2	9.39	241	10	regulation of biological process	0	0.516826	297755	219554	138513	163240	255943		297755	60626.9	40138.7	33875.6	124672
Q9WVJ2	Psmd13	26S proteasome non-ATPase regulatory subunit 13 OS=Mus musculus OX=10090 GN=Psmd13 PE=1 SV=1	15.725	6	11	6	42.8	5.71	104	14	cell organization and biogenesis;metabolic process	-0.57	0.45362	3.12597e+06	2.37178e+06	4.02404e+06	858163	889439	1.40978e+06	3.12597e+06	654935	1.1661e+06	178086	433255	438673
Q9QXH4	Itgax	Integrin alpha-X OS=Mus musculus OX=10090 GN=Itgax PE=1 SV=1	30.259	7	11	5	129.1	6.64	110	7	cell proliferation;defense response;regulation of biological process;response to stimulus	6.64	1e-17				1.61768e+06	2.64601e+06	3.6016e+06				335702	1.2889e+06	1.12069e+06
P0DP28	Calm3; Calm1; Calm2	Calmodulin-3 OS=Mus musculus OX=10090 GN=Calm3 PE=1 SV=1	58.678	4	11	4	16.8	4.22	420	38	regulation of biological process;response to stimulus	-1.04	0.109445	1.07089e+07	2.62821e+06	1.17243e+06	663132	1.32869e+06	951861	1.07089e+07	725745	339749	137614	647219	296185	Acetyl [N-Term]
Q8BPU7	Elmo1	Engulfment and cell motility protein 1 OS=Mus musculus OX=10090 GN=Elmo1 PE=1 SV=2	25.884	6	11	6	83.9	6.28	176	10	cell death;cell organization and biogenesis;cellular component movement;regulation of biological process;response to stimulus;transport	-0.51	0.677023	2119521	1.19399e+06	661100	964525	1.20777e+06	465734	2119521	329705	191575	200159	588316	144920
O70252	Hmox2	Heme oxygenase 2 OS=Mus musculus OX=10090 GN=Hmox2 PE=1 SV=1	29.208	4	11	4	35.7	5.87	260	18	metabolic process;response to stimulus	-0.07	0.741242	3.3853e+06	4.03254e+06	2.04111e+06	2.64426e+06	3.60888e+06	2.94301e+06	3.3853e+06	1.11353e+06	591479	548739	1.75792e+06	915761
P19973	Lsp1	Lymphocyte-specific protein 1 OS=Mus musculus OX=10090 GN=Lsp1 PE=1 SV=2	63.302	7	11	7	36.7	4.82	449	36	cell death;cell organization and biogenesis;defense response;regulation of biological process;response to stimulus	-0.91	0.17976	4.2068e+06	1.19462e+06	1.98883e+06	1.07148e+06	1.03029e+06	775965	4.2068e+06	329878	576330	222355	501866	241453	Acetyl [N-Term]
A0A0G2JEC4		Endophilin-B1 OS=Mus musculus OX=10090 GN=Sh3glb1 PE=1 SV=1	19.552	5	11	5	44.3	6.44	171	13		-0.52	0.544266	2.04477e+06	1.76748e+06	1.99994e+06	1.24074e+06	1.6148e+06	1.57898e+06	2.04477e+06	488064	579548	257478	786586	491323
A0A0B4J1H7	Igkv1-135	Immunoglobulin kappa variable 1-135 (Fragment) OS=Mus musculus OX=10090 GN=Igkv1-135 PE=4 SV=1	11.036	2	11	2	13.3	7.12	58	23	response to stimulus	-0.05	0.751915	1.61113e+06	5.36377e+06	6.88096e+06	8.19102e+06	3.47447e+06	1.60928e+06	1.61113e+06	1.48113e+06	1.99398e+06	1.69981e+06	1.69245e+06	500750
P47915	Rpl29; Gm8210	60S ribosomal protein L29 OS=Mus musculus OX=10090 GN=Rpl29 PE=1 SV=2	12.935	3	11	3	17.6	11.84	189	19	cell proliferation;metabolic process	-0.59	0.373947	2.30547e+07	8.12648e+06	3.9382e+06	5.97647e+06	6.02323e+06	2.68882e+06	2.30547e+07	2.24402e+06	1.14122e+06	1.24024e+06	2.93398e+06	836664
Q3U367	Aldh9a1	4-trimethylaminobutyraldehyde dehydrogenase OS=Mus musculus OX=10090 GN=Aldh9a1 PE=1 SV=1	26.782	5	11	5	55.9	7.46	180	11	metabolic process	-0.48	0.600025	3.29081e+06	1.7187e+06	2.23327e+06	1.35892e+06	1.35598e+06	1.38971e+06	3.29081e+06	474595	647162	282004	660511	432429
Q9JKF4	Clec4n	C-type lectin domain family 6 member A OS=Mus musculus OX=10090 GN=Clec6a PE=1 SV=1	19.454	5	11	5	24.3	6.39	202	28	defense response;regulation of biological process;response to stimulus	-0.35	0.753476	9.2842e+06	4.18505e+06	4.28535e+06	3.98717e+06	2.71904e+06	5.54634e+06	9.2842e+06	1.15565e+06	1.24182e+06	827420	1.32447e+06	1.72582e+06
A0A0R4J093	Cmpk1	UMP-CMP kinase OS=Mus musculus OX=10090 GN=Cmpk1 PE=1 SV=1	20.197	5	11	5	25.7	7.97	214	24	metabolic process	-0.85	0.209513	3.09144e+06	1.54673e+06	2.91379e+06	1.38073e+06	1.33335e+06	1.3743e+06	3.09144e+06	427108	844365	286530	649488	427634
Q6PFQ7	Rasa4	Ras GTPase-activating protein 4 OS=Mus musculus OX=10090 GN=Rasa4 PE=1 SV=1	44.408	9	11	9	90	8	292	12	regulation of biological process;response to stimulus	-0.52	0.562531	4.70594e+06	2.31959e+06	1.44534e+06	1.01443e+06	1.57e+06	1.11356e+06	4.70594e+06	640524	418836	210516	764762	346501
P61255	Rpl26; Gm15772	60S ribosomal protein L26 OS=Mus musculus OX=10090 GN=Rpl26 PE=1 SV=1	11.698	5	11	5	17.2	10.55	99	32	metabolic process;regulation of biological process;response to stimulus	-0.32	0.742544	1.06886e+07	4.62912e+06	5.43771e+06	4.00329e+06	5.06689e+06	4.95692e+06	1.06886e+07	1.27827e+06	1.57575e+06	830766	2.46813e+06	1.54242e+06
O08692	Ngp	Neutrophilic granule protein OS=Mus musculus OX=10090 GN=Ngp PE=1 SV=1	22.936	5	11	5	19.3	5.31	67	35	defense response;regulation of biological process;response to stimulus	0.01	0.554722	1.13081e+06	2.77441e+06	2.33707e+06	2.059e+06	2.24323e+06	2.62381e+06	1.13081e+06	766117	677243	427285	1.0927e+06	816437
Q8BG07	Pld4	Phospholipase D4 OS=Mus musculus OX=10090 GN=Pld4 PE=1 SV=1	15.786	4	11	4	56.1	7.31	202	9	cell differentiation;metabolic process;transport	0.03	0.587454	1.14403e+06	1.42996e+06	985554	1.0975e+06	1.57777e+06	1.01587e+06	1.14403e+06	394865	285597	227755	768546	316101
Q9Z1T1	Ap3b1	AP-3 complex subunit beta-1 OS=Mus musculus OX=10090 GN=Ap3b1 PE=1 SV=2	22.119	8	11	8	122.7	5.66	141	7	cell organization and biogenesis;cellular component movement;coagulation;regulation of biological process;transport	-0.95	0.118911	2.72151e+06	1.65884e+06	3.5261e+06	526750	1.0536e+06	1.64213e+06	2.72151e+06	458067	1.0218e+06	109311	513220	510973
Q9ER00	Stx12	Syntaxin-12 OS=Mus musculus OX=10090 GN=Stx12 PE=1 SV=1	22.772	5	11	5	31.2	5.44	232	22	cell organization and biogenesis;regulation of biological process;transport	0.21	0.41634	1.48887e+07	6.81673e+06	3.73574e+06	6.05029e+06	9.17439e+06	6.61235e+06	1.48887e+07	1.88235e+06	1.08255e+06	1.25556e+06	4.46894e+06	2.05753e+06	Acetyl [N-Term]
Q9CS42	Prps2	Ribose-phosphate pyrophosphokinase 2 OS=Mus musculus OX=10090 GN=Prps2 PE=1 SV=4	64.79	8	12	4	34.8	6.61	315	33	metabolic process	-0.63	0.45131	4.14613e+06	498645	1.86671e+06	783114	2.31406e+06	624603	4.14613e+06	137694	540940	162512	1.1272e+06	194354
P60904	Dnajc5	DnaJ homolog subfamily C member 5 OS=Mus musculus OX=10090 GN=Dnajc5 PE=1 SV=1	42.122	4	12	4	22.1	5.07	445	33	regulation of biological process	-0.58	0.501743	2.78685e+06	2.06718e+06	1.4085e+06	1.26996e+06	1.86175e+06	1.05014e+06	2.78685e+06	570825	408159	263543	906878	326765
O70492	Snx3	Sorting nexin-3 OS=Mus musculus OX=10090 GN=Snx3 PE=1 SV=3	11.429	4	12	4	18.7	8.66	103	22	cell organization and biogenesis;metabolic process;regulation of biological process;response to stimulus;transport	-0.72	0.242307	4749939	3.74339e+06	4.36066e+06	1.23574e+06	3.42434e+06	2.39005e+06	4749939	1.03369e+06	1.26364e+06	256441	1.66803e+06	743698
Q62422	Ostf1	Osteoclast-stimulating factor 1 OS=Mus musculus OX=10090 GN=Ostf1 PE=1 SV=2	40.786	4	12	4	23.8	5.68	346	29		-0.04	0.656803	6.81039e+06	2.37447e+06	3.02326e+06	2.49027e+06	2.93937e+06	1.91875e+06	6.81039e+06	655677	876090	516783	1.4318e+06	597045
P62751	Rpl23a	60S ribosomal protein L23a OS=Mus musculus OX=10090 GN=Rpl23a PE=1 SV=1	17.4	4	12	4	17.7	10.45	265	21	cell organization and biogenesis;metabolic process	-0.55	0.470369	7.12585e+06	3.66733e+06	3.53541e+06	2.32381e+06	2.58219e+06	1.99383e+06	7.12585e+06	1.01268e+06	1.0245e+06	482238	1.25781e+06	620409
E9PV41	Diap1; Diaph1	Protein diaphanous homolog 1 OS=Mus musculus OX=10090 GN=Diaph1 PE=1 SV=1	37.894	9	12	9	140.3	5.58	199	7	cell organization and biogenesis;metabolic process;regulation of biological process;response to stimulus	-0.51	0.614482	3.02718e+06	1.3198e+06	1.09948e+06	846793	1.17721e+06	965194	3.02718e+06	364444	318612	175727	573431	300334
Q9CQW1	Ykt6	Synaptobrevin homolog YKT6 OS=Mus musculus OX=10090 GN=Ykt6 PE=1 SV=1	29.745	5	12	5	22.3	6.35	259	32	cell organization and biogenesis;transport	-0.42	0.673742	3.82642e+06	3.52341e+06	3.08883e+06	2.60158e+06	2.55038e+06	2.42551e+06	3.82642e+06	972941	895089	539881	1.24232e+06	754733
O35316	Slc6a6	Sodium- and chloride-dependent taurine transporter OS=Mus musculus OX=10090 GN=Slc6a6 PE=1 SV=2	31.995	4	12	4	69.8	7.23	80	12	transport	0.63	0.062673	3.29868e+06	7.28299e+06	2.43172e+06	6.00768e+06	7.38096e+06	4.21323e+06	3.29868e+06	2.0111e+06	704671	1.24672e+06	3.59534e+06	1.31101e+06
O88325	Naglu	Alpha-N-acetylglucosaminidase OS=Mus musculus OX=10090 GN=Naglu PE=1 SV=1	23.058	6	12	6	82.5	6.61	191	9	cell organization and biogenesis;response to stimulus	-0.1	0.765551	3.02978e+06	3.20788e+06	1.81601e+06	2.32768e+06	2.66067e+06	1.45412e+06	3.02978e+06	885813	526247	483041	1.29604e+06	452470
Q06138	Cab39	Calcium-binding protein 39 OS=Mus musculus OX=10090 GN=Cab39 PE=1 SV=2	22.406	4	12	4	39.8	6.89	216	13	cell organization and biogenesis;metabolic process;regulation of biological process;response to stimulus	-0.75	0.348729	2.14162e+06	1.46076e+06	465644	950596	959536	820232	2.14162e+06	403368	134936	197268	467400	255227
F8WIV2	Serpinb6a	Serine (or cysteine) peptidase inhibitor, clade B, member 6a OS=Mus musculus OX=10090 GN=Serpinb6a PE=1 SV=1	37.679	6	12	6	44.7	6.38	320	21	regulation of biological process;response to stimulus	-0.95	0.0840029	7.9791e+06	2.9142e+06	5.2528e+06	2.34225e+06	2.80868e+06	2.65786e+06	7.9791e+06	804717	1.52217e+06	486065	1.36814e+06	827029
Q99NH8	Trem2	Triggering receptor expressed on myeloid cells 2 OS=Mus musculus OX=10090 GN=Trem2 PE=1 SV=1	26.437	4	12	4	24.5	6.67	359	19	cell differentiation;cell organization and biogenesis;defense response;regulation of biological process;response to stimulus	0.78	0.0373441	861458	1.6226e+06	954521	1.80963e+06	1.59897e+06	2.72143e+06	861458	448058	276604	375537	778875	846811
P12382	Pfkl	ATP-dependent 6-phosphofructokinase, liver type OS=Mus musculus OX=10090 GN=Pfkl PE=1 SV=4	48.86	7	12	5	85.3	7.17	300	10	cell organization and biogenesis;metabolic process;regulation of biological process;response to stimulus	-0.68	0.356521	2.89795e+06	1.18466e+06	2.49244e+06	731418	590122	1.42459e+06	2.89795e+06	327127	722267	151784	287454	443280
B1AVZ0	Uprt	Uracil phosphoribosyltransferase homolog OS=Mus musculus OX=10090 GN=Uprt PE=1 SV=1	77.279	9	12	9	34.3	6.23	354	42	metabolic process;response to stimulus;transport	-1	0.125771	9.59376e+06	2.60734e+06	1.7313e+06	1.21081e+06	1.25197e+06	935937	9.59376e+06	719982	501702	251267	609847	291230
Q8R2Q8	Bst2	Bone marrow stromal antigen 2 OS=Mus musculus OX=10090 GN=Bst2 PE=1 SV=1	13.582	3	12	3	19.1	7.34	362	17	defense response;regulation of biological process;response to stimulus	-0.04	0.742306	5.41421e+06	5.33424e+06	4.39327e+06	3.57546e+06	4.93205e+06	5.29982e+06	5.41421e+06	1.47298e+06	1.27309e+06	741982	2.40245e+06	1.64911e+06
Q5SSL4	Abr	Active breakpoint cluster region-related protein OS=Mus musculus OX=10090 GN=Abr PE=1 SV=1	48.208	8	12	8	97.6	6.58	225	10	cell organization and biogenesis;regulation of biological process;response to stimulus	-0.59	0.46814	4.66875e+06	1.88725e+06	1.62558e+06	1.33381e+06	1.20949e+06	1.39636e+06	4.66875e+06	521138	471066	276793	589152	434497
F6ZFU0		Elongation factor 1-delta (Fragment) OS=Mus musculus OX=10090 GN=Eef1d PE=1 SV=1	44.034	5	12	1	61.4	7.39	468	13	metabolic process	-0.87	0.302415	669001	316484	358094	182930	224433	195438	669001	87392.8	103769	37961.9	109324	60813.5
Q8K211	Slc31a1	High affinity copper uptake protein 1 OS=Mus musculus OX=10090 GN=Slc31a1 PE=2 SV=1	28.572	2	12	2	21.9	7.28	418	15	cellular homeostasis;response to stimulus;transport	0.24	0.298239	3.16404e+06	3.73916e+06	2.41354e+06	1.93424e+06	3.86243e+06	2.93713e+06	3.16404e+06	1.03252e+06	699402	401395	1.88143e+06	913929
E9QP62	Lims1	LIM and senescent cell antigen-like-containing domain protein OS=Mus musculus OX=10090 GN=Lims1 PE=1 SV=1	28.099	4	12	4	44.3	7.88	327	14	cell organization and biogenesis;regulation of biological process;response to stimulus	0.01	0.572986	2.62056e+06	3.07668e+06	2.45593e+06	2.45272e+06	3.10239e+06	2.53459e+06	2.62056e+06	849583	711687	508991	1.5112e+06	788674
Q61176	Arg1	Arginase-1 OS=Mus musculus OX=10090 GN=Arg1 PE=1 SV=1	32.424	5	12	5	34.8	7.01	336	20	cell organization and biogenesis;defense response;metabolic process;regulation of biological process;response to stimulus	3.24	1e-17		109719	181267	4.29012e+06	5.63707e+06	8.13835e+06		30297.5	52528.2	890289	2.74587e+06	2.53236e+06
Q8BSY0	Asph	Aspartyl/asparaginyl beta-hydroxylase OS=Mus musculus OX=10090 GN=Asph PE=1 SV=1	42.818	6	12	6	83	5.08	225	11	cellular homeostasis;metabolic process;regulation of biological process;response to stimulus;transport	0.23	0.339079	1.55991e+06	2.19471e+06	1.65218e+06	1.7531e+06	2.2734e+06	2.17991e+06	1.55991e+06	606040	478773	363804	1.1074e+06	678311
P47738	Aldh2	Aldehyde dehydrogenase, mitochondrial OS=Mus musculus OX=10090 GN=Aldh2 PE=1 SV=1	37.292	6	12	6	56.5	7.62	277	14	metabolic process;regulation of biological process	-0.27	0.947441	3.45629e+06	1.57303e+06	1.68825e+06	885425	2.72991e+06	1.42466e+06	3.45629e+06	434371	489225	183744	1.32976e+06	443304
P99029	Prdx5	Peroxiredoxin-5, mitochondrial OS=Mus musculus OX=10090 GN=Prdx5 PE=1 SV=2	41.401	6	12	6	21.9	8.85	324	37	cell death;cellular homeostasis;metabolic process;regulation of biological process;response to stimulus	-0.68	0.277098	1.78759e+07	5.05289e+06	4.77339e+06	3.16183e+06	4.29137e+06	3.13314e+06	1.78759e+07	1.39529e+06	1.38325e+06	656146	2.09037e+06	974922
Q61508	Ecm1	Extracellular matrix protein 1 OS=Mus musculus OX=10090 GN=Ecm1 PE=1 SV=2	8.545	3	12	3	62.8	6.8	138	5	defense response;regulation of biological process;response to stimulus	0.19	0.354788	3.98372e+06	5.05791e+06	3.95591e+06	4.86189e+06	3.83619e+06	5.24924e+06	3.98372e+06	1.39668e+06	1.14635e+06	1.00894e+06	1.86865e+06	1.63338e+06
Q8C522	Endod1	Endonuclease domain-containing 1 protein OS=Mus musculus OX=10090 GN=Endod1 PE=1 SV=2	27.136	4	12	4	55.2	6.16	426	10	metabolic process	0.15	0.443255	1.15882e+06	1.40803e+06	1.20492e+06	1.51263e+06	1.53464e+06	1.11785e+06	1.15882e+06	388808	349165	313901	747541	347836
P38647	Hspa9	Stress-70 protein, mitochondrial OS=Mus musculus OX=10090 GN=Hspa9 PE=1 SV=3	33.728	6	12	6	73.4	6.07	345	11	cell differentiation;cell organization and biogenesis;metabolic process;regulation of biological process;transport	-0.11	0.792679	1.54115e+06	920673	982214	828396	2.4517e+06	1.42926e+06	1.54115e+06	254231	284629	171909	1.19425e+06	444734
O08917	Flot1	Flotillin-1 OS=Mus musculus OX=10090 GN=Flot1 PE=1 SV=1	14.959	4	12	4	47.5	7.15	396	8	cell organization and biogenesis;cellular component movement;regulation of biological process;response to stimulus;transport	-0.24	0.86093	9.157e+06	6.69989e+06	7.12099e+06	6.54283e+06	5.85829e+06	5.36756e+06	9.157e+06	1.85009e+06	2.06354e+06	1.35777e+06	2.85363e+06	1.67019e+06
Q64735	Cr1l	Complement component receptor 1-like protein OS=Mus musculus OX=10090 GN=Cr1l PE=1 SV=1	17.016	3	12	3	53.7	6.65	223	7	defense response;development;metabolic process;regulation of biological process;response to stimulus	-0.27	0.896575	8.65277e+06	3.62534e+06	2.74558e+06	4.15758e+06	3.47693e+06	3.00786e+06	8.65277e+06	1.00109e+06	795623	862785	1693647	935938
Q2TBE6	Pi4k2a	Phosphatidylinositol 4-kinase type 2-alpha OS=Mus musculus OX=10090 GN=Pi4k2a PE=1 SV=1	65.078	10	13	10	54.2	8.05	272	30	cell organization and biogenesis;metabolic process;transport	-0.07	0.764065	2.40876e+06	2.09255e+06	1.79896e+06	1.30094e+06	2.3603e+06	1.75277e+06	2.40876e+06	577830	521307	269973	1.14972e+06	545399
P28474	Adh5	Alcohol dehydrogenase class-3 OS=Mus musculus OX=10090 GN=Adh5 PE=1 SV=3	34.816	6	13	6	39.5	7.25	181	22	metabolic process;response to stimulus	-0.51	0.562826	2.39493e+06	1.48272e+06	2.06241e+06	1.36676e+06	1.38864e+06	1.36368e+06	2.39493e+06	409434	597652	283631	676421	424328
P68404	Prkcb	Protein kinase C beta type OS=Mus musculus OX=10090 GN=Prkcb PE=1 SV=4	62.436	8	13	7	76.7	7.01	300	15	cell death;cell organization and biogenesis;cellular homeostasis;metabolic process;regulation of biological process;response to stimulus;transport	-0.2	0.882358	3.45291e+06	1.00983e+06	789186	845473	953158	801024	3.45291e+06	278851	228692	175453	464293	249250
O35963	Rab33b	Ras-related protein Rab-33B OS=Mus musculus OX=10090 GN=Rab33b PE=1 SV=1	14.852	3	13	1	25.8	7.69	356	14	cell organization and biogenesis;metabolic process;regulation of biological process;response to stimulus;transport	0.24	0.27775	94431	30924.4		60997		67197.6	94431	8539.37		12658.1		20909.5
Q8C166	Cpne1	Copine-1 OS=Mus musculus OX=10090 GN=Cpne1 PE=1 SV=1	22.949	7	13	6	58.8	5.66	210	12	cell differentiation;cell growth;metabolic process;regulation of biological process;response to stimulus	-0.24	0.989987	6.2815e+06	1.50168e+06	812173	733263	931131	843744	6.2815e+06	414669	235354	152167	453563	262543
P49710	Hcls1	Hematopoietic lineage cell-specific protein OS=Mus musculus OX=10090 GN=Hcls1 PE=1 SV=2	51.178	10	13	10	54.2	4.84	285	27	cell differentiation;cell organization and biogenesis;regulation of biological process;response to stimulus	-0.57	0.47253	9.22882e+06	2.46562e+06	1.52671e+06	1.33582e+06	1.4676e+06	1.28352e+06	9.22882e+06	680847	442415	277210	714882	399387
O70251	Eef1b2	Elongation factor 1-beta OS=Mus musculus OX=10090 GN=Eef1b PE=1 SV=5	22.999	3	13	3	24.7	4.69	498	16	metabolic process;response to stimulus	-0.82	0.181472	3.78873e+06	2.38827e+06	3.36894e+06	1.53236e+06	1.84157e+06	2.5354e+06	3.78873e+06	659490	976260	317996	897046	788925
E9Q1Z6	Gm14548	Uncharacterized protein OS=Mus musculus OX=10090 GN=Gm14548 PE=1 SV=1	41.628	5	13	1	75.6	7.9	449	10		-0.35	0.993198	174650	134204	50479.4	105526	115184	70896	174650	37058.6	14628.1	21898.9	56107.2	22060.3
P08508	Fcgr3	Low affinity immunoglobulin gamma Fc region receptor III OS=Mus musculus OX=10090 GN=Fcgr3 PE=1 SV=1	14.89	3	13	2	30	9.29	408	12	cell organization and biogenesis;cellular component movement;defense response;regulation of biological process;response to stimulus;transport	0.21	0.310965	3594553	2.72206e+06	2.09252e+06	3.60303e+06	3.14251e+06	3.02538e+06	3594553	751660	606378	747703	1.53075e+06	941390
P45376	Akr1b3	Aldose reductase OS=Mus musculus OX=10090 GN=Akr1b1 PE=1 SV=3	24.613	6	13	6	35.7	7.18	213	22	metabolic process;regulation of biological process;response to stimulus	-0.7	0.333046	3.40623e+06	1.44532e+06	2.40239e+06	1.30352e+06	1.45123e+06	1.25955e+06	3.40623e+06	399106	696170	270508	706910	391926
P12804	Fgl2	Fibroleukin OS=Mus musculus OX=10090 GN=Fgl2 PE=1 SV=1	26.071	4	13	4	48.9	7.25	158	15	metabolic process	2.46	2.17614e-07	266315	926080	135748	2.2389e+06	2.93423e+06	1.65511e+06	266315	255724	39337.3	464618	1.42929e+06	515011
Q6P5E4	Uggt1	UDP-glucose:glycoprotein glucosyltransferase 1 OS=Mus musculus OX=10090 GN=Uggt1 PE=1 SV=4	70.196	11	13	11	176.3	5.62	350	9	metabolic process;regulation of biological process;response to stimulus	-0.01	0.597174	4.26266e+06	2.31939e+06	2.23182e+06	1.45701e+06	3.06574e+06	3.11516e+06	4.26266e+06	640469	646743	302360	1.49335e+06	969327
Q9ES57	Cd200r1	Cell surface glycoprotein CD200 receptor 1 OS=Mus musculus OX=10090 GN=Cd200r1 PE=1 SV=1	32.13	3	13	3	35.5	5.63	254	13		-0.22	0.982291	2.62348e+06	2.17278e+06	1.53143e+06	2.05486e+06	2.10189e+06	1.74385e+06	2.62348e+06	599983	443781	426427	1.02385e+06	542624
Q99KV1	Dnajb11	DnaJ homolog subfamily B member 11 OS=Mus musculus OX=10090 GN=Dnajb11 PE=1 SV=1	37.099	4	13	4	40.5	6.32	403	19	metabolic process;regulation of biological process	0.09	0.518161	1.18921e+06	1.28339e+06	740809	1.36071e+06	1.88554e+06	1.50936e+06	1.18921e+06	354391	214674	282376	918467	469659
Q8BL66	Eea1	Early endosome antigen 1 OS=Mus musculus OX=10090 GN=Eea1 PE=1 SV=2	61.803	10	13	10	160.8	5.77	323	9	cell organization and biogenesis;metabolic process;transport	-0.55	0.505422	1.01984e+06	1.24361e+06	2.36319e+06	739934	1.38609e+06	1.09833e+06	1.01984e+06	343406	684811	153552	675177	341762
Q8BY89	Slc44a2	Choline transporter-like protein 2 OS=Mus musculus OX=10090 GN=Slc44a2 PE=1 SV=2	26.441	5	13	1	80.1	8.79	221	8	regulation of biological process;response to stimulus;transport	-0.53	0.455159	6.21037e+06	4.61721e+06	2.06062e+06	3.22103e+06	2.80649e+06	3.07533e+06	6.21037e+06	1.27498e+06	597132	668430	1.36707e+06	956933
A0A140LHU0	Adam9	Disintegrin and metalloproteinase domain-containing protein 9 OS=Mus musculus OX=10090 GN=Adam9 PE=1 SV=1	46.974	6	13	6	93.6	7.62	669	9	cell differentiation;cellular component movement;metabolic process;regulation of biological process;response to stimulus	-0.05	0.714574	2.49075e+06	1.59688e+06	934437	1.69572e+06	1.87151e+06	1.59593e+06	2.49075e+06	440956	270784	351896	911632	496595
Q922B2	Dars	Aspartate--tRNA ligase, cytoplasmic OS=Mus musculus OX=10090 GN=Dars PE=1 SV=2	40.318	6	13	6	57.1	6.49	245	14	metabolic process	-0.95	0.0932909	5.22569e+06	3.45776e+06	4.64737e+06	1.45321e+06	2.08983e+06	2.1671e+06	5.22569e+06	954815	1.34673e+06	301570	1.01798e+06	674324
P01887	B2m	Beta-2-microglobulin OS=Mus musculus OX=10090 GN=B2m PE=1 SV=2	11.85	2	13	2	13.8	8.44	416	16	cell differentiation;defense response;metabolic process;regulation of biological process;response to stimulus;transport	0.15	0.378707	9.26815e+06	4.14648e+06	1.99147e+06	4.11718e+06	5.66832e+06	4.99971e+06	9.26815e+06	1.14499e+06	577094	854400	2.7611e+06	1.55573e+06
Q8BH80	Vapb	Vesicle-associated membrane protein, associated protein B and C OS=Mus musculus OX=10090 GN=Vapb PE=1 SV=1	13.907	2	13	2	26.9	7.78	198	10	cell organization and biogenesis;cellular homeostasis;regulation of biological process;response to stimulus;transport	0.38	0.23532	1.2336e+06	1.25042e+06	1.26789e+06	979954	1.94481e+06	1.5762e+06	1.2336e+06	345287	367413	203361	947335	490456
Q9D8N0	Eef1g	Elongation factor 1-gamma OS=Mus musculus OX=10090 GN=Eef1g PE=1 SV=3	49.383	10	13	10	50	6.74	207	22	metabolic process;response to stimulus	-0.58	0.355462	8.79327e+06	4.70327e+06	8.35248e+06	4.61379e+06	5.4557e+06	5.45112e+06	8.79327e+06	1.29875e+06	2.4204e+06	957458	2.65753e+06	1.69619e+06	Acetyl [N-Term]
Q9CQ22	Lamtor1	Ragulator complex protein LAMTOR1 OS=Mus musculus OX=10090 GN=Lamtor1 PE=1 SV=1	33.648	4	13	4	17.7	5.15	457	40	cell growth;cell organization and biogenesis;regulation of biological process;response to stimulus	-0.23	0.988154	2.82801e+06	2.65936e+06	1.66462e+06	2.34066e+06	2.63915e+06	1.69555e+06	2.82801e+06	734346	482380	485735	1.28556e+06	527596
Q8BLN5	Lss	Lanosterol synthase OS=Mus musculus OX=10090 GN=Lss PE=1 SV=2	48.191	7	13	7	83.1	6.4	322	16	metabolic process;regulation of biological process	0.06	0.53659	2.22578e+06	2.33933e+06	1.8711e+06	1.28879e+06	2.71882e+06	1.85091e+06	2.22578e+06	645974	542212	267451	1.32436e+06	575936
Q8BGQ7	Aars	Alanine--tRNA ligase, cytoplasmic OS=Mus musculus OX=10090 GN=Aars PE=1 SV=1	54.814	8	13	8	106.8	5.67	273	10	metabolic process;regulation of biological process	-0.44	0.59254	5.35518e+06	2.73142e+06	5.66518e+06	5.87801e+06	4.00819e+06	2.95287e+06	5.35518e+06	754245	1.64167e+06	1.21981e+06	1.95243e+06	918827
A0A1L1SVG6		Choline transporter-like protein 2 OS=Mus musculus OX=10090 GN=Slc44a2 PE=1 SV=1	21.202	5	13	1	62.6	8.21	218	10		-0.47	0.749253	1.68452e+06	1.05963e+06	573503	764045	792855	538158	1.68452e+06	292603	166191	158555	386208	167456
Q3TWL2	Tmem55b	Type 1 phosphatidylinositol 4,5-bisphosphate 4-phosphatase OS=Mus musculus OX=10090 GN=Pip4p1 PE=1 SV=1	26.693	4	13	4	30	8.82	198	19	metabolic process	0.03	0.623627	1.11988e+06	1.05041e+06	1.20497e+06	1.04398e+06	1.25689e+06	1.02931e+06	1.11988e+06	290057	349178	216648	612245	320285
Q91YR1	Twf1	Twinfilin-1 OS=Mus musculus OX=10090 GN=Twf1 PE=1 SV=2	59.617	8	13	7	40.1	6.67	450	30	cell organization and biogenesis;metabolic process;regulation of biological process	-0.69	0.338073	7203812	2.80819e+06	2.83214e+06	1.75711e+06	2.15125e+06	1.90171e+06	7203812	775445	820704	364637	1.04789e+06	591744	Acetyl [N-Term]
B1ATV0	Clcn5	Chloride channel protein OS=Mus musculus OX=10090 GN=Clcn5 PE=1 SV=1	18.932	6	13	6	90.6	6.54	278	8	transport	0.45	0.149248	2.43848e+06	1.54172e+06	1.75298e+06	2.05334e+06	3.02274e+06	2.49919e+06	2.43848e+06	425726	507984	426111	1.47241e+06	777658
P53026	Rpl10a	60S ribosomal protein L10a OS=Mus musculus OX=10090 GN=Rpl10a PE=1 SV=3	15.305	4	13	4	24.9	9.98	122	16	metabolic process	-0.22	0.968442	3.81837e+06	2.05875e+06	1.52297e+06	1.88329e+06	2.11146e+06	2.32264e+06	3.81837e+06	568495	441331	390821	1.02851e+06	722724
E9PZC3		Flavin reductase (NADPH) OS=Mus musculus OX=10090 GN=Blvrb PE=1 SV=1	26.807	2	13	2	26.6	7.01	180	11		-0.27	0.80585	9.44215e+06	9.66673e+06	9.91546e+06	7.89373e+06	8.31576e+06	8.77084e+06	9.44215e+06	2.66934e+06	2.87333e+06	1.63811e+06	4.05069e+06	2.72917e+06
Q9R1Q7	Plp2	Proteolipid protein 2 OS=Mus musculus OX=10090 GN=Plp2 PE=1 SV=1	17.787	2	13	2	16.6	7.14	433	24		0.03	0.671079	1.11423e+07	7.93782e+06	7.27682e+06	8.67546e+06	8.85463e+06	6.74454e+06	1.11423e+07	2.19192e+06	2.1087e+06	1.80034e+06	4.31318e+06	2.09866e+06
P35585	Ap1m1	AP-1 complex subunit mu-1 OS=Mus musculus OX=10090 GN=Ap1m1 PE=1 SV=3	19.437	4	13	4	48.5	7.3	175	10	cell organization and biogenesis;transport	-0.39	0.770405	1.2402e+06	1.08647e+06	1.28618e+06	608494	1.05734e+06	960435	1.2402e+06	300013	372712	126275	515042	298853
P57716	Ncstn	Nicastrin OS=Mus musculus OX=10090 GN=Ncstn PE=1 SV=3	19.438	6	13	6	78.4	6.09	187	9	cell proliferation;metabolic process;regulation of biological process;response to stimulus	-0.05	0.75836	5.62241e+06	6.46731e+06	3.85653e+06	5.62462e+06	6.52576e+06	4.87338e+06	5.62241e+06	1.78586e+06	1.11756e+06	1.16722e+06	3.17877e+06	1.51642e+06
P16460	Ass1	Argininosuccinate synthase OS=Mus musculus OX=10090 GN=Ass1 PE=1 SV=1	16.612	6	13	6	46.6	8.22	128	12	metabolic process;regulation of biological process;response to stimulus	-0.5	0.48148	5.40448e+06	2.23078e+06	5.98639e+06	2.59145e+06	2.40991e+06	4.00651e+06	5.40448e+06	616000	1.73475e+06	537778	1.17389e+06	1.24668e+06
Q64337	Sqstm1	Sequestosome-1 OS=Mus musculus OX=10090 GN=Sqstm1 PE=1 SV=1	73.487	6	13	6	48.1	5.21	340	31	cell communication;cell death;cell differentiation;cell organization and biogenesis;metabolic process;regulation of biological process;response to stimulus	-0.5	0.591138	2.77794e+06	1.86782e+06	793045	1.51538e+06	1.51814e+06	848370	2.77794e+06	515773	229811	314473	739503	263982
P62141	Ppp1cb	Serine/threonine-protein phosphatase PP1-beta catalytic subunit OS=Mus musculus OX=10090 GN=Ppp1cb PE=1 SV=3	26.192	6	13	1	37.2	6.19	201	16	cell division;metabolic process;regulation of biological process;response to stimulus	-0.55	0.636734	682145		470454		414710	362438	682145		136329		202009	112778
D3Z3G6		Mitogen-activated protein kinase OS=Mus musculus OX=10090 GN=Mapk3 PE=1 SV=1	25.896	6	13	4	42.4	8.6	136	20	cell differentiation;cellular homeostasis;metabolic process;regulation of biological process;response to stimulus	-0.55	0.522052	3.26125e+06	1.67588e+06	2.43513e+06	1.4219e+06	1.92473e+06	1.60955e+06	3.26125e+06	462771	705658	295073	937557	500836
Q8BHN3	Ganab	Neutral alpha-glucosidase AB OS=Mus musculus OX=10090 GN=Ganab PE=1 SV=1	51.201	9	13	9	106.8	6.06	356	14	metabolic process	0.02	0.557149	3.70352e+06	2.64006e+06	2.08808e+06	1.95805e+06	3.40609e+06	3.35029e+06	3.70352e+06	729018	605090	406335	1.65914e+06	1.04249e+06
E9Q555	Rnf213	E3 ubiquitin-protein ligase RNF213 OS=Mus musculus OX=10090 GN=Rnf213 PE=1 SV=2	53.978	13	13	13	584.4	6.8	250	3	cell organization and biogenesis;metabolic process;regulation of biological process	-0.07	0.844294	8.8968e+06	1.53068e+07	585761	4.40307e+07	1.5914e+07	7.71604e+06	8.8968e+06	4.22678e+06	169743	9.13728e+06	7.75188e+06	2.40096e+06
O54890	Itgb3	Integrin beta-3 OS=Mus musculus OX=10090 GN=Itgb3 PE=1 SV=2	28.061	6	13	6	86.7	5.24	385	9	cell growth;cell organization and biogenesis;cellular component movement;cellular homeostasis;regulation of biological process;response to stimulus	0.09	0.51659	1.32574e+06	1.09592e+06	1.2119e+06	1.43968e+06	1.19554e+06	1.29859e+06	1.32574e+06	302623	351187	298764	582361	404076
P59999	Arpc4	Actin-related protein 2/3 complex subunit 4 OS=Mus musculus OX=10090 GN=Arpc4 PE=1 SV=3	15.193	4	14	4	19.7	8.43	146	23	cell organization and biogenesis;regulation of biological process	-0.27	0.897724	10402628	3.91961e+06	4.61492e+06	3.1969e+06	3.5728e+06	4.33885e+06	10402628	1.08235e+06	1.33732e+06	663422	1.74035e+06	1.35009e+06	Acetyl [N-Term]
P62855	Rps26; Rps26-ps1	40S ribosomal protein S26 OS=Mus musculus OX=10090 GN=Rps26 PE=1 SV=3	27.82	4	14	4	13	11	204	44	metabolic process;regulation of biological process	-0.32	0.719615	4.27228e+07	1.11895e+07	7.12841e+06	8.40479e+06	7.68414e+06	5.82381e+06	4.27228e+07	3.08984e+06	2.06569e+06	1.74417e+06	3.74302e+06	1.81216e+06
Q9DCK3	Tspan4	Tetraspanin-4 OS=Mus musculus OX=10090 GN=Tspan4 PE=1 SV=1	18.562	2	14	2	26	5.48	355	13	cell organization and biogenesis;regulation of biological process;response to stimulus	0.29	0.233243	2.75531e+06	2.65354e+06	2.0059e+06	3.33692e+06	2.28889e+06	3.21931e+06	2.75531e+06	732740	581275	692480	1.11494e+06	1.00173e+06
P08556	Nras	GTPase NRas OS=Mus musculus OX=10090 GN=Nras PE=1 SV=1	24.47	4	14	2	21.2	5.17	309	26	defense response;regulation of biological process;response to stimulus	-0.23	0.870015	8.54119e+06	1.2858e+07	3.22448e+07	1.207e+08	2.41541e+07	1.44647e+07	8.54119e+06	3550564	9.34398e+06	2.50477e+07	1.17657e+07	4.50088e+06
Q8C483	Sars	Serine--tRNA ligase, cytoplasmic OS=Mus musculus OX=10090 GN=Sars PE=1 SV=1	42.821	7	14	7	61.1	7.43	288	18	metabolic process;regulation of biological process	-0.48	0.578733	3.5249e+06	2.34009e+06	3.34483e+06	2.29741e+06	2.35402e+06	2.25393e+06	3.5249e+06	646184	969275	476761	1.14667e+06	701342
P51670	Ccl9	C-C motif chemokine 9 OS=Mus musculus OX=10090 GN=Ccl9 PE=1 SV=1	31.789	5	14	5	13.9	8.73	260	50	cellular component movement;defense response;regulation of biological process;response to stimulus	1.59	0.000131137	2.53009e+06	4.67053e+06	1.46522e+06	1.03823e+07	7.51363e+06	8.31907e+06	2.53009e+06	1.28971e+06	424596	2.15455e+06	3.65996e+06	2.5886e+06
Q60648	Gm2a	Ganglioside GM2 activator OS=Mus musculus OX=10090 GN=Gm2a PE=1 SV=2	10.255	4	14	4	20.8	5.9	121	24	metabolic process;regulation of biological process;response to stimulus;transport	0.12	0.442914	3.37839e+06	2.69767e+06	1.20743e+06	2.7738e+06	3.18455e+06	2.02434e+06	3.37839e+06	744925	349892	575621	1.55123e+06	629902
E9PW66	Nap1l1	Nucleosome assembly protein 1-like 1 OS=Mus musculus OX=10090 GN=Nap1l1 PE=1 SV=1	37.541	4	14	3	48.5	4.48	373	13	cell organization and biogenesis	-0.41	0.690756	6.77812e+06	3.05132e+06	3.72365e+06	2.86689e+06	2.94581e+06	1.69079e+06	6.77812e+06	842580	1079050	594939	1.43493e+06	526114
A9XX86	Mgl2	MCG21506 OS=Mus musculus OX=10090 GN=Mgl2 PE=1 SV=1	31.55	6	14	3	43.5	5.68	394	18		6.64	1e-17				5.40989e+06	7.19211e+06	6.69479e+06				1.12266e+06	3.50335e+06	2.08318e+06
G5E902	Slc25a3	MCG10343, isoform CRA_b OS=Mus musculus OX=10090 GN=Slc25a3 PE=1 SV=1	12.43	4	14	4	39.7	9.29	212	10	transport	0.2	0.383786	1.71654e+06	2.10988e+06	1.81061e+06	1.38948e+06	2.75306e+06	1.99423e+06	1.71654e+06	582615	524683	288346	1.34104e+06	620533
P62746	Rhob	Rho-related GTP-binding protein RhoB OS=Mus musculus OX=10090 GN=Rhob PE=1 SV=1	25.843	2	14	1	22.1	5.24	862	13	cell death;cell differentiation;development;regulation of biological process;response to stimulus;transport	-0.08	0.62282	382900	323896	181563	362586	280127	271471	382900	89439.6	52613.7	75244.2	136453	84471.9
P70168	Kpnb1	Importin subunit beta-1 OS=Mus musculus OX=10090 GN=Kpnb1 PE=1 SV=2	45.399	6	14	6	97.1	4.78	301	9	cell organization and biogenesis;cellular component movement;regulation of biological process;response to stimulus;transport	-0.87	0.20926	3.1927e+06	2.00495e+06	1.98762e+06	1.15093e+06	1.24329e+06	1.14796e+06	3.1927e+06	553639	575978	238842	605620	357203
Q9R0Q7	Ptges3; Gm9769; Ptges3-ps; LOC100048119; LOC102641464	Prostaglandin E synthase 3 OS=Mus musculus OX=10090 GN=Ptges3 PE=1 SV=1	32.671	3	14	3	18.7	4.55	419	25	cell organization and biogenesis;cell proliferation;metabolic process;regulation of biological process;response to stimulus	-0.47	0.625015	1.74879e+06	1.36062e+06	2.65931e+06	638601	1.2271e+06	1.57564e+06	1.74879e+06	375716	770622	132523	597734	490283
Q9Z2U0	Psma7	Proteasome subunit alpha type-7 OS=Mus musculus OX=10090 GN=Psma7 PE=1 SV=1	45.85	7	14	7	27.8	8.46	373	42	metabolic process	-0.9	0.110341	6.6043e+06	3.43107e+06	4.94983e+06	2.51427e+06	2.26386e+06	2.21808e+06	6.6043e+06	947445	1.43438e+06	521763	1.10275e+06	690187
Q8R1Q8	Dync1li1	Cytoplasmic dynein 1 light intermediate chain 1 OS=Mus musculus OX=10090 GN=Dync1li1 PE=1 SV=1	45.627	10	14	9	56.6	6.42	273	24	cell division;cell organization and biogenesis;cellular component movement;metabolic process;regulation of biological process;response to stimulus;transport	-0.55	0.527583	3.67869e+06	2.03862e+06	2.55817e+06	1.07134e+06	1.62209e+06	1.47764e+06	3.67869e+06	562938	741313	222326	790135	459789
B9EJ86	Osbpl8	Oxysterol-binding protein-related protein 8 OS=Mus musculus OX=10090 GN=Osbpl8 PE=1 SV=1	35.62	5	14	5	101.2	6.96	379	8	cell differentiation;cell organization and biogenesis;regulation of biological process;transport	-0.05	0.744848	1.70591e+06	1.56927e+06	1.24259e+06	1.12209e+06	1.74336e+06	1.35198e+06	1.70591e+06	433332	360080	232858	849210	420689
O88384	Vti1b	Vesicle transport through interaction with t-SNAREs homolog 1B OS=Mus musculus OX=10090 GN=Vti1b PE=1 SV=1	23.821	4	14	4	26.7	8.79	322	21	cell organization and biogenesis;regulation of biological process;transport	-0.18	0.890198	2.56957e+06	2.78837e+06	411065	2.40409e+06	2.8169e+06	2.05956e+06	2.56957e+06	769972	119119	498898	1.37214e+06	640861	Acetyl [N-Term]
Q9D0I9	Rars	Arginine--tRNA ligase, cytoplasmic OS=Mus musculus OX=10090 GN=Rars PE=1 SV=2	64.865	11	14	11	75.6	7.55	292	22	metabolic process	-1.1	0.0597582	5.2229e+06	1.07467e+06	3.67767e+06	480376	1.00088e+06	1.17381e+06	5.2229e+06	296757	1.06573e+06	99687.9	487538	365248
Q3U9N4	Grn	Granulins OS=Mus musculus OX=10090 GN=Grn PE=1 SV=1	71.581	10	14	10	65	6.99	300	23	cell proliferation;regulation of biological process;response to stimulus;transport	0.14	0.469769	3.22789e+06	1.91706e+06	808118	1.73859e+06	2.85406e+06	1.6282e+06	3.22789e+06	529370	234179	360792	1.39024e+06	506638
Q6ZWU9	Rps27; Gm9846; Rps27rt	40S ribosomal protein S27 OS=Mus musculus OX=10090 GN=Rps27 PE=1 SV=3	35.024	3	14	1	9.5	9.45	589	38	cell organization and biogenesis;metabolic process	-0.12	0.880104	1.39194e+07	5.4964e+06	4.8249e+06	4.77462e+06	4.87467e+06	5.44884e+06	1.39194e+07	1.51776e+06	1.39817e+06	990833	2.3745e+06	1.69548e+06
Q60932	Vdac1	Voltage-dependent anion-selective channel protein 1 OS=Mus musculus OX=10090 GN=Vdac1 PE=1 SV=3	38.279	6	14	5	32.3	8.43	288	28	cell communication;cell death;cell differentiation;defense response;regulation of biological process;response to stimulus;transport	0.75	0.0244642	1.56577e+06	2.10362e+06	1.64124e+06	1.73861e+06	3.85472e+06	3.95364e+06	1.56577e+06	580887	475603	360797	1.87767e+06	1.23023e+06
Q5SUH7	Clint1	Clathrin interactor 1 OS=Mus musculus OX=10090 GN=Clint1 PE=1 SV=1	40.847	6	14	6	67.7	6.42	539	13	cell organization and biogenesis;transport	-0.81	0.169157	4.1982e+06	4.24874e+06	4.23167e+06	3.61433e+06	2.50741e+06	3.01722e+06	4.1982e+06	1.17323e+06	1.22626e+06	750048	1.22138e+06	938850
A2CG35	Rab12	Ras-related protein Rab-12 OS=Mus musculus OX=10090 GN=Rab12 PE=1 SV=1	14.969	3	14	2	32.2	8.84	370	10	metabolic process;regulation of biological process;response to stimulus;transport	-0.31	0.97897	421420		164278	205367	218482	211075	421420		47604.9	42617.9	106425	65678.9
A0A0B4J1I0	Bb1; Igkv1-110	Immunoglobulin kappa variable 1-110 (Fragment) OS=Mus musculus OX=10090 GN=Igkv1-110 PE=4 SV=5	22.522	4	14	4	13.1	8.91	47	20	response to stimulus	0.32	0.204418	845658	3.7967e+06	4.52434e+06	5.67071e+06	3.57348e+06	1.46354e+06	845658	1.04841e+06	1.31108e+06	1.17679e+06	1.74068e+06	455401
O08795	Prkcsh	Glucosidase 2 subunit beta OS=Mus musculus OX=10090 GN=Prkcsh PE=1 SV=1	17.434	3	14	3	58.8	4.46	505	7	cell organization and biogenesis;metabolic process;regulation of biological process	0.04	0.595144	1.67119e+06	1.33182e+06	1.11211e+06	1.1139e+06	1.41253e+06	1.80137e+06	1.67119e+06	367766	322269	231157	688058	560521
Q61263	Soat1	Sterol O-acyltransferase 1 OS=Mus musculus OX=10090 GN=Soat1 PE=1 SV=2	22.769	3	14	3	63.8	9.01	243	8	cell differentiation;cell organization and biogenesis;metabolic process;regulation of biological process;transport	0.59	0.109993	1.1272e+06	913232	707107	1.00328e+06	1.60444e+06	1.75474e+06	1.1272e+06	252177	204908	208202	781537	546012
P97369	Ncf4	Neutrophil cytosol factor 4 OS=Mus musculus OX=10090 GN=Ncf4 PE=1 SV=2	41.173	5	14	5	38.7	6.21	414	18	metabolic process;regulation of biological process;transport	-1.03	0.112719	3.4518e+06	981943	1.98746e+06	538354	998585	843163	3.4518e+06	271150	575931	111720	486421	262362	Acetyl [N-Term]
Q8CBB7	Ap1g1	AP-1 complex subunit gamma OS=Mus musculus OX=10090 GN=Ap1g1 PE=1 SV=1	17.838	5	14	5	91.7	6.8	190	5	cell organization and biogenesis;regulation of biological process;transport	-0.5	0.572246	2.39688e+06	1.99222e+06	2.68103e+06	2.00575e+06	1.8313e+06	2.23787e+06	2.39688e+06	550124	776917	416235	892046	696346
O89023	Tpp1	Tripeptidyl-peptidase 1 OS=Mus musculus OX=10090 GN=Tpp1 PE=1 SV=2	17.853	3	14	3	61.3	6.57	127	6	cell differentiation;cell organization and biogenesis;metabolic process	0.18	0.437958	2.34464e+06	1.31966e+06	1.611e+06	2.15142e+06	2.99129e+06	1.87441e+06	2.34464e+06	364407	466839	446464	1.45709e+06	583249
Q9Z1M0	P2rx7	P2X purinoceptor 7 OS=Mus musculus OX=10090 GN=P2rx7 PE=1 SV=2	79.923	8	14	8	68.3	8.22	320	19	cell communication;cell death;cell organization and biogenesis;cell proliferation;cellular homeostasis;defense response;metabolic process;regulation of biological process;response to stimulus;transport	-0.52	0.560576	5.10445e+06	2.13707e+06	1.94159e+06	1.27584e+06	1.78431e+06	2.04514e+06	5.10445e+06	590123	562639	264763	869155	636374
A0A0A6YW53	Map4k4	Mitogen-activated protein kinase kinase kinase kinase 4 OS=Mus musculus OX=10090 GN=Map4k4 PE=1 SV=1	42.591	10	14	6	146.6	7.49	137	9	cell organization and biogenesis;metabolic process;regulation of biological process;response to stimulus	-0.07	0.696051	3.44876e+06	2.83435e+06	1.70856e+06	2.61658e+06	2.23681e+06	2.70053e+06	3.44876e+06	782669	495112	542995	1.08957e+06	840307
P97300	Nptn	Neuroplastin OS=Mus musculus OX=10090 GN=Nptn PE=1 SV=3	33.947	5	14	5	44.3	7.74	166	14	cell organization and biogenesis;cellular homeostasis;regulation of biological process;response to stimulus	-0.25	0.927415	1.04152e+07	5.42842e+06	4.8204e+06	4.74473e+06	6.02679e+06	4.84137e+06	1.04152e+07	1.49898e+06	1.39687e+06	984629	2.93571e+06	1.50646e+06
A2AMH4	Slc44a1	Choline transporter-like protein 1 OS=Mus musculus OX=10090 GN=Slc44a1 PE=1 SV=1	31.131	4	14	4	80	8.22	447	7	transport	-0.09	0.785454	2.35617e+06	1.18012e+06	802843	1.0941e+06	1.0956e+06	1.13585e+06	2.35617e+06	325873	232650	227047	533677	353437
O08788	Dctn1	Dynactin subunit 1 OS=Mus musculus OX=10090 GN=Dctn1 PE=1 SV=3	83.273	14	14	14	141.6	5.9	369	14	cell division;cell organization and biogenesis;cellular component movement;regulation of biological process;transport	-0.29	0.865033	2.47815e+06	4.86413e+06	5.0325e+06	3.95666e+06	4.62757e+06	4.09378e+06	2.47815e+06	1.34316e+06	1.45833e+06	821089	2.25413e+06	1.27384e+06
P57746	Atp6v1d	V-type proton ATPase subunit D OS=Mus musculus OX=10090 GN=Atp6v1d PE=1 SV=1	40.2	3	14	3	28.4	9.45	496	22	cell organization and biogenesis;transport	-0.04	0.72197	1.6641e+06	1.56275e+06	1.77308e+06	926268	1.56251e+06	1.55219e+06	1.6641e+06	431533	513807	192220	761117	482986
P58242	Smpdl3b	Acid sphingomyelinase-like phosphodiesterase 3b OS=Mus musculus OX=10090 GN=Smpdl3b PE=1 SV=1	31.472	6	14	6	51.6	6.43	406	14	defense response;metabolic process;regulation of biological process;response to stimulus	-1.04	0.0590035	9.32871e+06	4.60778e+06	1.58703e+06	3.67983e+06	3.23435e+06	1.78457e+06	9.32871e+06	1.27238e+06	459895	763641	1.57549e+06	555295
Q60963	Pla2g7	Platelet-activating factor acetylhydrolase OS=Mus musculus OX=10090 GN=Pla2g7 PE=2 SV=2	26.89	5	14	5	49.2	7.12	193	14	cell organization and biogenesis;defense response;metabolic process;regulation of biological process;response to stimulus	-0.64	0.38696	2.25174e+06	3.60858e+06	1.77662e+06	1.50858e+06	1.48712e+06	1.75e+06	2.25174e+06	996462	514834	313061	724390	544537
E9Q634	Myo1e	Unconventional myosin-Ie OS=Mus musculus OX=10090 GN=Myo1e PE=1 SV=1	36.57	7	14	4	126.7	9.07	369	6	cell differentiation;cell organization and biogenesis;metabolic process;regulation of biological process;response to stimulus;transport	0.27	0.3054	1.17067e+06	398730	286787	511445	562396	688901	1.17067e+06	110104	83106	106135	273949	214361
A0A0R4J1E2	Eef1d	Elongation factor 1-delta OS=Mus musculus OX=10090 GN=Eef1d PE=1 SV=1	44.034	5	14	1	72.9	6.51	538	11	metabolic process;regulation of biological process;response to stimulus	-1.09	0.0628014	4.81239e+06	2.03465e+06	3.17418e+06	1.03749e+06	1.74937e+06	1.77828e+06	4.81239e+06	561840	919822	215300	852134	553336
Q5EBP8	Hnrnpa1	Heterogeneous nuclear ribonucleoprotein A1 OS=Mus musculus OX=10090 GN=Hnrnpa1 PE=1 SV=1	41.52	4	15	3	38.8	9.13	441	16	metabolic process;transport	-0.48	0.582649	1.53396e+06	1.44573e+06	3.90271e+06	1.26295e+06	1.57586e+06	1.63181e+06	1.53396e+06	399218	1.13094e+06	262088	767620	507759
Q6ZWY3	Rps27l	40S ribosomal protein S27-like OS=Mus musculus OX=10090 GN=Rps27l PE=1 SV=3	31.626	3	15	1	9.5	9.45	596	38	cell organization and biogenesis;metabolic process;regulation of biological process;response to stimulus	-0.59	0.516924	3.20118e+06	1.35111e+06	1.11286e+06	913148	740489	894562	3.20118e+06	373091	322488	189497	360700	278356
Q9Z127	Slc7a5	Large neutral amino acids transporter small subunit 1 OS=Mus musculus OX=10090 GN=Slc7a5 PE=1 SV=2	26.652	4	15	4	55.8	7.9	596	10	cell differentiation;development;transport	-0.35	0.788328	3.77442e+06	3.63531e+06	2.42965e+06	3.46624e+06	2.72146e+06	2.0795e+06	3.77442e+06	1.00384e+06	704072	719317	1.32565e+06	647066
P48962	Slc25a4	ADP/ATP translocase 1 OS=Mus musculus OX=10090 GN=Slc25a4 PE=1 SV=4	15.167	6	15	2	32.9	9.72	179	17	cell organization and biogenesis;regulation of biological process;transport	0.56	0.115183	246827	428569		239834	765568	519763	246827	118344		49770.5	372916	161732
P42208	Sept2	Septin-2 OS=Mus musculus OX=10090 GN=Sept2 PE=1 SV=2	47.905	6	15	6	41.5	6.55	325	24	cell differentiation;cell division;cell organization and biogenesis;regulation of biological process;response to stimulus	-0.83	0.218064	3.79554e+06	1.16555e+06	2.22591e+06	847154	1.32407e+06	1.3155e+06	3.79554e+06	321852	645031	175802	644970	409337
Q99LR1	Abhd12	Monoacylglycerol lipase ABHD12 OS=Mus musculus OX=10090 GN=Abhd12 PE=1 SV=2	31.306	6	15	6	45.2	8.72	212	18	metabolic process;response to stimulus	0.17	0.330359	3.51286e+06	4.1175e+06	4.05212e+06	4.14199e+06	5.64161e+06	4.32134e+06	3.51286e+06	1.13699e+06	1.17423e+06	859549	2.74808e+06	1.34465e+06
Q3UPL0	Sec31a	Protein transport protein Sec31A OS=Mus musculus OX=10090 GN=Sec31a PE=1 SV=2	58.944	8	15	8	133.5	6.76	530	7	cell organization and biogenesis;response to stimulus;transport	-0.87	0.126753	4.20847e+06	3.01342e+06	4.48237e+06	780205	2.1649e+06	2.55763e+06	4.20847e+06	832115	1.29891e+06	161909	1.05454e+06	795844
P08249	Mdh2	Malate dehydrogenase, mitochondrial OS=Mus musculus OX=10090 GN=Mdh2 PE=1 SV=3	52.662	8	15	8	35.6	8.68	361	31	metabolic process	0.07	0.553069	2.93585e+06	1.33388e+06	2.01143e+06	751243	2.60527e+06	1.62219e+06	2.93585e+06	368334	582879	155899	1.26905e+06	504768
Q9JMH6	Txnrd1	Thioredoxin reductase 1, cytoplasmic OS=Mus musculus OX=10090 GN=Txnrd1 PE=1 SV=3	24.49	6	15	6	67	7.44	402	10	cell organization and biogenesis;cell proliferation;cellular homeostasis;metabolic process;regulation of biological process;response to stimulus	-0.82	0.166075	8510492	3.57523e+06	4.17877e+06	1.92629e+06	1.58909e+06	2.26306e+06	8510492	987253	1.21093e+06	399745	774063	704182
Q3V117	Acly	ATP-citrate synthase OS=Mus musculus OX=10090 GN=Acly PE=1 SV=1	65.614	9	15	9	120.7	7.44	532	11	metabolic process	-0.72	0.320318	3.36842e+06	1.24981e+06	2.65312e+06	590137	1.28061e+06	1.10669e+06	3.36842e+06	345119	768829	122466	623799	344364
Q9Z2U1	Psma5	Proteasome subunit alpha type-5 OS=Mus musculus OX=10090 GN=Psma5 PE=1 SV=1	47.321	7	15	7	26.4	4.79	223	39	metabolic process	-0.42	0.57553	5.28179e+06	4.18402e+06	5.52307e+06	4.97375e+06	4.18137e+06	5.01157e+06	5.28179e+06	1.15536e+06	1600491	1.03216e+06	2.03679e+06	1.55942e+06
Q99J93	Ifitm2	Interferon-induced transmembrane protein 2 OS=Mus musculus OX=10090 GN=Ifitm2 PE=1 SV=1	23.18	3	15	2	15.7	7.3	329	29	defense response;regulation of biological process;response to stimulus	-0.46	0.516157	1.1227e+07	7.3066e+06	8.58506e+06	5.25824e+06	6.2532e+06	7.03775e+06	1.1227e+07	2.01762e+06	2.4878e+06	1.09119e+06	3045997	2.1899e+06
P46412	Gpx3	Glutathione peroxidase 3 OS=Mus musculus OX=10090 GN=Gpx3 PE=1 SV=2	6.802	2	15	2	25.4	8.22	79	11	cell organization and biogenesis;metabolic process;response to stimulus	0.11	0.48924	2.18876e+06	3.58993e+06	4.69263e+06	2.55248e+06	4.05655e+06	6.00008e+06	2.18876e+06	991310	1.35984e+06	529692	1.97599e+06	1.86701e+06
P70460	Vasp	Vasodilator-stimulated phosphoprotein OS=Mus musculus OX=10090 GN=Vasp PE=1 SV=4	55.57	7	15	7	39.6	8.53	461	28	cell organization and biogenesis;cellular component movement;regulation of biological process	-0.39	0.729197	9.48113e+06	3.28124e+06	3.65521e+06	2.99006e+06	2.84456e+06	2.50623e+06	9.48113e+06	906070	1.05922e+06	620498	1.38561e+06	779848
Q3TXS7	Psmd1	26S proteasome non-ATPase regulatory subunit 1 OS=Mus musculus OX=10090 GN=Psmd1 PE=1 SV=1	55.886	8	15	8	105.7	5.39	418	12	metabolic process;regulation of biological process	-0.79	0.200416	3.07008e+06	2.39443e+06	3.97486e+06	1.20024e+06	1.92017e+06	2.34678e+06	3.07008e+06	661189	1.15185e+06	249074	935336	730233
P10639	Txn1	Thioredoxin OS=Mus musculus OX=10090 GN=Txn PE=1 SV=3	19.91	4	15	4	11.7	4.92	548	41	cellular homeostasis;metabolic process;regulation of biological process;response to stimulus;transport	-0.69	0.24434	2.00983e+07	8.58607e+06	1.13231e+07	7.72748e+06	7.65314e+06	6.88251e+06	2.00983e+07	2.37093e+06	3.28124e+06	1.60361e+06	3.72792e+06	2.14159e+06
Q3UER8	Fgg	Fibrinogen gamma chain OS=Mus musculus OX=10090 GN=Fgg PE=1 SV=1	19.611	5	15	5	50.3	5.62	320	9	cell organization and biogenesis;coagulation;defense response;metabolic process;regulation of biological process;response to stimulus;transport	-0.29	0.781996	1.04353e+07	9.34484e+06	6.06222e+06	7.96656e+06	6.78019e+06	8.10317e+06	1.04353e+07	2.58045e+06	1.75673e+06	1.65323e+06	3.3027e+06	2.52142e+06
Q9ES52	Inpp5d	Phosphatidylinositol 3,4,5-trisphosphate 5-phosphatase 1 OS=Mus musculus OX=10090 GN=Inpp5d PE=1 SV=2	52.752	11	15	11	133.5	7.8	371	11	cell death;metabolic process;regulation of biological process;response to stimulus	-0.41	0.717851	4.10757e+06	1.9022e+06	2.25329e+06	1.24351e+06	1.92904e+06	1.8378e+06	4.10757e+06	525268	652966	258054	939653	571856
Q9ESU7	Slc1a5	Amino acid transporter OS=Mus musculus OX=10090 GN=Slc1a5 PE=1 SV=1	34.866	5	15	5	58.4	7.12	762	11	transport	0.63	0.0764133	1.36465e+06	2.38872e+06	1.06478e+06	2.48561e+06	2.17316e+06	1.80135e+06	1.36465e+06	659613	308556	515815	1.05857e+06	560516
P62196	Psmc5	26S proteasome regulatory subunit 8 OS=Mus musculus OX=10090 GN=Psmc5 PE=1 SV=1	51.961	9	15	8	45.6	7.55	386	26	metabolic process;regulation of biological process;response to stimulus	-0.71	0.276512	3.11467e+06	2.48943e+06	3.8705e+06	1.15946e+06	2.18265e+06	2.13427e+06	3.11467e+06	687423	1.1216e+06	240612	1063192	664108	Acetyl [N-Term]
A0A0J9YUL3	Sept11	Septin 11, isoform CRA_b OS=Mus musculus OX=10090 GN=Sept11 PE=1 SV=1	10.445	3	15	2	49.8	6.68	154	6	cell division;cell organization and biogenesis	-0.4	0.83036	1.24672e+06	276318	934901	542554	568056	866719	1.24672e+06	76301.5	270918	112591	276706	269692
Q9WUM4	Coro1c	Coronin-1C OS=Mus musculus OX=10090 GN=Coro1c PE=1 SV=2	32.683	8	15	7	53.1	7.08	451	16	cell organization and biogenesis;cellular component movement;regulation of biological process;transport	-0.91	0.109552	9.00381e+06	2.71927e+06	5.40352e+06	2.09029e+06	3.37769e+06	2.87518e+06	9.00381e+06	750891	1.56585e+06	433778	1645308	894654
P27808	Mgat1	Alpha-1,3-mannosyl-glycoprotein 2-beta-N-acetylglucosaminyltransferase OS=Mus musculus OX=10090 GN=Mgat1 PE=1 SV=1	32.806	5	16	5	51.7	8.9	336	14	metabolic process	0.38	0.168279	1.09753e+06	1.92762e+06	1.98328e+06	2.1435e+06	2.55526e+06	2.87566e+06	1.09753e+06	532287	574721	444821	1.24469e+06	894801
Q9CZX8	Rps19	40S ribosomal protein S19 OS=Mus musculus OX=10090 GN=Rps19 PE=1 SV=3	26.133	7	16	7	16.1	10.4	286	43	cell differentiation;cell organization and biogenesis;cellular component movement;defense response;metabolic process;regulation of biological process;response to stimulus	-0.75	0.231391	1.13872e+07	4.90477e+06	3.61608e+06	2.04255e+06	2.32478e+06	1.68107e+06	1.13872e+07	1.35439e+06	1.04788e+06	423871	1.13243e+06	523090
Q8BU30	Iars	Isoleucine--tRNA ligase, cytoplasmic OS=Mus musculus OX=10090 GN=Iars PE=1 SV=2	78.49	13	16	13	144.2	6.55	372	12	cell differentiation;metabolic process;regulation of biological process	-0.68	0.326314	4.40431e+06	1.84011e+06	3.07302e+06	1.00339e+06	1.48836e+06	2.17769e+06	4.40431e+06	508122	890508	208225	724995	677619
Q9D2G2	Dlst	Dihydrolipoyllysine-residue succinyltransferase component of 2-oxoglutarate dehydrogenase complex, mitochondrial OS=Mus musculus OX=10090 GN=Dlst PE=1 SV=1	78.595	9	16	9	49	8.95	675	24	metabolic process	-1.22	0.043544	3.9662e+07	1.05401e+06	2.41961e+06	287083	1.26515e+06	1.25305e+06	3.9662e+07	291050	701160	59575.6	616268	389904
A0A087WSP5	Stat1	Signal transducer and activator of transcription OS=Mus musculus OX=10090 GN=Stat1 PE=1 SV=1	53.498	9	16	9	88	5.71	288	15	cell differentiation;defense response;metabolic process;regulation of biological process;response to stimulus	-0.8	0.174829	4.62594e+06	3.16692e+06	4.59191e+06	1.4216e+06	2.18509e+06	2.29198e+06	4.62594e+06	874501	1.33066e+06	295011	1.06438e+06	713182
Q8R1V4	Tmed4	Transmembrane emp24 domain-containing protein 4 OS=Mus musculus OX=10090 GN=Tmed4 PE=1 SV=1	42.351	6	16	6	26	8.18	188	38	regulation of biological process;response to stimulus;transport	-0.18	0.897524	5.1629e+06	3.34519e+06	2.30922e+06	2.60124e+06	3.19342e+06	2.54585e+06	5.1629e+06	923729	669171	539812	1555547	792176
P40240	Cd9	CD9 antigen OS=Mus musculus OX=10090 GN=Cd9 PE=1 SV=2	28.209	4	16	4	25.2	7.23	175	15	cell organization and biogenesis;cellular component movement;metabolic process;regulation of biological process;response to stimulus;transport	0.25	0.371831	2.11123e+07	2.14279e+07	1.53121e+07	2.4257e+07	1.89427e+07	2.20119e+07	2.11123e+07	5.91703e+06	4.43717e+06	5.03384e+06	9.22718e+06	6.84933e+06
P60867	Rps20	40S ribosomal protein S20 OS=Mus musculus OX=10090 GN=Rps20 PE=1 SV=1	29.371	4	16	4	13.4	9.94	266	29	metabolic process	-1.01	0.0559317	1.53599e+07	5.62094e+06	6.93232e+06	3.74595e+06	3.76928e+06	3.41768e+06	1.53599e+07	1.55215e+06	2.00887e+06	777363	1.83605e+06	1.06346e+06
Q8K2Q7	Brox	BRO1 domain-containing protein BROX OS=Mus musculus OX=10090 GN=Brox PE=1 SV=1	33.404	6	16	6	46.2	7.69	231	19		-0.05	0.681339	3.3084e+06	3.21744e+06	3.0062e+06	3.63942e+06	2.70207e+06	2.83135e+06	3.3084e+06	888452	871145	755255	1.3162e+06	881016
P14685	Psmd3	26S proteasome non-ATPase regulatory subunit 3 OS=Mus musculus OX=10090 GN=Psmd3 PE=1 SV=3	36.24	9	16	9	60.7	8.44	368	18	metabolic process;regulation of biological process	-0.6	0.347463	3.76493e+06	4.29195e+06	8.22083e+06	2.74909e+06	3.87603e+06	2.98153e+06	3.76493e+06	1.18516e+06	2.38225e+06	570493	1.88806e+06	927745
Q99KC8	Vwa5a	von Willebrand factor A domain-containing protein 5A OS=Mus musculus OX=10090 GN=Vwa5a PE=1 SV=2	54.5	10	16	10	87.1	6.58	340	14		-0.52	0.560224	4.54048e+06	2.64668e+06	2.42129e+06	1.61876e+06	1.99909e+06	2.03369e+06	4.54048e+06	730845	701650	335927	973779	632810	Acetyl [N-Term]
P63028	Tpt1	Translationally-controlled tumor protein OS=Mus musculus OX=10090 GN=Tpt1 PE=1 SV=1	41.628	5	16	5	19.5	4.86	476	55	cell differentiation;regulation of biological process	-0.59	0.347126	1.10444e+07	4.04068e+06	6.20346e+06	3.72235e+06	5.4104e+06	4.34545e+06	1.10444e+07	1.11578e+06	1.79766e+06	772465	2.63546e+06	1.35215e+06
O08547	Sec22b	Vesicle-trafficking protein SEC22b OS=Mus musculus OX=10090 GN=Sec22b PE=1 SV=3	40.252	6	16	6	24.7	8.51	466	39	cell organization and biogenesis;regulation of biological process;transport	-0.05	0.672277	3.68172e+06	3.61554e+06	2.3404e+06	2.85956e+06	3.57691e+06	2.40644e+06	3.68172e+06	998383	678207	593419	1.74235e+06	748799
Q9CPW4	Arpc5	Actin-related protein 2/3 complex subunit 5 OS=Mus musculus OX=10090 GN=Arpc5 PE=1 SV=3	106.838	6	16	6	16.3	5.67	837	58	cell organization and biogenesis;cellular component movement;regulation of biological process	-0.61	0.359565	1.85833e+07	4.0493e+06	3.62431e+06	3.55277e+06	3.80553e+06	3.08329e+06	1.85833e+07	1.11816e+06	1.05026e+06	737272	1853713	959409
P10922	H1f0	Histone H1.0 OS=Mus musculus OX=10090 GN=H1f0 PE=2 SV=4	24.715	4	16	4	20.8	10.9	439	23	cell organization and biogenesis	-0.18	0.921168	4.61915e+06	6.1896e+06	4.21517e+06	4.58941e+06	5.50054e+06	3.14292e+06	4.61915e+06	1.70917e+06	1.22148e+06	952398	2.67937e+06	977965	Acetyl [N-Term]
Q8QZY6	Tspan14	Tetraspanin-14 OS=Mus musculus OX=10090 GN=Tspan14 PE=1 SV=1	12.282	3	16	3	30.7	6.51	475	11	cell organization and biogenesis;metabolic process;regulation of biological process;response to stimulus	-0.07	0.785373	4.87996e+06	6.51513e+06	4.47436e+06	4.7147e+06	3.49976e+06	5.1877e+06	4.87996e+06	1.79907e+06	1.29659e+06	978399	1.70477e+06	1.61423e+06
Q60930	Vdac2	Voltage-dependent anion-selective channel protein 2 OS=Mus musculus OX=10090 GN=Vdac2 PE=1 SV=2	52.739	7	16	7	31.7	7.49	491	34	regulation of biological process;transport	0.92	0.00540448	1.8964e+06	2.57997e+06	2.72422e+06	2.03008e+06	5.74635e+06	5.54399e+06	1.8964e+06	712423	789432	421284	2.7991e+06	1.72509e+06
Q91ZR1	Rab4b	Ras-related protein Rab-4B OS=Mus musculus OX=10090 GN=Rab4b PE=1 SV=2	21.579	3	16	1	23.6	6.06	544	12	regulation of biological process;response to stimulus;transport	0.09	0.470098	720457	425460	503654	537345	549654	477012	720457	117485	145950	111510	267742	148429
Q9D1M0	Sec13	Protein SEC13 homolog OS=Mus musculus OX=10090 GN=Sec13 PE=1 SV=3	49.839	7	16	7	35.5	5.38	408	31	cell organization and biogenesis;regulation of biological process;transport	-0.91	0.140482	2.53193e+06	1.20705e+06	3.80563e+06	477734	1.23886e+06	1.42981e+06	2.53193e+06	333310	1.10281e+06	99139.6	603460	444905	Acetyl [N-Term]
Q68FL4	Ahcyl2	Putative adenosylhomocysteinase 3 OS=Mus musculus OX=10090 GN=Ahcyl2 PE=1 SV=1	27.809	5	16	4	66.9	7.36	194	8	metabolic process;transport	-0.15	0.864237	2.97216e+06	1.11705e+06	1.16789e+06	741403	1.38725e+06	1.13959e+06	2.97216e+06	308458	338434	153856	675742	354600
P30993	C5ar1	C5a anaphylatoxin chemotactic receptor 1 OS=Mus musculus OX=10090 GN=C5ar1 PE=1 SV=2	32.847	4	16	4	39	8.79	522	13	cell death;cell proliferation;cellular component movement;cellular homeostasis;defense response;metabolic process;regulation of biological process;response to stimulus	-0.7	0.237239	1.41514e+07	1.05308e+07	3.63946e+06	8.51719e+06	6.02653e+06	3.5835e+06	1.41514e+07	2.90794e+06	1.05465e+06	1.76749e+06	2.93559e+06	1.11506e+06
Q8CI94	Pygb	Glycogen phosphorylase, brain form OS=Mus musculus OX=10090 GN=Pygb PE=1 SV=3	28.01	6	16	3	96.7	6.73	329	9	metabolic process	0.04	0.564074	1.42458e+06	755918	1.09852e+06	740157	742051	701228	1.42458e+06	208737	318331	153598	361461	218197
Q9QUM9	Psma6	Proteasome subunit alpha type-6 OS=Mus musculus OX=10090 GN=Psma6 PE=1 SV=1	37.883	6	16	6	27.4	6.76	286	28	metabolic process;regulation of biological process	-0.61	0.390045	4.85772e+06	2.07665e+06	3.34923e+06	1.50063e+06	2.64638e+06	2.31425e+06	4.85772e+06	573440	970548	311412	1.28908e+06	720110
P63276	Rps17	40S ribosomal protein S17 OS=Mus musculus OX=10090 GN=Rps17 PE=1 SV=2	38.35	5	16	5	15.5	9.85	260	41	cell organization and biogenesis;metabolic process	-0.35	0.741148	1.20569e+07	4.2556e+06	3.1498e+06	3.63853e+06	3.84116e+06	3.57385e+06	1.20569e+07	1.17513e+06	912757	755069	1.87107e+06	1.11205e+06
Q8JZQ9	Eif3b	Eukaryotic translation initiation factor 3 subunit B OS=Mus musculus OX=10090 GN=Eif3b PE=1 SV=1	71.324	8	17	8	91.3	5.02	437	17	metabolic process;regulation of biological process	-0.55	0.499697	2.42659e+06	2.29351e+06	3.14629e+06	1.60505e+06	1.73987e+06	2.06259e+06	2.42659e+06	633322	911741	333080	847507	641805
F8WHL2	Copa	Coatomer subunit alpha OS=Mus musculus OX=10090 GN=Copa PE=1 SV=1	75.944	12	17	12	139.3	7.58	347	12	transport	-0.77	0.19555	4.8946e+06	2.48495e+06	4.61659e+06	1.46759e+06	2.21964e+06	2.29538e+06	4.8946e+06	686186	1.33781e+06	304554	1.08121e+06	714240
P00493	Hprt	Hypoxanthine-guanine phosphoribosyltransferase OS=Mus musculus OX=10090 GN=Hprt1 PE=1 SV=3	37.879	6	17	6	24.6	6.68	446	34	cell differentiation;cell organization and biogenesis;cell proliferation;metabolic process;regulation of biological process;response to stimulus	-0.73	0.257364	5.60568e+06	2.21875e+06	3.32557e+06	1.62137e+06	1.81942e+06	1.98322e+06	5.60568e+06	612679	963692	336467	886257	617108
Q3TXV4	Rab31	Rab22B OS=Mus musculus OX=10090 GN=Rab31 PE=1 SV=1	37.294	6	17	4	21.4	7.4	275	36	cell organization and biogenesis;metabolic process;regulation of biological process;response to stimulus;transport	-0.04	0.658967	3.42331e+06	2.39018e+06	1.93401e+06	2.271e+06	2.65713e+06	2.54874e+06	3.42331e+06	660017	560443	471280	1.29431e+06	793077
Q3TW96	Uap1l1	UDP-N-acetylhexosamine pyrophosphorylase-like protein 1 OS=Mus musculus OX=10090 GN=Uap1l1 PE=1 SV=1	28.178	9	17	9	56.6	5.43	296	17	metabolic process	-0.72	0.214879	6.10559e+06	4.05676e+06	6.82027e+06	2.84512e+06	3.24235e+06	3.33217e+06	6.10559e+06	1.12022e+06	1.9764e+06	590421	1.57938e+06	1.03685e+06
Q9EQ06	Hsd17b11	Estradiol 17-beta-dehydrogenase 11 OS=Mus musculus OX=10090 GN=Hsd17b11 PE=1 SV=1	15.829	5	17	5	32.9	8.66	295	14	metabolic process	0.08	0.473286	4.11297e+06	4.42763e+06	2.84e+06	2.85227e+06	5.39182e+06	4.79392e+06	4.11297e+06	1.22263e+06	822983	591905	2.62641e+06	1.49169e+06
A0A0R4J0T2	Clec12a	C-type lectin domain family 12 member A OS=Mus musculus OX=10090 GN=Clec12a PE=1 SV=1	20.696	4	17	4	30.7	7.77	237	15	regulation of biological process	-0.22	0.955761	2.73555e+06	2.8522e+06	1.24654e+06	2.61343e+06	2.32504e+06	2.39539e+06	2.73555e+06	787598	361225	542341	1.13255e+06	745360	Acetyl [N-Term]
P12023	App	Amyloid-beta A4 protein OS=Mus musculus OX=10090 GN=App PE=1 SV=3	42.718	8	17	8	86.7	4.79	417	12	cell death;cell growth;cell organization and biogenesis;cellular component movement;cellular homeostasis;metabolic process;regulation of biological process;response to stimulus;transport	0.74	0.0266408	3.20645e+06	3.39398e+06	2.11261e+06	5.92817e+06	5.17341e+06	3.62548e+06	3.20645e+06	937202	612199	1.23022e+06	2.52002e+06	1.12812e+06
P34022	Ranbp1	Ran-specific GTPase-activating protein OS=Mus musculus OX=10090 GN=Ranbp1 PE=1 SV=2	40.695	3	17	3	23.6	5.22	423	27	cell organization and biogenesis;metabolic process;regulation of biological process;response to stimulus;transport	-0.72	0.315155	2.42748e+06	2.52587e+06	2.87926e+06	1.40767e+06	1.25642e+06	1.42752e+06	2.42748e+06	697486	834360	292120	612013	444194
Q3UQ44	Iqgap2	Ras GTPase-activating-like protein IQGAP2 OS=Mus musculus OX=10090 GN=Iqgap2 PE=1 SV=2	28.812	9	17	4	180.4	5.64	190	5	cell organization and biogenesis;regulation of biological process;response to stimulus	-0.79	0.360511	1.26818e+06	888449	1.12018e+06	449573	593230	490702	1.26818e+06	245333	324609	93295.8	288968	152689
A0A2I3BPG9		MCG113838 OS=Mus musculus OX=10090 GN=Rpl36a-ps1 PE=3 SV=1	15.128	3	17	3	12.4	10.51	274	25		-0.48	0.58032	19302590	3.66014e+06	3.14189e+06	3.98561e+06	3.93513e+06	2.25582e+06	19302590	1.0107e+06	910465	827096	1.91684e+06	701931
Q61792	Lasp1	LIM and SH3 domain protein 1 OS=Mus musculus OX=10090 GN=Lasp1 PE=1 SV=1	36.236	7	17	7	30	7.05	198	30	transport	-0.58	0.404516	8.15658e+06	3.50265e+06	5.40948e+06	2.31139e+06	3.658e+06	2.94793e+06	8.15658e+06	967210	1.56757e+06	479662	1.78185e+06	917290
O88983	Stx8	Syntaxin-8 OS=Mus musculus OX=10090 GN=Stx8 PE=1 SV=1	14.19	3	17	3	26.9	5.01	321	13	cell organization and biogenesis;regulation of biological process;transport	-0.12	0.81282	3.64261e+06	4.03246e+06	4.30085e+06	3.04978e+06	3.73371e+06	3.25121e+06	3.64261e+06	1.11351e+06	1.24631e+06	632892	1.81873e+06	1.01166e+06
Q9WVE8	Pacsin2	Protein kinase C and casein kinase substrate in neurons protein 2 OS=Mus musculus OX=10090 GN=Pacsin2 PE=1 SV=1	32.23	7	17	7	55.8	5.2	401	15	cell organization and biogenesis;metabolic process;regulation of biological process;response to stimulus;transport	0.01	0.5628	5.00152e+06	4.43804e+06	2.70509e+06	5.82381e+06	3.99443e+06	2.95034e+06	5.00152e+06	1.22551e+06	783888	1.20856e+06	1.94573e+06	918041
Q91YH5	Atl3	Atlastin-3 OS=Mus musculus OX=10090 GN=Atl3 PE=1 SV=1	28.578	6	17	6	60.5	6.1	265	14	cell organization and biogenesis;regulation of biological process	-0.18	0.909868	5.03824e+06	4.41048e+06	4.34673e+06	3.94612e+06	4.61392e+06	3.87061e+06	5.03824e+06	1.2179e+06	1.25961e+06	818901	2.24749e+06	1.2044e+06
P17809	Slc2a1	Solute carrier family 2, facilitated glucose transporter member 1 OS=Mus musculus OX=10090 GN=Slc2a1 PE=1 SV=4	18.967	4	17	4	53.9	8.87	368	8	cell communication;cell organization and biogenesis;response to stimulus;transport	0.09	0.586835	5.93372e+06	7.16965e+06	5.5658e+06	7.01284e+06	5.6709e+06	6.26208e+06	5.93372e+06	1.9798e+06	1.61287e+06	1.45531e+06	2.76235e+06	1.94854e+06
P63037	Dnaja1	DnaJ homolog subfamily A member 1 OS=Mus musculus OX=10090 GN=Dnaja1 PE=1 SV=1	41.099	6	17	6	44.8	7.08	238	17	cellular component movement;metabolic process;regulation of biological process;response to stimulus;transport	0.9	0.00681907	3.00587e+06	3.57715e+06	2.72688e+06	8.29057e+06	5.12148e+06	4.50713e+06	3.00587e+06	987781	790202	1.72046e+06	2.49473e+06	1.40246e+06
Q9CXE7	Tmed5	Transmembrane emp24 domain-containing protein 5 OS=Mus musculus OX=10090 GN=Tmed5 PE=1 SV=1	40.496	5	17	5	26.2	4.93	548	37	cell organization and biogenesis;transport	-0.03	0.657641	5.80773e+06	3.69007e+06	3.11877e+06	3.04721e+06	4.50694e+06	3.95718e+06	5.80773e+06	1018963	903766	632358	2.19538e+06	1.23133e+06
P62137	Ppp1ca	Serine/threonine-protein phosphatase PP1-alpha catalytic subunit OS=Mus musculus OX=10090 GN=Ppp1ca PE=1 SV=1	28.058	6	17	1	37.5	6.33	341	19	cell division;metabolic process;regulation of biological process;response to stimulus	-0.23	0.917312	1211639	583031	738611	550898	627797	629447	1211639	160996	214037	114323	305806	195861
O89051	Itm2b	Integral membrane protein 2B OS=Mus musculus OX=10090 GN=Itm2b PE=1 SV=1	25.903	4	17	4	30.2	5.3	398	21	regulation of biological process;response to stimulus	-0.89	0.135858	4.10831e+06	4.35548e+06	2.74313e+06	1.75661e+06	2.28448e+06	2.0179e+06	4.10831e+06	1.20271e+06	794911	364533	1.11279e+06	627897
Q9Z1R3	Apom	Apolipoprotein M OS=Mus musculus OX=10090 GN=Apom PE=1 SV=1	18.494	2	17	2	21.3	6.52	553	11	cell organization and biogenesis;metabolic process;regulation of biological process;response to stimulus;transport	0.73	0.0511801	7.52906e+06	1.00096e+07	1.18775e+07	1.22897e+07	1.61884e+07	1.77675e+07	7.52906e+06	2.76403e+06	3.44188e+06	2.55036e+06	7.88552e+06	5.52862e+06
E9Q1G8	Sept7	Septin-7 OS=Mus musculus OX=10090 GN=Sept7 PE=1 SV=2	57.671	9	18	8	50.6	8.57	263	20	cell differentiation;cell division;cell growth;cell organization and biogenesis;regulation of biological process	-0.57	0.421852	5.32476e+06	3.40825e+06	4.8235e+06	2.09856e+06	3.16299e+06	3.52106e+06	5.32476e+06	941143	1.39777e+06	435495	1.54072e+06	1.09563e+06
Q61704	Itih3	Inter-alpha-trypsin inhibitor heavy chain H3 OS=Mus musculus OX=10090 GN=Itih3 PE=1 SV=3	22.024	6	18	6	99.3	6.05	291	6	metabolic process;regulation of biological process	0.15	0.503987	3.83347e+06	1.1633e+07	1.2102e+07	1.14167e+07	9.03487e+06	1.12599e+07	3.83347e+06	3.2123e+06	3.50697e+06	2.3692e+06	4.40098e+06	3.50367e+06
P04918	Saa3	Serum amyloid A-3 protein OS=Mus musculus OX=10090 GN=Saa3 PE=1 SV=1	18.523	5	18	5	13.8	9.88	305	36	cellular component movement;defense response;metabolic process;response to stimulus	-0.44	0.534499	3.30518e+07	7.01834e+07	3.7915e+06	3.93033e+07	2.61404e+07	6.09192e+06	3.30518e+07	1.93802e+07	1.09871e+06	8.15624e+06	1.27332e+07	1.89559e+06
P70441	Slc9a3r1	Na(+)/H(+) exchange regulatory cofactor NHE-RF1 OS=Mus musculus OX=10090 GN=Slc9a3r1 PE=1 SV=3	50.489	8	18	8	38.6	5.9	343	35	cell differentiation;cell organization and biogenesis;cellular homeostasis;regulation of biological process;response to stimulus;transport	-0.65	0.301461	5.35346e+06	3.54623e+06	4.55581e+06	2.37338e+06	3.16105e+06	2.80393e+06	5.35346e+06	979245	1.3202e+06	492526	1.53978e+06	872483	Acetyl [N-Term]
Q3TRM8	Hk3	Hexokinase-3 OS=Mus musculus OX=10090 GN=Hk3 PE=1 SV=2	70.659	11	18	11	100	5.94	448	15	cellular homeostasis;metabolic process;regulation of biological process	-0.82	0.150895	1.24322e+07	5.88062e+06	7.55984e+06	5.1389e+06	6.3077e+06	5.62275e+06	1.24322e+07	1.62385e+06	2.19071e+06	1.06643e+06	3.07254e+06	1.7496e+06	Acetyl [N-Term]
Q8BMF4	Dlat	Dihydrolipoyllysine-residue acetyltransferase component of pyruvate dehydrogenase complex, mitochondrial OS=Mus musculus OX=10090 GN=Dlat PE=1 SV=2	94.184	10	18	10	67.9	8.57	584	19	metabolic process	-0.77	0.396133	23654176	656146	685461	226442	361656	235923	23654176	181186	198635	46991.4	176166	73410.9
Q9QYB1	Clic4	Chloride intracellular channel protein 4 OS=Mus musculus OX=10090 GN=Clic4 PE=1 SV=3	38.592	5	18	5	28.7	5.59	702	32	cell differentiation;cell organization and biogenesis;cellular homeostasis;metabolic process;regulation of biological process;response to stimulus;transport	-0.08	0.754128	4.30159e+06	3.61973e+06	3.31844e+06	3.96378e+06	3.72623e+06	3.46707e+06	4.30159e+06	999539	961626	822567	1.81509e+06	1.07883e+06
O88456	Capns1	Calpain small subunit 1 OS=Mus musculus OX=10090 GN=Capns1 PE=1 SV=1	30.373	4	18	4	28.4	5.63	569	17	metabolic process	-0.71	0.233817	5.24789e+06	5.70758e+06	4.08238e+06	3.02049e+06	3.24542e+06	3.55534e+06	5.24789e+06	1.57607e+06	1.183e+06	626815	1.58088e+06	1.1063e+06
A0A2R8W6P0		Leukocyte surface antigen CD47 OS=Mus musculus OX=10090 GN=Cd47 PE=1 SV=1	30.25	3	18	1	37.3	7.74	897	11		-0.63	0.523803	940808	658973		452977	617764	416854	940808	181967		94002.2	300919	129710
Q8BXZ1	Tmx3	Protein disulfide-isomerase TMX3 OS=Mus musculus OX=10090 GN=Tmx3 PE=1 SV=2	40.428	7	18	7	51.8	5.16	492	23	cellular homeostasis;metabolic process;regulation of biological process;response to stimulus	0.25	0.361552	2.43228e+06	1.71439e+06	1.56912e+06	1.56769e+06	2.86373e+06	1.99985e+06	2.43228e+06	473405	454703	325328	1.39495e+06	622283
Q9R1P4	Psma1	Proteasome subunit alpha type-1 OS=Mus musculus OX=10090 GN=Psma1 PE=1 SV=1	28.041	6	18	6	29.5	6.46	223	24	metabolic process;regulation of biological process	-0.75	0.247732	5.07803e+06	2.33093e+06	3.67415e+06	1.87059e+06	2.4699e+06	2.37754e+06	5.07803e+06	643656	1.06471e+06	388185	1.20311e+06	739807
Q61599	Arhgdib	Rho GDP-dissociation inhibitor 2 OS=Mus musculus OX=10090 GN=Arhgdib PE=1 SV=3	92.427	7	18	7	22.8	5.11	335	44	regulation of biological process;response to stimulus	-0.67	0.277463	9.49005e+06	4.45893e+06	6.61871e+06	3.84158e+06	4.3411e+06	3.03584e+06	9.49005e+06	1.23127e+06	1.91799e+06	797207	2.11459e+06	944645
G5E896	Edc4	Enhancer of mRNA decapping 4, isoform CRA_b OS=Mus musculus OX=10090 GN=Edc4 PE=1 SV=1	109.64	12	18	12	152.4	5.82	538	13	metabolic process	0.01	0.602606	6.57074e+06	2.20542e+06	912474	2.23561e+06	2.94468e+06	2.20561e+06	6.57074e+06	608998	264419	463934	1.43438e+06	686307
P59108	Cpne2	Copine-2 OS=Mus musculus OX=10090 GN=Cpne2 PE=1 SV=1	46.796	6	18	5	61	5.96	458	13	response to stimulus	-0.23	0.995582	2.54807e+06	1.45173e+06	1.51016e+06	1.01646e+06	1.51989e+06	1.51058e+06	2.54807e+06	400876	437617	210936	740355	470038
Q8VDM4	Psmd2	26S proteasome non-ATPase regulatory subunit 2 OS=Mus musculus OX=10090 GN=Psmd2 PE=1 SV=1	35.585	7	18	7	100.1	5.17	315	10	metabolic process;regulation of biological process	-0.8	0.167224	3811765	3.28575e+06	5.76673e+06	1.55657e+06	2.66011e+06	2.71513e+06	3811765	907314	1.6711e+06	323020	1.29577e+06	844851
P63087	Ppp1cc; Gm5601	Serine/threonine-protein phosphatase PP1-gamma catalytic subunit OS=Mus musculus OX=10090 GN=Ppp1cc PE=1 SV=1	31.786	7	18	1	37	6.54	281	20	cell differentiation;cell division;metabolic process;regulation of biological process;response to stimulus	-0.37	0.713307	6.11674e+06	3.57453e+06	4.55114e+06	2.90079e+06	3.37545e+06	3.50644e+06	6.11674e+06	987059	1.31884e+06	601974	1.64422e+06	1.09108e+06
O35379	Abcc1	Multidrug resistance-associated protein 1 OS=Mus musculus OX=10090 GN=Abcc1 PE=1 SV=1	102.652	15	18	15	171.1	7.36	633	13	cell organization and biogenesis;cellular component movement;regulation of biological process;response to stimulus;transport	-0.27	0.965159	4.22929e+06	3.09081e+06	1.83291e+06	1.99632e+06	3.00528e+06	2.18713e+06	4.22929e+06	853485	531146	414278	1.4639e+06	680558
P46978	Stt3a	Dolichyl-diphosphooligosaccharide--protein glycosyltransferase subunit STT3A OS=Mus musculus OX=10090 GN=Stt3a PE=1 SV=1	19.453	5	18	4	80.5	8.1	384	7	metabolic process	0.15	0.376653	3.02128e+06	3.88421e+06	2.95755e+06	2.85707e+06	4.71683e+06	3.74975e+06	3.02128e+06	1.07257e+06	857047	592900	2.29761e+06	1.16679e+06
Q3UDF0	Slc2a6	Solute carrier family 2 (Facilitated glucose transporter), member 6, isoform CRA_a OS=Mus musculus OX=10090 GN=Slc2a6 PE=1 SV=1	37.677	4	18	4	54.4	8.32	953	12	transport	0.56	0.0749502	2.51917e+06	3.31419e+06	2.07603e+06	4.1184e+06	4.79843e+06	3.18263e+06	2.51917e+06	915170	601599	854653	2.33736e+06	990320
Q9QZQ8	H2afy	Core histone macro-H2A.1 OS=Mus musculus OX=10090 GN=H2afy PE=1 SV=3	46.694	7	19	7	39.7	9.8	557	26	cell organization and biogenesis;regulation of biological process	0.18	0.332367	2.44925e+06	4.94378e+06	4.13873e+06	3.59524e+06	4.94274e+06	3.86624e+06	2.44925e+06	1.36516e+06	1.19933e+06	746087	2.40766e+06	1.20303e+06
A0A2R8VK70		Leukocyte surface antigen CD47 OS=Mus musculus OX=10090 GN=Cd47 PE=1 SV=1	33.758	4	19	2	35.1	8.21	494	15		-0.36	0.666539	1.24687e+07	8.85629e+06	6.34264e+06	7.52878e+06	7.65225e+06	7.32988e+06	1.24687e+07	2.44555e+06	1.83799e+06	1.56238e+06	3.72749e+06	2.2808e+06
O55142	Rpl35a-ps4; Rpl35a; Rpl35a-ps2; Gm10243; Rpl35a-ps5; LOC100862595; Gm14279; LOC100048620	60S ribosomal protein L35a OS=Mus musculus OX=10090 GN=Rpl35a PE=1 SV=2	10.795	5	19	5	12.5	10.89	210	38	metabolic process	-0.67	0.262855	8.54919e+07	1.85863e+07	1.21999e+07	2.16155e+07	1.47036e+07	8.26313e+06	8.54919e+07	5.13235e+06	3.53531e+06	4.48567e+06	7.16229e+06	2.57119e+06
Q9D0E1	Hnrnpm	Heterogeneous nuclear ribonucleoprotein M OS=Mus musculus OX=10090 GN=Hnrnpm PE=1 SV=3	63.377	11	19	11	77.6	8.63	594	18	metabolic process;regulation of biological process	-0.94	0.0777948	3.47847e+06	2.87132e+06	8.07654e+06	1.22917e+06	2.2191e+06	2.19986e+06	3.47847e+06	792876	2.34044e+06	255077	1.08095e+06	684517	Acetyl [N-Term]
P68040	Gnb2l1; Rack1	Receptor of activated protein C kinase 1 OS=Mus musculus OX=10090 GN=Rack1 PE=1 SV=3	42.633	4	19	4	35.1	7.69	670	17	cell death;cell differentiation;cellular homeostasis;development;metabolic process;regulation of biological process;response to stimulus	-0.24	0.994971	1.75547e+06	1.82238e+06	3.51557e+06	1.27504e+06	2.11192e+06	2.39853e+06	1.75547e+06	503225	1.01875e+06	264597	1.02874e+06	746336
E9Q414	Apob	Apolipoprotein B-100 OS=Mus musculus OX=10090 GN=Apob PE=1 SV=1	22.04	6	19	6	509.1	6.81	215	1	cell organization and biogenesis;cellular component movement;metabolic process;regulation of biological process;response to stimulus;transport	0.66	0.0737454	4.39641e+06	7.83993e+06	1.02955e+07	8.95168e+06	1.26244e+07	1.14278e+07	4.39641e+06	2.16489e+06	2.98344e+06	1.85766e+06	6.14948e+06	3.55592e+06
P62264	Rps14	40S ribosomal protein S14 OS=Mus musculus OX=10090 GN=Rps14 PE=1 SV=3	42.73	5	19	5	16.3	10.05	697	31	cell differentiation;cell organization and biogenesis;metabolic process;regulation of biological process	-0.74	0.205786	1.84487e+07	9.17661e+06	6.66233e+06	6.42791e+06	5.36504e+06	4.53338e+06	1.84487e+07	2.534e+06	1.93063e+06	1.33392e+06	2.61337e+06	1.41062e+06
Q9WU81	Slc37a2	Glucose-6-phosphate exchanger SLC37A2 OS=Mus musculus OX=10090 GN=Slc37a2 PE=1 SV=1	37.695	3	19	3	55	6.37	466	9	metabolic process;transport	0.08	0.471501	2.1208e+06	2.57234e+06	2.50838e+06	2.00469e+06	2.60371e+06	2.42855e+06	2.1208e+06	710318	726886	416014	1.26829e+06	755677
P27661	H2afx	Histone H2AX OS=Mus musculus OX=10090 GN=H2afx PE=1 SV=2	36.946	3	19	1	15.1	10.74	394	31	metabolic process;regulation of biological process;response to stimulus	1.11	0.00685492	172915	196208	285771		196494	1.17388e+06	172915	54180.3	82811.5		95714.2	365270
Q9DBC7	Prkar1a	cAMP-dependent protein kinase type I-alpha regulatory subunit OS=Mus musculus OX=10090 GN=Prkar1a PE=1 SV=3	36.234	7	19	7	43.2	5.35	545	21	cell organization and biogenesis;cell proliferation;metabolic process;regulation of biological process	-0.8	0.246223	2.58806e+06	1.62188e+06	2.86004e+06	1.02366e+06	1.56286e+06	1.40801e+06	2.58806e+06	447860	828790	212430	761285	438121	Acetyl [N-Term]
P62245	Rps15a	40S ribosomal protein S15a OS=Mus musculus OX=10090 GN=Rps15a PE=1 SV=2	20.97	4	19	4	14.8	10.13	380	31	metabolic process;regulation of biological process;response to stimulus	-0.29	0.795491	1.9216e+07	4.81771e+06	6.45941e+06	5.15301e+06	5.41738e+06	5.58568e+06	1.9216e+07	1.33035e+06	1.87182e+06	1.06936e+06	2.63886e+06	1.73806e+06
P18572	Bsg	Basigin OS=Mus musculus OX=10090 GN=Bsg PE=1 SV=2	41.5	5	19	5	42.4	5.85	691	15	cell organization and biogenesis;response to stimulus	-0.2	0.922262	9.56102e+06	7.89365e+06	5.52025e+06	4.47732e+06	5.92487e+06	6.38957e+06	9.56102e+06	2.17972e+06	1.59967e+06	929137	2.88606e+06	1.98821e+06
Q9R0Q3	Tmed2; Gm21540; LOC100862175; Gm10698	Transmembrane emp24 domain-containing protein 2 OS=Mus musculus OX=10090 GN=Tmed2 PE=1 SV=1	78.321	6	19	6	22.7	5.17	567	32	cell organization and biogenesis;regulation of biological process;transport	0.01	0.62112	6.65395e+06	5.51366e+06	3.83692e+06	3.87015e+06	5.26445e+06	4.80851e+06	6.65395e+06	1.52252e+06	1.11187e+06	803135	2.56437e+06	1.49624e+06
P97333	Nrp1	Neuropilin-1 OS=Mus musculus OX=10090 GN=Nrp1 PE=1 SV=2	60.581	7	19	7	102.9	5.9	438	12	cell differentiation;cell growth;cell organization and biogenesis;cellular component movement;development;regulation of biological process;response to stimulus;transport	-0.08	0.735643	4.91256e+06	4.82228e+06	1.99084e+06	3.41052e+06	3.01286e+06	3.14519e+06	4.91256e+06	1.33161e+06	576911	707753	1.46759e+06	978669
P46460	Nsf	Vesicle-fusing ATPase OS=Mus musculus OX=10090 GN=Nsf PE=1 SV=2	63.088	16	19	16	82.6	6.95	376	23	cell organization and biogenesis;metabolic process;regulation of biological process;response to stimulus;transport	-0.81	0.154955	9.91602e+06	3.06435e+06	5.55311e+06	2.15391e+06	3.06285e+06	3.23263e+06	9.91602e+06	846180	1.6092e+06	446980	1.49194e+06	1.00588e+06
P62754	Rps6-ps4; Rps6; LOC105244208	40S ribosomal protein S6 OS=Mus musculus OX=10090 GN=Rps6 PE=1 SV=1	48.439	5	19	5	28.7	10.84	845	23	cell death;cell differentiation;cell proliferation;metabolic process;regulation of biological process;response to stimulus	-0.99	0.0695418	3.86898e+07	2.2168e+07	1.96965e+07	1.32082e+07	1.46805e+07	1.02402e+07	3.86898e+07	6.1214e+06	5.70771e+06	2.74097e+06	7.15102e+06	3.18637e+06
P35293	Rab18	Ras-related protein Rab-18 OS=Mus musculus OX=10090 GN=Rab18 PE=1 SV=2	35.424	7	19	7	23	5.36	367	40	cell organization and biogenesis;development;regulation of biological process;response to stimulus;transport	-0.07	0.722289	5.64039e+06	4.75728e+06	4.94162e+06	4.40525e+06	5.29707e+06	4.11125e+06	5.64039e+06	1.31366e+06	1.432e+06	914180	2.58026e+06	1.27927e+06	Acetyl [N-Term]
Q9D771	Tmem206	Transmembrane protein 206 OS=Mus musculus OX=10090 GN=Tmem206 PE=1 SV=1	33.125	6	19	6	40.2	7.77	303	25		0.06	0.500036	3.97723e+06	3.05239e+06	2.35076e+06	2.53096e+06	3.49354e+06	3.1084e+06	3.97723e+06	842877	681208	525227	1.70174e+06	967223
Q6IRU2	Tpm4	Tropomyosin alpha-4 chain OS=Mus musculus OX=10090 GN=Tpm4 PE=1 SV=3	50.782	7	19	7	28.5	4.68	448	33	cell differentiation;cell organization and biogenesis	-0.6	0.34066	7.70149e+06	1.22168e+07	9.35929e+06	1.41139e+07	9.21076e+06	1.0828e+07	7.70149e+06	3.37351e+06	2.71216e+06	2.92893e+06	4.48665e+06	3.36928e+06	Acetyl [N-Term]
O09159	Man2b1	Lysosomal alpha-mannosidase OS=Mus musculus OX=10090 GN=Man2b1 PE=1 SV=4	37.913	8	19	8	114.6	8.13	356	9	metabolic process;response to stimulus	0.02	0.559351	3.17014e+06	3.65426e+06	2.22058e+06	3.71691e+06	3.95424e+06	2.4769e+06	3.17014e+06	1.00907e+06	643485	771336	1.92615e+06	770724
Q9R1Q9	Atp6ap1	V-type proton ATPase subunit S1 OS=Mus musculus OX=10090 GN=Atp6ap1 PE=1 SV=1	28.239	7	19	7	51	5.92	188	18	cell death;cell organization and biogenesis;cellular homeostasis;regulation of biological process;response to stimulus;transport	0.45	0.137527	5.28006e+06	5.35128e+06	5.07828e+06	4.70226e+06	7.84715e+06	5.50868e+06	5.28006e+06	1.47768e+06	1.4716e+06	975817	3.82243e+06	1.7141e+06
Q3U2S8	Hvcn1	Voltage-gated hydrogen channel 1 OS=Mus musculus OX=10090 GN=Hvcn1 PE=1 SV=2	80.795	4	19	4	31.2	7.06	629	26	regulation of biological process;response to stimulus;transport	0.23	0.356821	2.28108e+06	1.47018e+06	1.76196e+06	1.76072e+06	2.99506e+06	2.05404e+06	2.28108e+06	405970	510587	365385	1.45892e+06	639143
P62301	Rps13; Rps13-ps1; LOC102642137	40S ribosomal protein S13 OS=Mus musculus OX=10090 GN=Rps13 PE=1 SV=2	37.764	7	20	7	17.2	10.54	408	42	metabolic process;regulation of biological process	-0.37	0.648412	3.74623e+07	1.10329e+07	8.35781e+06	9.57612e+06	1.05912e+07	6.58779e+06	3.74623e+07	3.04658e+06	2.42195e+06	1.98724e+06	5.1591e+06	2.04988e+06
Q99PL5	Rrbp1	Ribosome-binding protein 1 OS=Mus musculus OX=10090 GN=Rrbp1 PE=1 SV=2	58.134	12	20	12	172.8	9.33	406	9	metabolic process;regulation of biological process;response to stimulus;transport	0.22	0.356568	1.63647e+06	1.36942e+06	2.10395e+06	816705	2.07146e+06	1.95204e+06	1.63647e+06	378147	609687	169483	1.00903e+06	607406
G3X8T3	Ctsa	Carboxypeptidase OS=Mus musculus OX=10090 GN=Ctsa PE=1 SV=1	55.129	8	20	8	55.7	5.87	469	21	metabolic process;regulation of biological process	0.25	0.364898	9.42397e+06	8.72174e+06	3.75059e+06	9.25861e+06	1.13453e+07	7.01135e+06	9.42397e+06	2.40839e+06	1.08686e+06	1.92135e+06	5.52643e+06	2.18168e+06
A0A0R4J027	Irg1; Acod1	Cis-aconitate decarboxylase OS=Mus musculus OX=10090 GN=Acod1 PE=1 SV=1	98.728	14	20	14	53.7	7.55	472	35	defense response;metabolic process;regulation of biological process;response to stimulus	-0.13	0.847067	1.40924e+07	1.83816e+06	1.18345e+06	628587	4.86213e+06	2.03141e+06	1.40924e+07	507584	342945	130445	2.36839e+06	632102
P80313	Cct7	T-complex protein 1 subunit eta OS=Mus musculus OX=10090 GN=Cct7 PE=1 SV=1	41.941	10	20	10	59.6	7.84	351	19	metabolic process;regulation of biological process;transport	-0.63	0.301495	1.02989e+07	4.73468e+06	6.13151e+06	2.73371e+06	4.51175e+06	4.29434e+06	1.02989e+07	1.30742e+06	1.77681e+06	567301	2.19772e+06	1.33625e+06
P62849	Rps24; LOC677113; LOC102642752	40S ribosomal protein S24 OS=Mus musculus OX=10090 GN=Rps24 PE=1 SV=1	31.353	4	20	4	15.4	10.78	508	26	metabolic process	-0.31	0.830025	1.24074e+07	3.88005e+06	4.26853e+06	3.84803e+06	5.0909e+06	3.49821e+06	1.24074e+07	1.07142e+06	1.23695e+06	798545	2.47983e+06	1.08852e+06	Acetyl [N-Term]
P11680	Cfp	Properdin OS=Mus musculus OX=10090 GN=Cfp PE=2 SV=2	61.221	5	20	5	50.3	7.84	542	17	defense response;metabolic process;regulation of biological process;response to stimulus	1.09	0.0079918	2.6264e+06	1.27482e+06	617580	3.6432e+06	3.5839e+06	2.39056e+06	2.6264e+06	352023	178964	756039	1.74575e+06	743855
Q9R118	Htra1	Serine protease HTRA1 OS=Mus musculus OX=10090 GN=Htra1 PE=1 SV=2	50.371	6	20	6	51.2	7.65	645	19	cell differentiation;metabolic process;regulation of biological process	0.64	0.0374614	974183	3.63628e+06	4.37321e+06	2.70383e+06	3.38736e+06	5.86746e+06	974183	1.00411e+06	1.26728e+06	561101	1.65002e+06	1.82574e+06
Q91YL3	Uckl1	Uridine-cytidine kinase-like 1 OS=Mus musculus OX=10090 GN=Uckl1 PE=1 SV=1	57.872	12	20	12	60.8	7.15	281	27	metabolic process	-1.24	0.0385636	12812192	3.19147e+06	2.51076e+06	1.04538e+06	2.06646e+06	1.2962e+06	12812192	881283	727576	216937	1.00659e+06	403332
P09405	Ncl	Nucleolin OS=Mus musculus OX=10090 GN=Ncl PE=1 SV=2	33.243	9	20	9	76.7	4.75	351	13	regulation of biological process;response to stimulus;transport	-0.5	0.494028	2.02553e+06	2.35673e+06	5.26541e+06	1.25793e+06	1.93616e+06	2.4572e+06	2.02553e+06	650780	1.52582e+06	261046	943123	764592
Q60864	Stip1	Stress-induced-phosphoprotein 1 OS=Mus musculus OX=10090 GN=Stip1 PE=1 SV=1	61.94	12	20	12	62.5	6.8	366	24		-0.53	0.464806	4.95851e+06	2.08856e+06	3.58318e+06	4.27612e+06	2.38465e+06	2.32419e+06	4.95851e+06	576728	1.03834e+06	887383	1.16159e+06	723204	Acetyl [N-Term]
P98086	C1qa	Complement C1q subcomponent subunit A OS=Mus musculus OX=10090 GN=C1qa PE=1 SV=2	28.359	4	20	4	26	9.11	571	20	defense response;metabolic process;regulation of biological process;response to stimulus	0.75	0.047102	11404187	8.27967e+06	3.93033e+06	1.30327e+07	1.17326e+07	9.06163e+06	11404187	2.28632e+06	1.13894e+06	2.70456e+06	5.71508e+06	2.81965e+06
F8WH69	Ncf1	Neutrophil cytosol factor 1 OS=Mus musculus OX=10090 GN=Ncf1 PE=1 SV=1	41.463	9	20	9	46	9.01	435	25	cell death;cell organization and biogenesis;cell proliferation;defense response;metabolic process;regulation of biological process;response to stimulus;transport	-1.23	0.0198022	1.50598e+08	1.91861e+07	1.44175e+08	2.90528e+08	3.61017e+07	3.59837e+07	1.50598e+08	5.29798e+06	4.17795e+07	6.02905e+07	1.75855e+07	1.11968e+07
P57722	Pcbp3	Poly(rC)-binding protein 3 OS=Mus musculus OX=10090 GN=Pcbp3 PE=1 SV=3	31.667	5	20	1	39.3	7.52	535	16	regulation of biological process	-0.13	0.848989	1.02389e+06	1.23526e+06	1.76057e+06	1.1302e+06	1.17498e+06	1.1203e+06	1.02389e+06	341100	510183	234540	572346	348598
A0A0R4J100	Gpr84	G-protein-coupled receptor 84 OS=Mus musculus OX=10090 GN=Gpr84 PE=1 SV=1	82.935	6	20	6	43.7	9.73	748	24	regulation of biological process;response to stimulus	-0.07	0.848915	1.75853e+07	9.81509e+06	7.50388e+06	1.23744e+07	9.45811e+06	8.27701e+06	1.75853e+07	2.7103e+06	2.17449e+06	2.56794e+06	4.60714e+06	2.57551e+06
P48025	Syk	Tyrosine-protein kinase SYK OS=Mus musculus OX=10090 GN=Syk PE=1 SV=2	70.625	9	20	9	71.3	7.88	492	19	cellular component movement;defense response;metabolic process;regulation of biological process;response to stimulus;transport	-0.68	0.260253	9.00216e+06	3.76417e+06	5.53984e+06	3.4497e+06	3.79596e+06	3.0822e+06	9.00216e+06	1.03943e+06	1.60535e+06	715885	1.84905e+06	959071
Q8VD58	Evi2b; Evi2a-evi2b; Gm21975; Evi2	Protein EVI2B OS=Mus musculus OX=10090 GN=Evi2b PE=1 SV=1	50.766	4	20	4	48	4.61	851	12	regulation of biological process	-0.28	0.815934	9.53584e+06	6.72065e+06	3.41549e+06	6.10088e+06	5.03e+06	4.10163e+06	9.53584e+06	1.85582e+06	989749	1.26606e+06	2.45017e+06	1.27628e+06
P26151	Fcgr1	High affinity immunoglobulin gamma Fc receptor I OS=Mus musculus OX=10090 GN=Fcgr1 PE=1 SV=1	34.857	6	20	6	44.9	6.09	576	17	cell organization and biogenesis;defense response;regulation of biological process;response to stimulus;transport	-0.82	0.152432	1.41454e+07	8.32068e+06	6.59342e+06	3.7463e+06	5.52593e+06	7.55926e+06	1.41454e+07	2.29764e+06	1.91066e+06	777435	2.69173e+06	2.35217e+06
O70325	Gpx4	Phospholipid hydroperoxide glutathione peroxidase OS=Mus musculus OX=10090 GN=Gpx4 PE=1 SV=4	39.231	7	20	7	22.2	8.46	370	39	cell organization and biogenesis;development;metabolic process;regulation of biological process;response to stimulus	-0.57	0.404135	6.02525e+06	5.13381e+06	7.49083e+06	3.48432e+06	4.23698e+06	4.31494e+06	6.02525e+06	1.41763e+06	2.17071e+06	723069	2.06387e+06	1.34266e+06
P63321	Rala	Ras-related protein Ral-A OS=Mus musculus OX=10090 GN=Rala PE=1 SV=1	28.187	5	20	3	23.5	7.11	515	27	cell division;cell organization and biogenesis;regulation of biological process;response to stimulus;transport	-0.75	0.234104	6.51792e+06	4.20786e+06	2.39658e+06	2.99346e+06	1.77941e+06	2.18497e+06	6.51792e+06	1.16194e+06	694488	621206	866769	679884
Q6ZQM8	Ugt1a7c	UDP-glucuronosyltransferase 1-7C OS=Mus musculus OX=10090 GN=Ugt1a7c PE=1 SV=1	50.222	9	20	9	59.7	8.35	396	20	metabolic process	0.13	0.519398	6.99684e+06	8.36675e+06	4.25301e+06	6.78941e+06	8.17045e+06	5.16254e+06	6.99684e+06	2.31037e+06	1.23245e+06	1.40894e+06	3.97991e+06	1.6064e+06
Q3UH93	Plxnd1	Plexin-D1 OS=Mus musculus OX=10090 GN=Plxnd1 PE=1 SV=1	41.271	11	20	9	211.5	7.11	245	7	cell organization and biogenesis;cellular component movement;development;regulation of biological process;response to stimulus	0.57	0.0880584	3.21407e+06	1.73482e+06	585683	2.90737e+06	3.25907e+06	2.66652e+06	3.21407e+06	479048	169721	603339	1.58752e+06	829726
Q9ES97	Rtn3	Reticulon-3 OS=Mus musculus OX=10090 GN=Rtn3 PE=1 SV=2	62.022	3	20	3	103.8	4.92	570	6	cell death;cell organization and biogenesis;transport	-0.58	0.373567	5.76481e+06	6.18567e+06	8.21637e+06	5.58807e+06	4.92259e+06	3.71572e+06	5.76481e+06	1.70809e+06	2.38096e+06	1.15964e+06	2.39784e+06	1.1562e+06	Acetyl [N-Term]
F6WR04	Ctss	Cathepsin S OS=Mus musculus OX=10090 GN=Ctss PE=1 SV=1	60.694	7	21	7	38.6	7.15	864	33	cell organization and biogenesis;metabolic process;regulation of biological process;response to stimulus	0.7	0.0260521	3.27238e+06	4.67781e+06	2.70645e+06	4.6704e+06	5.70406e+06	4.56158e+06	3.27238e+06	1.29171e+06	784281	969205	2.77851e+06	1.4194e+06
A2API5	Lrp1b	Low-density lipoprotein receptor-related protein 1B OS=Mus musculus OX=10090 GN=Lrp1b PE=1 SV=2	10.032	5	21	1	513.2	5.39	177	1	transport	-0.59	0.465916	2138547	2.02199e+06	1.63957e+06	1.14026e+06	1.2543e+06	1.4176e+06	2138547	558344	475118	236628	610981	441107
Q62167	Ddx3x	ATP-dependent RNA helicase DDX3X OS=Mus musculus OX=10090 GN=Ddx3x PE=1 SV=3	61.257	12	21	11	73.1	7.18	443	20	cell death;cell organization and biogenesis;defense response;metabolic process;regulation of biological process;response to stimulus	-0.86	0.14193	7.13442e+06	2.23287e+06	4.47094e+06	1.37623e+06	2.16533e+06	2.2559e+06	7.13442e+06	616576	1.2956e+06	285596	1.05475e+06	701954
P61979	Hnrnpk	Heterogeneous nuclear ribonucleoprotein K OS=Mus musculus OX=10090 GN=Hnrnpk PE=1 SV=1	44.731	6	21	6	50.9	5.54	642	17	metabolic process;regulation of biological process;response to stimulus	-0.79	0.179051	4.65402e+06	3.01031e+06	5.2739e+06	1.91775e+06	2.34377e+06	2.89087e+06	4.65402e+06	831256	1.52828e+06	397972	1.14167e+06	899535
Q3THE2	Myl12b	Myosin regulatory light chain 12B OS=Mus musculus OX=10090 GN=Myl12b PE=1 SV=2	42.172	6	21	1	19.8	4.84	624	40	regulation of biological process	-0.42	0.563712	2.71262e+07	1.93195e+07	1.73022e+07	1.37465e+07	1.63017e+07	1.53702e+07	2.71262e+07	5.33482e+06	5.01389e+06	2.85269e+06	7.94074e+06	4.78267e+06
Q7TPR4	Actn1	Alpha-actinin-1 OS=Mus musculus OX=10090 GN=Actn1 PE=1 SV=1	56.181	7	21	4	103	5.38	586	11	cell differentiation;cell organization and biogenesis;regulation of biological process	-0.29	0.940913	794626	405791	1.29449e+06	593969	674481	806617	794626	112054	375121	123261	328546	250990
P09528	Fth1	Ferritin heavy chain OS=Mus musculus OX=10090 GN=Fth1 PE=1 SV=2	36.766	7	21	7	21.1	5.88	288	52	cellular homeostasis;metabolic process;regulation of biological process;response to stimulus;transport	-0.95	0.0731626	7991398	6.81845e+06	6.14149e+06	5.82349e+06	3.50159e+06	3.54209e+06	7991398	1.88282e+06	1.7797e+06	1.20849e+06	1.70566e+06	1.10217e+06	Acetyl [N-Term]
Q9QUJ7	Acsl4	Long-chain-fatty-acid--CoA ligase 4 OS=Mus musculus OX=10090 GN=Acsl4 PE=1 SV=2	52.9	9	21	9	79	8.28	647	17	cell differentiation;metabolic process;regulation of biological process;response to stimulus;transport	-0.32	0.813328	5.79815e+06	4.08217e+06	2.68657e+06	3.5015e+06	4.365e+06	2.75138e+06	5.79815e+06	1.12724e+06	778522	726635	2.12623e+06	856132
Q3UDW8	Hgsnat	Heparan-alpha-glucosaminide N-acetyltransferase OS=Mus musculus OX=10090 GN=Hgsnat PE=1 SV=2	28.437	6	21	6	72.5	8.27	749	10	cell organization and biogenesis;transport	-0.05	0.803901	5.42875e+06	8.27109e+06	7.47523e+06	6.91592e+06	7.37317e+06	5.63856e+06	5.42875e+06	2.28395e+06	2.16619e+06	1.4352e+06	3.59154e+06	1.75452e+06
Q61335	Bcap31	B-cell receptor-associated protein 31 OS=Mus musculus OX=10090 GN=Bcap31 PE=1 SV=4	54.771	8	21	8	27.9	8.7	307	26	cell death;cellular homeostasis;regulation of biological process;response to stimulus;transport	0.36	0.1972	7.64864e+06	2.12384e+06	1.32421e+06	3.6695e+06	5.67069e+06	2.5475e+06	7.64864e+06	586471	383733	761498	2.76225e+06	792691
P0C0S6	H2afz	Histone H2A.Z OS=Mus musculus OX=10090 GN=H2afz PE=1 SV=2	10.29	3	21	1	13.5	10.58	282	20	development;regulation of biological process;response to stimulus	0.11	0.553335	86827587	1.33621e+08	7.04345e+07	7.44752e+07	1.71567e+08	7.56914e+07	86827587	3.68977e+07	2.04107e+07	1.54551e+07	83571926	23552453
O35350	Capn1	Calpain-1 catalytic subunit OS=Mus musculus OX=10090 GN=Capn1 PE=1 SV=1	34.162	9	21	9	82.1	5.87	492	12	metabolic process;regulation of biological process	-0.57	0.387978	4.65951e+06	4.53023e+06	6.35003e+06	3.67707e+06	3.42785e+06	4.61713e+06	4.65951e+06	1.25096e+06	1.84013e+06	763067	1.66974e+06	1.43668e+06
Q60631	Grb2	Growth factor receptor-bound protein 2 OS=Mus musculus OX=10090 GN=Grb2 PE=1 SV=1	32.149	7	21	7	25.2	6.32	412	35	cell differentiation;cell organization and biogenesis;cellular component movement;defense response;metabolic process;regulation of biological process;response to stimulus;transport	-0.19	0.946474	8.38494e+06	4.55808e+06	3.92339e+06	4.80214e+06	3.91018e+06	4.28763e+06	8.38494e+06	1.25865e+06	1.13693e+06	996543	1.90469e+06	1.33416e+06
P15535	B4galt1	Beta-1,4-galactosyltransferase 1 OS=Mus musculus OX=10090 GN=B4galt1 PE=1 SV=1	22.526	5	21	5	44.4	9.38	366	14	cell organization and biogenesis;cellular component movement;defense response;metabolic process;regulation of biological process;response to stimulus	0.18	0.350628	2.41989e+06	3.60785e+06	4.64859e+06	2.75874e+06	4.55262e+06	5.30429e+06	2.41989e+06	996258	1.34708e+06	572495	2.21763e+06	1.65051e+06
P29416	Hexa	Beta-hexosaminidase subunit alpha OS=Mus musculus OX=10090 GN=Hexa PE=1 SV=2	27.187	6	21	6	60.6	6.54	494	13	cell organization and biogenesis;metabolic process;regulation of biological process;reproduction;response to stimulus	0.4	0.134015	4.50944e+06	4.88721e+06	3.93206e+06	5.36107e+06	6.63064e+06	4.58482e+06	4.50944e+06	1.34954e+06	1.13944e+06	1.11253e+06	3.22985e+06	1.42663e+06
Q8BVQ9	Psmc2	26S proteasome regulatory subunit 7 OS=Mus musculus OX=10090 GN=Psmc2 PE=1 SV=1	56.191	11	21	11	52.8	6.28	462	27	cell differentiation;metabolic process;regulation of biological process	-0.82	0.137305	5.35381e+06	3.85338e+06	6.85648e+06	2.1504e+06	3.15169e+06	3.31454e+06	5.35381e+06	1.06406e+06	1.98689e+06	446253	1.53522e+06	1.03137e+06
O54962	Banf1	Barrier-to-autointegration factor OS=Mus musculus OX=10090 GN=Banf1 PE=1 SV=1	79.851	4	22	4	10.1	6.09	645	43	metabolic process;regulation of biological process	-0.06	0.825524	2.78381e+07	1.19035e+07	7.99875e+06	1.59723e+07	1.71229e+07	1.46891e+07	2.78381e+07	3.287e+06	2.3179e+06	3.31458e+06	8.34074e+06	4.57072e+06	Acetyl [N-Term]
Q3TCU5	Tapbp	Tapasin OS=Mus musculus OX=10090 GN=Tapbp PE=1 SV=1	16.918	6	22	6	49.8	8.5	380	13	cell organization and biogenesis;defense response;metabolic process;regulation of biological process;response to stimulus	0.34	0.27411	6.17357e+06	6.65944e+06	4.99351e+06	4.73168e+06	9.20665e+06	8.64509e+06	6.17357e+06	1.83892e+06	1.44703e+06	981921	4.48465e+06	2.69004e+06
Q61462	Cyba	Cytochrome b-245 light chain OS=Mus musculus OX=10090 GN=Cyba PE=1 SV=3	34.441	5	22	5	20.7	9.23	250	35	cell organization and biogenesis;cellular homeostasis;defense response;metabolic process;regulation of biological process;response to stimulus;transport	-0.14	0.920698	1.6049e+07	5.82319e+06	4.94813e+06	7.79889e+06	7.83646e+06	4.08761e+06	1.6049e+07	1.60799e+06	1.43388e+06	1.61843e+06	3.81722e+06	1.27192e+06
P24638	Acp2	Lysosomal acid phosphatase OS=Mus musculus OX=10090 GN=Acp2 PE=1 SV=2	18.112	5	22	5	48.5	7.02	375	13	cell death;cell organization and biogenesis;metabolic process;response to stimulus	0.17	0.348843	3.42227e+06	4.01549e+06	3.46182e+06	3.82279e+06	5.13348e+06	3.8768e+06	3.42227e+06	1.10882e+06	1.00318e+06	793309	2.50057e+06	1.20632e+06
P84099	Rpl19; Rpl19-ps11	60S ribosomal protein L19 OS=Mus musculus OX=10090 GN=Rpl19 PE=1 SV=1	57.142	6	22	6	23.5	11.47	959	23	metabolic process	-0.39	0.630917	2.85155e+07	7.2162e+06	5.11148e+06	7.54637e+06	5.93389e+06	4.07904e+06	2.85155e+07	1.99266e+06	1.48122e+06	1.56603e+06	2890459	1.26925e+06
P49182	Serpind1	Heparin cofactor 2 OS=Mus musculus OX=10090 GN=Serpind1 PE=1 SV=1	27.923	2	22	2	54.5	7.34	401	4	coagulation;regulation of biological process	0.17	0.476469	6.30183e+06	1.23627e+07	1.30582e+07	1.34188e+07	1.33463e+07	1.20065e+07	6.30183e+06	3.41379e+06	3.78403e+06	2.78469e+06	6.50114e+06	3.73598e+06
P27512	Cd40	Tumor necrosis factor receptor superfamily member 5 OS=Mus musculus OX=10090 GN=Cd40 PE=1 SV=3	66.527	8	22	8	32.1	6.74	736	43	cellular homeostasis;defense response;regulation of biological process;response to stimulus	0.74	0.0620347	1.95872e+06	1.14729e+06	448941	2.1835e+06	2.94588e+06	2.28812e+06	1.95872e+06	316807	130095	453121	1.43497e+06	711982
Q9D1R9	Rpl34-ps1; Rpl34; Gm4705	60S ribosomal protein L34 OS=Mus musculus OX=10090 GN=Rpl34 PE=1 SV=2	18.955	6	22	6	13.3	11.47	291	37	metabolic process	-0.69	0.247026	55290049	7.78503e+06	7.51651e+06	8.94652e+06	8.24823e+06	4.54557e+06	55290049	2.14973e+06	2.17816e+06	1.85659e+06	4.0178e+06	1.41442e+06
D4AFX7	Dnajc13	DnaJ heat shock protein family (Hsp40) member C13 OS=Mus musculus OX=10090 GN=Dnajc13 PE=1 SV=1	117.559	18	22	18	254.9	6.77	712	9	cell differentiation;cell organization and biogenesis;regulation of biological process;transport	-0.74	0.27426	6.48337e+06	2.39776e+06	2.78184e+06	890647	2.42343e+06	2.34193e+06	6.48337e+06	662110	806129	184828	1.18048e+06	728723
Q8BTS0	Ddx5	DEAD (Asp-Glu-Ala-Asp) box polypeptide 5 OS=Mus musculus OX=10090 GN=Ddx5 PE=1 SV=1	51.606	14	22	10	69.2	8.92	394	23	cell differentiation;cell organization and biogenesis;metabolic process;regulation of biological process;response to stimulus	-1.11	0.0385976	7.61633e+06	3.9308e+06	9.09262e+06	2.09625e+06	3.38539e+06	3.44317e+06	7.61633e+06	1.08544e+06	2.63488e+06	435014	1.64906e+06	1.07139e+06
Q6R5N8	Tlr13	Toll-like receptor 13 OS=Mus musculus OX=10090 GN=Tlr13 PE=1 SV=1	33.358	7	22	7	114.4	8.63	579	7	defense response;regulation of biological process;response to stimulus	-0.37	0.72225	4.95862e+06	4.62757e+06	3.74599e+06	2.0076e+06	3.91768e+06	3.05568e+06	4.95862e+06	1.27784e+06	1.08552e+06	416618	1.90834e+06	950819
P14206	Rpsa; LOC100045332; LOC100505031; LOC102642689	40S ribosomal protein SA OS=Mus musculus OX=10090 GN=Rpsa PE=1 SV=4	62.955	7	23	7	32.8	4.87	940	31	cell differentiation;cell organization and biogenesis;metabolic process;transport	-0.56	0.386597	8.72109e+06	2.9767e+06	5.55208e+06	2.29733e+06	4.04453e+06	4.05152e+06	8.72109e+06	821976	1.6089e+06	476743	1.97013e+06	1.26069e+06	Acetyl [N-Term]
A0A1B0GR11		Transaldolase OS=Mus musculus OX=10090 GN=Taldo1 PE=1 SV=1	35.511	8	23	8	42.1	7.02	742	20	metabolic process	-1.08	0.0435467	7154476	4.98824e+06	1.63763e+07	2.8001e+06	4.25222e+06	4.00039e+06	7154476	1.37744e+06	4.74558e+06	581079	2.0713e+06	1.24478e+06
P62830	Rpl23; LOC100044627; LOC100862455	60S ribosomal protein L23 OS=Mus musculus OX=10090 GN=Rpl23 PE=1 SV=1	52.691	4	23	4	14.9	10.51	961	36	cell organization and biogenesis;metabolic process;regulation of biological process;response to stimulus	-0.26	0.840005	10399710	3.69958e+06	5.98651e+06	4.06819e+06	4.76479e+06	6.19952e+06	10399710	1.02159e+06	1.73479e+06	844233	2.32098e+06	1.92907e+06
Q9WVA4	Tagln2	Transgelin-2 OS=Mus musculus OX=10090 GN=Tagln2 PE=1 SV=4	49.323	8	23	8	22.4	8.24	502	45	cell differentiation	-0.69	0.263081	8.45764e+06	5.22933e+06	4.16875e+06	2.83906e+06	3.13968e+06	2.36469e+06	8.45764e+06	1.44401e+06	1.20803e+06	589164	1.52937e+06	735806
Q8VEK3	Hnrnpu	Heterogeneous nuclear ribonucleoprotein U OS=Mus musculus OX=10090 GN=Hnrnpu PE=1 SV=1	60.942	10	23	10	87.9	6.24	520	18	cell differentiation;metabolic process;regulation of biological process;response to stimulus	-1.01	0.062039	4.2877e+06	7.4489e+06	1.9932e+07	2.66089e+06	3.23635e+06	4.91294e+06	4.2877e+06	2.05691e+06	5.77594e+06	552190	1.57646e+06	1.52873e+06
Q8BVE3	Atp6v1h	V-type proton ATPase subunit H OS=Mus musculus OX=10090 GN=Atp6v1h PE=1 SV=1	40.281	7	23	7	55.8	6.61	835	17	cellular homeostasis;transport	0.04	0.529447	2.3567e+06	2.43976e+06	2.71411e+06	2.87502e+06	3.49815e+06	3.26008e+06	2.3567e+06	673708	786503	596626	1.70399e+06	1.01442e+06
Q3UXS0	Scamp3	Secretory carrier-associated membrane protein OS=Mus musculus OX=10090 GN=Scamp3 PE=1 SV=1	52.718	5	23	5	38.6	7.64	1032	21	response to stimulus;transport	-0.46	0.561273	6.36853e+06	4.82693e+06	5.13368e+06	3.5725e+06	4.65974e+06	4.21339e+06	6.36853e+06	1.33289e+06	1.48765e+06	741368	2.26981e+06	1.31106e+06
Q9EPK2	Rp2h; Rp2	Protein XRP2 OS=Mus musculus OX=10090 GN=Rp2 PE=1 SV=3	21.501	5	23	5	39.4	5.24	540	14	cell organization and biogenesis;metabolic process;regulation of biological process;transport	-0.24	0.980511	1.13332e+07	5.04618e+06	3.07644e+06	4.32268e+06	4.65474e+06	3.37862e+06	1.13332e+07	1.39344e+06	891500	897045	2.26737e+06	1.0513e+06
P35456	Plaur	Urokinase plasminogen activator surface receptor OS=Mus musculus OX=10090 GN=Plaur PE=1 SV=1	41.117	4	23	4	35.4	6.83	965	17	cell differentiation;metabolic process;regulation of biological process;response to stimulus	0.1	0.540569	6.0804e+06	7.08631e+06	3.34238e+06	7.29042e+06	5.40164e+06	4.46173e+06	6.0804e+06	1.95679e+06	968563	1.51291e+06	2.63119e+06	1.38833e+06
Q9WV54	Asah1	Acid ceramidase OS=Mus musculus OX=10090 GN=Asah1 PE=1 SV=1	17.271	4	23	4	44.6	8.46	477	10	metabolic process;response to stimulus	0.02	0.690333	3.82553e+07	7.30818e+07	8.03667e+07	9.10782e+07	7.30314e+07	9.20428e+07	3.82553e+07	2.01805e+07	2.32889e+07	1.89006e+07	3.55743e+07	2.86404e+07
Q6ZWZ4	Rpl36	60S ribosomal protein L36 OS=Mus musculus OX=10090 GN=Rpl36 PE=1 SV=1	41.623	5	23	5	12.2	11.59	414	30	metabolic process	-0.73	0.216369	7.37639e+07	1.35382e+07	1.01093e+07	1.43078e+07	1.24824e+07	7.58271e+06	7.37639e+07	3.73839e+06	2.9295e+06	2.96916e+06	6.08031e+06	2.35947e+06
Q792Z1	Try10	MCG140784 OS=Mus musculus OX=10090 GN=Try10 PE=1 SV=1	23.699	3	24	3	26.2	5.83	212	19	metabolic process	1.05	0.00222447	899169	2.0819e+06	3.13285e+06	4.7201e+06	2.74443e+06	4.31895e+06	899169	574888	907845	979519	1.33684e+06	1.3439e+06
Q9DBG6	Rpn2	Dolichyl-diphosphooligosaccharide--protein glycosyltransferase subunit 2 OS=Mus musculus OX=10090 GN=Rpn2 PE=1 SV=1	81.326	7	24	7	69	5.81	1081	20	metabolic process;response to stimulus	0.62	0.0876749	4.85184e+06	6.5814e+06	5.60878e+06	5.74815e+06	1.20187e+07	1.0617e+07	4.85184e+06	1.81736e+06	1.62533e+06	1.19286e+06	5.85444e+06	3.30363e+06
Q8C845	Efhd2	EF-hand domain-containing protein D2 OS=Mus musculus OX=10090 GN=Efhd2 PE=1 SV=1	59.072	6	24	6	26.8	5.14	622	28		-0.44	0.579217	4.60967e+06	3.99756e+06	6.29017e+06	4.34766e+06	3.57528e+06	3.62421e+06	4.60967e+06	1.10387e+06	1.82278e+06	902229	1.74155e+06	1.12773e+06
Q9Z257	P2rx4	P2X purinoceptor OS=Mus musculus OX=10090 GN=P2rx4 PE=1 SV=1	36.558	7	24	7	43.5	7.99	561	20	cell organization and biogenesis;metabolic process;regulation of biological process;response to stimulus;transport	-0.08	0.860211	6.84969e+06	9.09085e+06	6.95599e+06	5.94146e+06	8.7852e+06	5.98214e+06	6.84969e+06	2.51032e+06	2.01573e+06	1.23298e+06	4.27936e+06	1.86143e+06
D3YZZ5	Tmed7	Transmembrane p24-trafficking protein 7 OS=Mus musculus OX=10090 GN=Tmed7 PE=1 SV=1	62.177	7	24	7	25.2	6.89	808	40	transport	-0.01	0.747729	1.35591e+07	9.39669e+06	8.85662e+06	7.22664e+06	1.13267e+07	1.06219e+07	1.35591e+07	2.59477e+06	2.5665e+06	1.49968e+06	5.51734e+06	3.30516e+06
P70452	Stx4a	Syntaxin-4 OS=Mus musculus OX=10090 GN=Stx4 PE=1 SV=1	49.743	7	24	7	34.1	6.14	788	27	cell organization and biogenesis;regulation of biological process;response to stimulus;transport	-0.46	0.540714	1.03048e+07	6.9472e+06	4.511e+06	5.39716e+06	5.67728e+06	4.3377e+06	1.03048e+07	1.91838e+06	1.30721e+06	1.12002e+06	2.76546e+06	1.34974e+06
P61358	Rpl27; LOC108167922	60S ribosomal protein L27 OS=Mus musculus OX=10090 GN=Rpl27 PE=1 SV=2	46.546	5	24	5	15.8	10.56	378	43	metabolic process	-0.57	0.375427	8.01764e+07	1.13851e+07	1.49917e+07	1.04159e+07	1.08534e+07	9.01354e+06	8.01764e+07	3.14383e+06	4.34433e+06	2.16152e+06	5.28682e+06	2.80469e+06
P51660	Hsd17b4	Peroxisomal multifunctional enzyme type 2 OS=Mus musculus OX=10090 GN=Hsd17b4 PE=1 SV=3	38.367	9	24	9	79.4	8.57	427	14	cell differentiation;metabolic process	1.09	0.00211765	2.21505e+06	3.90724e+06	2.45703e+06	4.96038e+06	7.06351e+06	5.91822e+06	2.21505e+06	1.07893e+06	712006	1.02938e+06	3.44071e+06	1.84154e+06
P34960	Mmp12	Macrophage metalloelastase OS=Mus musculus OX=10090 GN=Mmp12 PE=1 SV=3	34.77	9	24	9	54.9	9.01	396	17	cellular component movement;metabolic process;regulation of biological process;response to stimulus;transport	1.72	2.29329e-06	524226	2.03661e+06	1.1503e+06	4.06782e+06	4.31408e+06	6.37156e+06	524226	562383	333336	844156	2.10143e+06	1.9826e+06
Q3TML0	Pdia6	Protein disulfide-isomerase A6 OS=Mus musculus OX=10090 GN=Pdia6 PE=1 SV=1	61.868	6	24	6	48.7	5.19	829	20	cellular homeostasis;metabolic process;regulation of biological process;response to stimulus;transport	0.15	0.492298	1.11035e+07	7.93061e+06	7.05189e+06	6.25922e+06	9.26916e+06	6.48759e+06	1.11035e+07	2.18993e+06	2.04352e+06	1.29892e+06	4.5151e+06	2.01871e+06
Q9DB34	Chmp2a	Charged multivesicular body protein 2a OS=Mus musculus OX=10090 GN=Chmp2a PE=1 SV=1	36.872	8	24	8	25.1	5.97	601	30	cell organization and biogenesis;regulation of biological process;transport	-0.23	0.970812	8.66566e+06	5.0211e+06	3.28186e+06	5.85173e+06	4.604e+06	4.06296e+06	8.66566e+06	1.38651e+06	951027	1.21435e+06	2.24265e+06	1.26425e+06
Q9JKR6	Hyou1	Hypoxia up-regulated protein 1 OS=Mus musculus OX=10090 GN=Hyou1 PE=1 SV=1	52.631	9	24	9	111.1	5.19	416	12	regulation of biological process;response to stimulus;transport	0.14	0.399526	3.6421e+06	2.94885e+06	3.02569e+06	3.02217e+06	3.93424e+06	4.25362e+06	3.6421e+06	814287	876792	627162	1.91641e+06	1.32357e+06
Q922Q8	Lrrc59	Leucine-rich repeat-containing protein 59 OS=Mus musculus OX=10090 GN=Lrrc59 PE=1 SV=1	41.324	6	24	6	34.9	9.52	643	28		0.66	0.0366605	2.76626e+06	2.56629e+06	3.43343e+06	2.46871e+06	5.93595e+06	5.94549e+06	2.76626e+06	708646	994950	512309	2.89146e+06	1.85002e+06
P20060	Hexb	Beta-hexosaminidase subunit beta OS=Mus musculus OX=10090 GN=Hexb PE=1 SV=2	44.156	7	25	7	61.1	8.12	428	16	cell organization and biogenesis;cellular component movement;cellular homeostasis;metabolic process;regulation of biological process;reproduction;response to stimulus	0.22	0.411988	6.0032e+06	9.25081e+06	6.01111e+06	8.09912e+06	9.67091e+06	6.45948e+06	6.0032e+06	2.55449e+06	1.74192e+06	1.68074e+06	4.7108e+06	2.00996e+06
P47877	Igfbp2	Insulin-like growth factor-binding protein 2 OS=Mus musculus OX=10090 GN=Igfbp2 PE=2 SV=2	29.305	3	25	3	32.8	7.64	1092	13	regulation of biological process;response to stimulus	0.11	0.562629	5.59628e+06	1.30671e+07	1.00815e+07	1.10724e+07	8.11367e+06	1.14084e+07	5.59628e+06	3.60831e+06	2.92146e+06	2.29775e+06	3.95225e+06	3.5499e+06
Q02257	Jup	Junction plakoglobin OS=Mus musculus OX=10090 GN=Jup PE=1 SV=3	51.353	10	25	10	81.7	6.14	543	16	cell organization and biogenesis;cellular component movement;regulation of biological process;response to stimulus	3.16	7.03881e-14	158701	794756	111361	6.36608e+06	5.8304e+06	4.1901e+06	158701	219461	32270.4	1.32109e+06	2.84005e+06	1.30381e+06
Q80ZJ1	Rap2a	Ras-related protein Rap-2a OS=Mus musculus OX=10090 GN=Rap2a PE=1 SV=2	34.603	6	25	3	20.6	4.82	729	37	cell organization and biogenesis;regulation of biological process;response to stimulus	-0.49	0.466549	2.2974e+07	1.71424e+07	1.24053e+07	1.16163e+07	1.41714e+07	1.2776e+07	2.2974e+07	4.73365e+06	3.59483e+06	2.41063e+06	6.90304e+06	3.97545e+06
P51881	Slc25a5	ADP/ATP translocase 2 OS=Mus musculus OX=10090 GN=Slc25a5 PE=1 SV=3	21.951	7	25	3	32.9	9.73	365	21	cell organization and biogenesis;regulation of biological process;transport	0.37	0.248185	5.47991e+06	8.72013e+06	7.56727e+06	6.02807e+06	1.32062e+07	8.83916e+06	5.47991e+06	2.40795e+06	2.19286e+06	1.25095e+06	6.43288e+06	2.75043e+06
Q8BH43	Wasf2	Wiskott-Aldrich syndrome protein family member 2 OS=Mus musculus OX=10090 GN=Wasf2 PE=1 SV=1	58.6	8	25	8	54	5.53	917	16	cell organization and biogenesis;cellular component movement;regulation of biological process;response to stimulus;transport	-0.37	0.646599	1.57835e+07	7.3162e+06	4.00996e+06	7.58543e+06	6.53342e+06	5.29026e+06	1.57835e+07	2.02027e+06	1.16202e+06	1.57413e+06	3.1825e+06	1.64614e+06
P14152	Mdh1	Malate dehydrogenase, cytoplasmic OS=Mus musculus OX=10090 GN=Mdh1 PE=1 SV=3	54.441	5	25	5	36.5	6.58	915	22	metabolic process	-0.72	0.222932	7.73022e+06	3.52027e+06	5.36946e+06	3.00382e+06	3.59262e+06	3.16371e+06	7.73022e+06	972075	1.55598e+06	623355	1.75e+06	984432
Q3UW53	Fam129a	Protein Niban OS=Mus musculus OX=10090 GN=Fam129a PE=1 SV=2	52.418	12	25	12	102.6	4.78	383	15	regulation of biological process;response to stimulus	-0.29	0.768062	1.29494e+07	1.2233e+07	1.61768e+07	1.56044e+07	1.31592e+07	1.26117e+07	1.29494e+07	3.37798e+06	4.68775e+06	3.23824e+06	6.40999e+06	3.92432e+06
P10833	Rras	Ras-related protein R-Ras OS=Mus musculus OX=10090 GN=Rras PE=1 SV=1	72.346	8	25	8	23.7	6.79	526	44	cell differentiation;regulation of biological process;response to stimulus	-0.42	0.598857	1.59794e+07	6.4173e+06	4.96303e+06	5.1521e+06	6.62505e+06	5.27564e+06	1.59794e+07	1.77205e+06	1.4382e+06	1.06917e+06	3.22713e+06	1.64159e+06
P61161	Actr2	Actin-related protein 2 OS=Mus musculus OX=10090 GN=Actr2 PE=1 SV=1	90.268	10	25	10	44.7	6.74	784	27	cell division;cell organization and biogenesis;cellular component movement;regulation of biological process;response to stimulus;transport	-0.65	0.288455	3.44219e+07	9.67471e+06	1.34935e+07	8.18335e+06	1.13582e+07	9.28555e+06	3.44219e+07	2.67154e+06	3.91019e+06	1.69821e+06	5.53269e+06	2.88933e+06
Q9CQD1	Rab5a	Ras-related protein Rab-5A OS=Mus musculus OX=10090 GN=Rab5a PE=1 SV=1	48.833	6	25	3	23.6	8.15	694	35	cell organization and biogenesis;metabolic process;regulation of biological process;response to stimulus;transport	0.1	0.515537	1.42496e+06	843785	1.04748e+06	1.29723e+06	941975	918000	1.42496e+06	233000	303543	269202	458845	285649
Q99104	Myo5a	Unconventional myosin-Va OS=Mus musculus OX=10090 GN=Myo5a PE=1 SV=2	124.098	23	25	22	215.4	8.63	634	15	cell communication;cell differentiation;cell organization and biogenesis;cellular component movement;metabolic process;regulation of biological process;response to stimulus;transport	-0.52	0.510421	1.04906e+07	3.51157e+06	3.30745e+06	2.55657e+06	3.99752e+06	2.7903e+06	1.04906e+07	969672	958441	530541	1.94723e+06	868241
E9Q557	Dsp	Desmoplakin OS=Mus musculus OX=10090 GN=Dsp PE=1 SV=1	61.366	16	25	16	332.7	6.8	357	5	cell differentiation;cell organization and biogenesis;metabolic process;regulation of biological process;response to stimulus	2.48	2.84511e-10	401968	914573	177356	9.10255e+06	6.79294e+06	4.83272e+06	401968	252547	51394.8	1.88897e+06	3.30891e+06	1.50377e+06
E9PYK0	Unc93b1	Protein unc-93 homolog B1 OS=Mus musculus OX=10090 GN=Unc93b1 PE=1 SV=1	66.789	6	25	6	69.3	6.06	784	13	cell organization and biogenesis;defense response;regulation of biological process;response to stimulus;transport	-0.35	0.691482	9.28229e+06	8.95335e+06	6.15052e+06	3.36906e+06	5.00872e+06	3.81744e+06	9.28229e+06	2.47235e+06	1.78231e+06	699149	2.4398e+06	1.18785e+06
Q8BP67	Rpl24	60S ribosomal protein L24 OS=Mus musculus OX=10090 GN=Rpl24 PE=1 SV=2	28.275	6	26	6	17.8	11.25	699	32	cell organization and biogenesis;cellular component movement;metabolic process;regulation of biological process	-0.62	0.314561	5.45282e+07	1.31144e+07	1.33557e+07	1.17404e+07	1.23243e+07	1.0246e+07	5.45282e+07	3.62135e+06	3.87026e+06	2.43637e+06	6.00331e+06	3.18819e+06
P51410	Rpl9	60S ribosomal protein L9 OS=Mus musculus OX=10090 GN=Rpl9 PE=2 SV=2	54.227	7	26	7	21.9	9.95	801	39	metabolic process	-0.26	0.870597	1.99437e+07	4.37489e+06	5.49909e+06	4.49481e+06	4.69153e+06	5.24714e+06	1.99437e+07	1.20807e+06	1.59354e+06	932766	2.28529e+06	1.63272e+06
P40237	Cd82	CD82 antigen OS=Mus musculus OX=10090 GN=Cd82 PE=1 SV=1	34.406	4	26	4	29.6	5.02	886	16	regulation of biological process;response to stimulus	0	0.72635	4.32875e+07	4.95705e+07	2.46307e+07	4.81128e+07	3.62901e+07	2.96184e+07	4.32875e+07	1.36882e+07	7.13756e+06	9.98441e+06	1.76773e+07	9.21619e+06
Q8BH24	Tm9sf4	Transmembrane 9 superfamily member 4 OS=Mus musculus OX=10090 GN=Tm9sf4 PE=1 SV=1	37.937	7	26	7	74.6	7.23	768	11	cell organization and biogenesis;cellular homeostasis;regulation of biological process;response to stimulus;transport	-0.47	0.499836	5.82611e+06	5.92649e+06	8.41159e+06	3.74317e+06	5.58938e+06	5.15554e+06	5.82611e+06	1.63652e+06	2.43753e+06	776784	2.72264e+06	1.60422e+06
O35114	Scarb2	Lysosome membrane protein 2 OS=Mus musculus OX=10090 GN=Scarb2 PE=1 SV=3	34.998	7	26	7	54	5.1	545	16	regulation of biological process;transport	-0.53	0.421919	6.51755e+06	9.67273e+06	8.15089e+06	3.75357e+06	7.85464e+06	5.81579e+06	6.51755e+06	2.67099e+06	2.36199e+06	778944	3.82608e+06	1.80967e+06
P09041	Pgk2	Phosphoglycerate kinase 2 OS=Mus musculus OX=10090 GN=Pgk2 PE=1 SV=4	44.743	5	26	1	44.8	6.8	644	14	cellular component movement;metabolic process	0.22	0.3101	1.10869e+06	1.8821e+06	2.22822e+06	1.90922e+06	2.09608e+06	2.59836e+06	1.10869e+06	519717	645699	396203	1.02102e+06	808518
P12265	Gusb	Beta-glucuronidase OS=Mus musculus OX=10090 GN=Gusb PE=1 SV=2	62.37	10	26	10	74.1	6.7	541	19	metabolic process	0	0.719195	8.11642e+06	8.77331e+06	5.5291e+06	8.41797e+06	9.02291e+06	5.62108e+06	8.11642e+06	2.42263e+06	1.60224e+06	1.7469e+06	4.39515e+06	1.74908e+06
P48678	Lmna	Prelamin-A/C OS=Mus musculus OX=10090 GN=Lmna PE=1 SV=2	61.406	11	26	11	74.2	6.98	606	18	cell organization and biogenesis;regulation of biological process;response to stimulus;transport	-0.43	0.593546	790273	6.88785e+06	1.02579e+07	4.75789e+06	4.68246e+06	4.63937e+06	790273	1.90199e+06	2.97256e+06	987361	2.28087e+06	1.44361e+06
Q6R0H7	Gnas	Guanine nucleotide-binding protein G(s) subunit alpha isoforms XLas OS=Mus musculus OX=10090 GN=Gnas PE=1 SV=1	46.459	7	26	6	121.4	4.81	880	8	metabolic process;regulation of biological process;response to stimulus	-0.08	0.727945	1.01435e+07	4.64017e+06	2.96897e+06	4.54396e+06	4.58823e+06	4.29279e+06	1.01435e+07	1.28132e+06	860356	942965	2.23497e+06	1.33576e+06
Q8BFR4	Gns	N-acetylglucosamine-6-sulfatase OS=Mus musculus OX=10090 GN=Gns PE=1 SV=1	54.904	8	26	8	61.1	8.24	674	19	metabolic process	-0.1	0.826528	6.08801e+06	7.34915e+06	4.25571e+06	5.6885e+06	6.64119e+06	4.1558e+06	6.08801e+06	2.02937e+06	1.23323e+06	1.18048e+06	3.23499e+06	1.29314e+06
O09167	Rpl21	60S ribosomal protein L21 OS=Mus musculus OX=10090 GN=Rpl21 PE=1 SV=3	37.828	5	27	5	18.6	10.49	593	28	metabolic process	-0.43	0.549879	3.64145e+07	6.75969e+06	8.94437e+06	6.87689e+06	9.22415e+06	7.71818e+06	3.64145e+07	1.8666e+06	2.59193e+06	1.4271e+06	4.49318e+06	2.40162e+06
Q9R0G6	Comp	Cartilage oligomeric matrix protein OS=Mus musculus OX=10090 GN=Comp PE=1 SV=2	62.676	6	27	5	82.3	4.64	1337	11	cell death;cell organization and biogenesis;regulation of biological process	0.04	0.537607	2.34228e+06	5.33232e+06	4.02791e+06	4.32492e+06	2.60644e+06	3.78189e+06	2.34228e+06	1.47245e+06	1.16722e+06	897510	1.26962e+06	1.17679e+06
P23492	Pnp	Purine nucleoside phosphorylase OS=Mus musculus OX=10090 GN=Pnp PE=1 SV=2	104.689	10	27	10	32.3	6.16	698	51	cell organization and biogenesis;metabolic process;regulation of biological process;response to stimulus	-0.9	0.109412	1.79755e+07	4.21565e+06	8.50675e+06	2.01573e+06	3.09341e+06	2.85028e+06	1.79755e+07	1.16409e+06	2.46511e+06	418305	1.50683e+06	886906	Acetyl [N-Term]
Q61171	Prdx2	Peroxiredoxin-2 OS=Mus musculus OX=10090 GN=Prdx2 PE=1 SV=3	40.276	8	27	8	21.8	5.41	502	52	cell proliferation;cellular homeostasis;metabolic process;regulation of biological process;response to stimulus	-0.58	0.354492	1.84101e+07	1.07025e+07	1.40331e+07	8.29322e+06	8.68866e+06	8.49812e+06	1.84101e+07	2.95536e+06	4.06654e+06	1.72101e+06	4.23233e+06	2.64431e+06	Acetyl [N-Term]
O70439	Stx7	Syntaxin-7 OS=Mus musculus OX=10090 GN=Stx7 PE=1 SV=3	48.793	6	27	6	29.8	5.78	1200	33	cell organization and biogenesis;regulation of biological process;transport	0.06	0.628704	1.75234e+07	8.67598e+06	5.87014e+06	1.05716e+07	1.01241e+07	7.97672e+06	1.75234e+07	2.39576e+06	1.70106e+06	2.19382e+06	4.93155e+06	2.48207e+06
Q9R0P5	Dstn	Destrin OS=Mus musculus OX=10090 GN=Dstn PE=1 SV=3	24.023	5	27	4	18.5	7.97	456	30	cell organization and biogenesis;cellular component movement;regulation of biological process	-0.69	0.26012	4.03507e+06	3.48943e+06	4.3783e+06	2.47687e+06	2.7366e+06	3.07993e+06	4.03507e+06	963558	1.26876e+06	514002	1.33302e+06	958363	Acetyl [N-Term]
G3X8Y8	Tlr2	Toll-like receptor 2 OS=Mus musculus OX=10090 GN=Tlr2 PE=1 SV=1	62.257	11	27	11	89.4	6.64	738	16	cell organization and biogenesis;defense response;metabolic process;regulation of biological process;response to stimulus;transport	-0.69	0.245887	2.20367e+07	9.79307e+06	5.79992e+06	5.79133e+06	7.26482e+06	5.33565e+06	2.20367e+07	2.70422e+06	1.68072e+06	1.20182e+06	3.53877e+06	1.66026e+06
A0A0R4J0Z1	Pdia4	Protein disulfide-isomerase A4 OS=Mus musculus OX=10090 GN=Pdia4 PE=1 SV=1	59.393	10	27	10	72.3	5.22	1090	21	cellular homeostasis;metabolic process;regulation of biological process;response to stimulus	0.27	0.28532	6.27709e+06	4.18379e+06	3.95975e+06	4.32664e+06	6.37883e+06	6.56954e+06	6.27709e+06	1.1553e+06	1.14747e+06	897867	3.10719e+06	2.0442e+06
Q9CYN9	Atp6ap2	Renin receptor OS=Mus musculus OX=10090 GN=Atp6ap2 PE=1 SV=2	36.987	5	27	5	39.1	5.54	812	15	metabolic process;regulation of biological process	0.49	0.157604	4.73706e+06	1.24835e+07	8.13886e+06	9.82619e+06	1.08268e+07	1.2894e+07	4.73706e+06	3.44714e+06	2.3585e+06	2.03914e+06	5.27387e+06	4.01216e+06
Q9D8U8	Snx5	Sorting nexin-5 OS=Mus musculus OX=10090 GN=Snx5 PE=1 SV=1	53.451	10	27	10	46.8	6.62	366	31	cell organization and biogenesis;transport	-0.65	0.272407	6.55603e+06	4.01045e+06	6.46527e+06	3.43581e+06	3.98366e+06	4.02836e+06	6.55603e+06	1.10743e+06	1.87352e+06	713003	1.94048e+06	1.25348e+06
P10404	Env	MLV-related proviral Env polyprotein OS=Mus musculus OX=10090 PE=1 SV=3	59.79	5	27	5	69.6	7.96	1195	12		1.18	0.00336144	4.92027e+06	8.04153e+06	2.83645e+06	2.39559e+07	1.03671e+07	5.73083e+06	4.92027e+06	2.22056e+06	821954	4.97134e+06	5.04994e+06	1.78323e+06
Q91Z67	Srgap2	SLIT-ROBO Rho GTPase-activating protein 2 OS=Mus musculus OX=10090 GN=Srgap2 PE=1 SV=2	95.885	12	27	12	120.7	6.64	878	17	cell organization and biogenesis;regulation of biological process;response to stimulus	-0.05	0.805491	8.09595e+06	8.06711e+06	2.66548e+06	7.468e+06	6.25295e+06	3.76953e+06	8.09595e+06	2.22762e+06	772411	1.54977e+06	3.04588e+06	1.17294e+06
O09117	Sypl	Synaptophysin-like protein 1 OS=Mus musculus OX=10090 GN=Sypl1 PE=1 SV=2	35.946	3	27	2	28.9	8.79	513	23	transport	-0.35	0.716435	8.81542e+06	6.6568e+06	5.54831e+06	3.86449e+06	6.44677e+06	5.22754e+06	8.81542e+06	1.83818e+06	1.60781e+06	801961	3.14029e+06	1.62662e+06
P61021	Rab5b	Ras-related protein Rab-5B OS=Mus musculus OX=10090 GN=Rab5b PE=1 SV=1	38.969	6	27	3	23.7	8.13	638	36	cell organization and biogenesis;regulation of biological process;response to stimulus;transport	0.06	0.478023	697659	481756	408821	501708	511476	452143	697659	133030	118469	104115	249145	140691
Q9EQH3	Vps35	Vacuolar protein sorting-associated protein 35 OS=Mus musculus OX=10090 GN=Vps35 PE=1 SV=1	46.804	7	27	7	91.7	5.44	707	11	cell organization and biogenesis;metabolic process;regulation of biological process;transport	-0.29	0.783926	5.28963e+06	4.62122e+06	6.84519e+06	4.51133e+06	4.60148e+06	5.62828e+06	5.28963e+06	1.27609e+06	1.98362e+06	936195	2.24143e+06	1.75132e+06
P11352	Gpx1	Glutathione peroxidase 1 OS=Mus musculus OX=10090 GN=Gpx1 PE=1 SV=2	42.608	8	27	8	22.3	7.21	507	51	cell death;cell differentiation;cell proliferation;cellular component movement;cellular homeostasis;metabolic process;regulation of biological process;response to stimulus	-0.67	0.26877	8.04001e+06	5.20957e+06	1.02146e+07	3.46202e+06	5.07979e+06	5.28174e+06	8.04001e+06	1.43855e+06	2.96002e+06	718441	2.47442e+06	1.64349e+06
F2Z456		NADH-cytochrome b5 reductase OS=Mus musculus OX=10090 GN=Cyb5r3 PE=1 SV=1	46.537	6	27	6	34.9	9.1	449	27	metabolic process	0.17	0.464803	1.26541e+07	1.30379e+07	1.04161e+07	1.12887e+07	1.62886e+07	1.47558e+07	1.26541e+07	3.60024e+06	3.01841e+06	2.34264e+06	7.93436e+06	4.59148e+06
Q8C3J5	Dock2	Dedicator of cytokinesis protein 2 OS=Mus musculus OX=10090 GN=Dock2 PE=1 SV=3	101.316	19	27	19	211.6	6.99	530	13	cell organization and biogenesis;cell proliferation;regulation of biological process;response to stimulus;transport	-0.4	0.675146	7.99678e+06	3.23631e+06	4.12138e+06	2.49384e+06	3.57841e+06	2.83013e+06	7.99678e+06	893665	1.19431e+06	517523	1.74308e+06	880637
P57759	Erp29	Endoplasmic reticulum resident protein 29 OS=Mus musculus OX=10090 GN=Erp29 PE=1 SV=2	36.773	6	27	6	28.8	6.15	614	27	metabolic process;regulation of biological process;transport	-0.11	0.915381	7.47447e+06	6.07603e+06	4.43488e+06	4.34316e+06	5.78871e+06	6.83487e+06	7.47447e+06	1.67781e+06	1.28515e+06	901296	2.81974e+06	2.12677e+06
Q52L67	Tecr	Gpsn2 protein OS=Mus musculus OX=10090 GN=Tecr PE=1 SV=1	39.113	7	27	7	41.9	9.39	489	17	metabolic process	0.32	0.210462	4.57283e+06	4.84849e+06	3.53695e+06	4.29551e+06	6.81041e+06	5.53439e+06	4.57283e+06	1.33885e+06	1.02495e+06	891408	3.31742e+06	1.7221e+06
P46467	Vps4b	Vacuolar protein sorting-associated protein 4B OS=Mus musculus OX=10090 GN=Vps4b PE=1 SV=2	42.194	8	28	6	49.4	7.11	443	20	cell division;cell organization and biogenesis;metabolic process;regulation of biological process;response to stimulus;transport	-0.09	0.870703	9.41555e+06	5.84423e+06	6.27745e+06	6.7445e+06	5.98779e+06	5.94816e+06	9.41555e+06	1.61381e+06	1.8191e+06	1.39962e+06	2.91671e+06	1.85085e+06
Q6ZWQ9	Myl12a	MCG5400 OS=Mus musculus OX=10090 GN=Myl12a PE=1 SV=1	48.466	6	28	1	19.9	4.81	607	40	cell organization and biogenesis;regulation of biological process	-1.18	0.0994688	1.76402e+06	375400	690843	235975	421926	305934	1.76402e+06	103662	200194	48969.8	205525	95195.8
A0A1W2P768	Hist2h3c1	Histone H3.2 OS=Mus musculus OX=10090 GN=Hist2h3c1 PE=1 SV=1	24.615	4	28	4	20.2	11.39	336	33	cell organization and biogenesis;regulation of biological process	-0.04	0.796375	157275526	3.01111e+08	1.90546e+08	1.89975e+08	2.53875e+08	1.65274e+08	157275526	83147635	55216945	39423821	123665024	5.14272e+07
P01029	C4b	Complement C4-B OS=Mus musculus OX=10090 GN=C4b PE=1 SV=3	22.352	6	28	6	192.8	7.53	305	3	defense response;metabolic process;regulation of biological process;response to stimulus	0.24	0.384938	1.58625e+07	3.29787e+07	2.6885e+07	3.07679e+07	2.71997e+07	2.56323e+07	1.58625e+07	9.10663e+06	7.79081e+06	6.38498e+06	1.32492e+07	7.97587e+06
Q76MZ3	Ppp2r1a	Serine/threonine-protein phosphatase 2A 65 kDa regulatory subunit A alpha isoform OS=Mus musculus OX=10090 GN=Ppp2r1a PE=1 SV=3	65.227	11	28	11	65.3	5.11	615	23	cell organization and biogenesis;metabolic process;regulation of biological process	-0.17	0.995785	11541592	5.59552e+06	6.15334e+06	5.09149e+06	5.92988e+06	5.81266e+06	11541592	1.54513e+06	1.78313e+06	1.05659e+06	2.88851e+06	1.80869e+06
Q9CWJ9	Atic	Bifunctional purine biosynthesis protein PURH OS=Mus musculus OX=10090 GN=Atic PE=1 SV=2	44.605	9	28	9	64.2	6.76	555	18	metabolic process;response to stimulus	-0.16	0.88607	5.40544e+06	4.45465e+06	4.61777e+06	3.85962e+06	4.40779e+06	4.52695e+06	5.40544e+06	1.23009e+06	1.33815e+06	800952	2.14708e+06	1.40862e+06
P14115	Rpl27a	60S ribosomal protein L27a OS=Mus musculus OX=10090 GN=Rpl27a PE=1 SV=5	27	5	28	5	16.6	11.12	724	28	metabolic process	-0.5	0.459557	7.5278e+07	1.87929e+07	1.77384e+07	1.56498e+07	1.63476e+07	1.17862e+07	7.5278e+07	5.1894e+06	5.14028e+06	3.24765e+06	7.96309e+06	3.66744e+06
Q99P91	Gpnmb	Transmembrane glycoprotein NMB OS=Mus musculus OX=10090 GN=Gpnmb PE=1 SV=2	37.868	6	28	6	63.6	7.61	405	15	cell communication;cell differentiation;regulation of biological process;response to stimulus	-0.1	0.90105	1.90711e+07	2.71993e+07	2.06992e+07	2.4938e+07	2.94499e+07	2.34615e+07	1.90711e+07	7.51072e+06	5.99827e+06	5.17515e+06	1.43453e+07	7.30039e+06
Q61490	Alcam	CD166 antigen OS=Mus musculus OX=10090 GN=Alcam PE=1 SV=3	74.059	11	28	11	65.1	6.15	788	22	cell growth;cellular component movement;response to stimulus	-0.03	0.76908	1.41895e+07	7.76537e+06	5.02746e+06	8.50284e+06	8.18188e+06	7.51473e+06	1.41895e+07	2.1443e+06	1.45687e+06	1.76452e+06	3.98548e+06	2.33831e+06
P63242	Eif5a	Eukaryotic translation initiation factor 5A-1 OS=Mus musculus OX=10090 GN=Eif5a PE=1 SV=2	52.507	7	28	7	16.8	5.24	385	53	cell death;cellular homeostasis;metabolic process;regulation of biological process;response to stimulus;transport	-0.41	0.591978	1.21134e+07	5.87955e+06	1.26167e+07	6.35844e+06	7.87676e+06	8.68119e+06	1.21134e+07	1.62356e+06	3.6561e+06	1.31951e+06	3.83685e+06	2.70128e+06
P19096	Fasn	Fatty acid synthase OS=Mus musculus OX=10090 GN=Fasn PE=1 SV=2	123.24	22	28	22	272.3	6.58	525	12	cell differentiation;metabolic process;response to stimulus	-0.9	0.116801	6.86076e+06	1.82534e+06	4.25361e+06	1.43517e+06	2.05589e+06	2.25955e+06	6.86076e+06	504043	1.23262e+06	297827	1.00144e+06	703091
Q8BG05	Hnrnpa3	Heterogeneous nuclear ribonucleoprotein A3 OS=Mus musculus OX=10090 GN=Hnrnpa3 PE=1 SV=1	60.092	7	28	1	39.6	9.01	1060	25	metabolic process;transport	-0.93	0.0933733	7.82119e+06	1.03321e+07	1.81933e+07	4.8002e+06	7.07032e+06	7.76519e+06	7.82119e+06	2.85306e+06	5.2721e+06	996141	3.44402e+06	2.41625e+06	Acetyl [N-Term]
P35276	Rab3d	Ras-related protein Rab-3D OS=Mus musculus OX=10090 GN=Rab3d PE=1 SV=1	24.648	5	28	3	24.4	4.93	723	22	metabolic process;regulation of biological process;response to stimulus;transport	0.11	0.394804	404250	385225	386925	283317	499701	417145	404250	106375	112124	58794.2	243410	129800
P11983	Tcp1	T-complex protein 1 subunit alpha OS=Mus musculus OX=10090 GN=Tcp1 PE=1 SV=3	69.154	13	28	13	60.4	6.16	468	26	metabolic process;regulation of biological process;transport	-0.84	0.135506	1.61089e+07	6.99095e+06	1.10002e+07	4.36129e+06	6.03018e+06	5.47507e+06	1.61089e+07	1.93046e+06	3.18767e+06	905058	2937361	1.70365e+06
P62827	LOC100045999; Ran; LOC102641332	GTP-binding nuclear protein Ran OS=Mus musculus OX=10090 GN=Ran PE=1 SV=3	33.413	6	29	6	24.4	7.49	590	30	cell division;cell organization and biogenesis;regulation of biological process;response to stimulus;transport	-0.13	0.943852	1.33538e+07	1.44322e+07	1.85153e+07	1.21266e+07	1.43238e+07	1.41259e+07	1.33538e+07	3.98527e+06	5.36542e+06	2.51651e+06	6.97727e+06	4.39549e+06	Acetyl [N-Term]
Q921H8	Acaa1a	3-ketoacyl-CoA thiolase A, peroxisomal OS=Mus musculus OX=10090 GN=Acaa1a PE=1 SV=1	63.606	7	29	7	43.9	8.44	715	29	metabolic process	0.95	0.00547474	2.09555e+06	2.51734e+06	1.88946e+06	3.01372e+06	4.69676e+06	5.12186e+06	2.09555e+06	695129	547532	625410	2.28784e+06	1.59374e+06
O35682	Myadm	Myeloid-associated differentiation marker OS=Mus musculus OX=10090 GN=Myadm PE=1 SV=2	69.585	7	29	7	35.3	8.31	1345	32	cell organization and biogenesis;regulation of biological process	0.1	0.562791	1.48738e+07	8.50975e+06	6.28061e+06	1.04229e+07	1.04527e+07	7.4648e+06	1.48738e+07	2.34985e+06	1.82001e+06	2.16296e+06	5.09159e+06	2.32278e+06
Q99L47	St13	Hsc70-interacting protein OS=Mus musculus OX=10090 GN=St13 PE=1 SV=1	51.124	7	29	7	41.6	5.26	793	22	cell organization and biogenesis;metabolic process;regulation of biological process	0.08	0.597905	9.64826e+06	6.36193e+06	7.25093e+06	9.22808e+06	6.69084e+06	6.94955e+06	9.64826e+06	1.75676e+06	2.10119e+06	1.91502e+06	3.25918e+06	2.16245e+06
Q9D8B3	Chmp4b	Charged multivesicular body protein 4b OS=Mus musculus OX=10090 GN=Chmp4b PE=1 SV=2	51.071	7	29	7	24.9	4.82	1511	31	cell organization and biogenesis;metabolic process;regulation of biological process;transport	0.02	0.583736	1.33603e+07	4.54641e+06	4.72037e+06	6.41678e+06	5.30944e+06	5.06373e+06	1.33603e+07	1.25543e+06	1.36788e+06	1.33162e+06	2.58628e+06	1.57565e+06
P41233	Abca1	ATP-binding cassette sub-family A member 1 OS=Mus musculus OX=10090 GN=Abca1 PE=1 SV=4	127.73	21	29	21	253.7	6.81	619	12	cell organization and biogenesis;metabolic process;regulation of biological process;response to stimulus;transport	-0.28	0.835236	1.49249e+07	6.56241e+06	3.02159e+06	5.21881e+06	6.90764e+06	5.46501e+06	1.49249e+07	1.81212e+06	875604	1.08301e+06	3.36478e+06	1.70051e+06
Q8R1F1	Fam129b	Niban-like protein 1 OS=Mus musculus OX=10090 GN=Fam129b PE=1 SV=2	60.651	13	29	13	84.8	5.94	732	18	metabolic process;regulation of biological process;transport	-0.37	0.642018	1.05768e+07	5.96332e+06	7.62825e+06	5.10462e+06	6.16485e+06	6.48926e+06	1.05768e+07	1.64669e+06	2.21054e+06	1.05931e+06	3.00296e+06	2019225
O35375	Nrp2	Neuropilin-2 OS=Mus musculus OX=10090 GN=Nrp2 PE=1 SV=2	88.198	13	29	13	104.6	5.24	879	18	cell differentiation;cell growth;cellular component movement;development;regulation of biological process;response to stimulus	0.38	0.152677	3.64075e+06	4.325e+06	840848	4.94361e+06	4.75801e+06	3.96785e+06	3.64075e+06	1.19429e+06	243663	1.0259e+06	2.31768e+06	1.23465e+06
O55222	Ilk	Integrin-linked protein kinase OS=Mus musculus OX=10090 GN=Ilk PE=1 SV=2	43.54	9	29	9	51.3	8.07	309	20	cell organization and biogenesis;cellular component movement;metabolic process;regulation of biological process;response to stimulus	0.01	0.645629	6.6644e+06	4.49827e+06	5.14135e+06	5.42149e+06	4.6654e+06	5.1903e+06	6.6644e+06	1.24214e+06	1.48988e+06	1.12507e+06	2.27256e+06	1.61503e+06	Acetyl [N-Term]
P58021	Tm9sf2	Transmembrane 9 superfamily member 2 OS=Mus musculus OX=10090 GN=Tm9sf2 PE=1 SV=1	48.853	8	29	8	75.3	7.43	525	15	transport	-0.47	0.500469	8.65679e+06	8.97738e+06	1.25281e+07	5.17772e+06	6.82455e+06	8.94704e+06	8.65679e+06	2.47898e+06	3.63044e+06	1.07448e+06	3.32431e+06	2.784e+06
P60335	Pcbp1	Poly(rC)-binding protein 1 OS=Mus musculus OX=10090 GN=Pcbp1 PE=1 SV=1	53.585	8	29	4	37.5	7.09	798	28	metabolic process;regulation of biological process	-0.55	0.39104	1.03509e+07	7.16082e+06	1.25589e+07	5.30589e+06	7.36717e+06	7.13109e+06	1.03509e+07	1.97737e+06	3.63934e+06	1.10108e+06	3.58862e+06	2.21894e+06
Q8BLF1	Nceh1	Neutral cholesterol ester hydrolase 1 OS=Mus musculus OX=10090 GN=Nceh1 PE=1 SV=1	48.77	9	29	9	45.7	7.05	409	25	metabolic process;regulation of biological process;response to stimulus	0.16	0.488293	7.14715e+06	8.17636e+06	6.91673e+06	6.55509e+06	1.05717e+07	1.1104e+07	7.14715e+06	2.25779e+06	2.00435e+06	1.36032e+06	5.1496e+06	3.45516e+06
P62889	Rpl30; Rpl30-ps8; Gm12191	60S ribosomal protein L30 OS=Mus musculus OX=10090 GN=Rpl30 PE=1 SV=2	105.061	7	29	7	12.8	9.63	758	66	defense response;metabolic process;response to stimulus	-0.37	0.678289	5.48252e+07	6.98353e+06	6.58204e+06	7.10237e+06	8.00964e+06	3.93631e+06	5.48252e+07	1.92841e+06	1.90736e+06	1.47389e+06	3.90158e+06	1.22484e+06
O88844	Idh1	Isocitrate dehydrogenase [NADP] cytoplasmic OS=Mus musculus OX=10090 GN=Idh1 PE=1 SV=2	93.377	15	29	14	46.6	7.17	693	38	metabolic process;regulation of biological process;response to stimulus	-0.92	0.0963851	1.2601e+07	4.81666e+06	8.71891e+06	3.19565e+06	4.79737e+06	4.3789e+06	1.2601e+07	1.33006e+06	2.52659e+06	663164	2.33685e+06	1.36256e+06
Q60770	Stxbp3a; Stxbp3	Syntaxin-binding protein 3 OS=Mus musculus OX=10090 GN=Stxbp3 PE=1 SV=1	61.418	12	30	11	67.9	8.02	923	20	cell organization and biogenesis;regulation of biological process;response to stimulus;transport	-0.25	0.952474	1.17731e+07	4.64776e+06	2.07445e+06	2.58586e+06	4.89889e+06	4.0227e+06	1.17731e+07	1.28342e+06	601141	536619	2.3863e+06	1.25172e+06
Q9EP69	Sacm1l	Phosphatidylinositide phosphatase SAC1 OS=Mus musculus OX=10090 GN=Sacm1l PE=1 SV=1	54.641	9	30	9	66.9	7.3	689	19	metabolic process	0.24	0.38003	1.80125e+07	2.60813e+07	1.0744e+07	6.77003e+07	3.10745e+07	1.67893e+07	1.80125e+07	7.20199e+06	3.11344e+06	1.40492e+07	1.51367e+07	5.22422e+06
E9PZF0		Nucleoside diphosphate kinase OS=Mus musculus OX=10090 GN=Gm20390 PE=3 SV=1	56.934	7	30	7	30.2	8.72	508	49	metabolic process;regulation of biological process	-0.65	0.283277	2.51804e+07	8.4351e+06	9.83043e+06	5.85974e+06	8.69346e+06	6.951e+06	2.51804e+07	2.32924e+06	2.84869e+06	1.21602e+06	4.23467e+06	2.1629e+06
Q8BU31	Rap2c	Ras-related protein Rap-2c OS=Mus musculus OX=10090 GN=Rap2c PE=1 SV=1	48.958	6	30	3	20.7	4.94	1007	42	regulation of biological process;response to stimulus	-0.07	0.728825	5.11187e+06	3.2076e+06	2.14328e+06	3.1613e+06	2.85748e+06	3.54967e+06	5.11187e+06	885736	621086	656036	1.39191e+06	1.10453e+06
A0A0R4J0K5	Cd84	SLAM family member 5 OS=Mus musculus OX=10090 GN=Cd84 PE=1 SV=1	33.175	9	30	9	37.3	7.97	732	24	defense response;regulation of biological process;response to stimulus	0.13	0.519487	1.69342e+07	1.39881e+07	9.49984e+06	1.63094e+07	1.65787e+07	1.23843e+07	1.69342e+07	3.86263e+06	2.75289e+06	3.38454e+06	8075659	3.85355e+06
O08529	Capn2	Calpain-2 catalytic subunit OS=Mus musculus OX=10090 GN=Capn2 PE=1 SV=4	54.132	11	30	11	79.8	4.96	823	17	metabolic process;regulation of biological process;response to stimulus	-0.65	0.285145	6.64677e+06	6.14765e+06	8.35769e+06	3.83026e+06	4.80438e+06	5.8347e+06	6.64677e+06	1.69759e+06	2.42191e+06	794858	2.34026e+06	1.81555e+06
F7DBB3		AHNAK nucleoprotein 2 (Fragment) OS=Mus musculus OX=10090 GN=Ahnak2 PE=1 SV=1	77.792	7	30	7	166.4	5.78	1116	16		-0.34	0.697394	1.18894e+07	1.09628e+07	1.00324e+07	5.66176e+06	9.31528e+06	9.6847e+06	1.18894e+07	3.02724e+06	2.90721e+06	1.17493e+06	4.53757e+06	3.01353e+06
Q9JIW9	Ralb	Ras-related protein Ral-B OS=Mus musculus OX=10090 GN=Ralb PE=1 SV=1	56.489	8	30	6	23.3	6.62	416	33	cell communication;cell death;cell division;regulation of biological process;response to stimulus	-0.41	0.579414	2.55714e+07	1.35352e+07	1.01846e+07	1.05934e+07	1.16752e+07	9.77494e+06	2.55714e+07	3.73757e+06	2.95133e+06	2198352	5.68711e+06	3.04161e+06
Q3U2G2	Hspa4	Heat shock 70 kDa protein 4 OS=Mus musculus OX=10090 GN=Hspa4 PE=1 SV=1	151.191	20	30	20	94.1	5.21	734	36	cell organization and biogenesis;regulation of biological process;response to stimulus;transport	-0.59	0.354278	8.53356e+06	2.33757e+06	5.11638e+06	3.48044e+06	4.19893e+06	4.44537e+06	8.53356e+06	645489	1.48264e+06	722264	2.04534e+06	1.38324e+06
Q9ET30	Tm9sf3	Transmembrane 9 superfamily member 3 OS=Mus musculus OX=10090 GN=Tm9sf3 PE=1 SV=1	51.174	8	30	8	67.5	7.21	680	15		-0.27	0.802392	7.06813e+06	7.86996e+06	9.98854e+06	4.76386e+06	7.47797e+06	7.90032e+06	7.06813e+06	2.17318e+06	2.89451e+06	988599	3.6426e+06	2.4583e+06
P62852	Rps25	40S ribosomal protein S25 OS=Mus musculus OX=10090 GN=Rps25 PE=1 SV=1	20.949	5	30	5	13.7	10.11	497	30	cell organization and biogenesis	-0.88	0.113682	2.65613e+07	1.70494e+07	1.6692e+07	1.06099e+07	9.11868e+06	8.8643e+06	2.65613e+07	4.70796e+06	4.83704e+06	2.20177e+06	4.4418e+06	2.75825e+06
P97370	Atp1b3	Sodium/potassium-transporting ATPase subunit beta-3 OS=Mus musculus OX=10090 GN=Atp1b3 PE=1 SV=1	43.905	8	30	8	31.8	8.51	328	27	cell organization and biogenesis;cellular homeostasis;regulation of biological process;transport	-0.14	0.9588	1.79659e+07	7.53739e+06	7.70534e+06	6.16485e+06	9.48904e+06	9.32375e+06	1.79659e+07	2.08135e+06	2.23288e+06	1.27933e+06	4.62221e+06	2.90122e+06
O54734	Ddost	Dolichyl-diphosphooligosaccharide--protein glycosyltransferase 48 kDa subunit OS=Mus musculus OX=10090 GN=Ddost PE=1 SV=2	61.444	7	30	7	49	5.83	568	21	metabolic process;response to stimulus	0.5	0.149194	4.90971e+06	7.63256e+06	5.78663e+06	5.97731e+06	9.99084e+06	9.38065e+06	4.90971e+06	2.10763e+06	1.67687e+06	1.24042e+06	4.86664e+06	2.91892e+06
Q02053	Uba1	Ubiquitin-like modifier-activating enzyme 1 OS=Mus musculus OX=10090 GN=Uba1 PE=1 SV=1	82.742	11	30	11	117.7	5.66	1025	14	metabolic process;response to stimulus	-0.73	0.222818	9.26612e+06	4.25497e+06	7.53159e+06	3.77016e+06	4.75704e+06	4.4763e+06	9.26612e+06	1.17495e+06	2.18253e+06	782386	2.3172e+06	1.39287e+06
P80317	Cct6a	T-complex protein 1 subunit zeta OS=Mus musculus OX=10090 GN=Cct6a PE=1 SV=3	68.7	12	30	12	58	7.08	621	25	metabolic process;regulation of biological process;transport	-0.63	0.300911	1.99566e+07	8.67684e+06	1.09488e+07	5.38438e+06	7.03735e+06	7.10476e+06	1.99566e+07	2.39599e+06	3.17277e+06	1.11737e+06	3.42796e+06	2.21075e+06
F6UND7		Tyrosine-protein kinase OS=Mus musculus OX=10090 GN=Hck PE=1 SV=1	63.567	13	31	11	59.1	7.24	718	26	metabolic process	-0.51	0.506022	9.97667e+06	4.04596e+06	2.61492e+06	3.02292e+06	3.1752e+06	2.47173e+06	9.97667e+06	1.11724e+06	757758	627319	1.54667e+06	769115
Q64281	Lilrb4; Lilrb4a	Leukocyte immunoglobulin-like receptor subfamily B member 4 OS=Mus musculus OX=10090 GN=Lilrb4 PE=1 SV=1	96.992	6	31	6	37.5	6.21	1193	31	response to stimulus	0.33	0.286156	6.53883e+06	7.12344e+06	5.11807e+06	8.28976e+06	7.50012e+06	7.37197e+06	6.53883e+06	1.96704e+06	1.48313e+06	1.7203e+06	3.65338e+06	2.29389e+06
H3BKH6	Esd	S-formylglutathione hydrolase OS=Mus musculus OX=10090 GN=Esd PE=1 SV=1	45.4	7	31	7	32.8	7.83	525	25	metabolic process	-1.06	0.0498564	2.03716e+07	1.05518e+07	1.92302e+07	7.39704e+06	8.07706e+06	8.38777e+06	2.03716e+07	2.91373e+06	5.57258e+06	1.53504e+06	3.93442e+06	2.60997e+06
O89053	Coro1a	Coronin-1A OS=Mus musculus OX=10090 GN=Coro1a PE=1 SV=5	54.315	13	31	12	51	6.48	562	28	cell organization and biogenesis;cellular component movement;regulation of biological process;response to stimulus;transport	-0.75	0.201091	3.06483e+07	1.07046e+07	1.30734e+07	5.59886e+06	6.17188e+06	5.5558e+06	3.06483e+07	2.95592e+06	3.78846e+06	1.16188e+06	3.00639e+06	1.72877e+06
P50518	Atp6v1e1	V-type proton ATPase subunit E 1 OS=Mus musculus OX=10090 GN=Atp6v1e1 PE=1 SV=2	48.617	10	31	10	26.1	8.43	832	48	transport	-0.07	0.841869	1.66462e+07	1.69097e+07	1.87457e+07	1.67773e+07	1.8832e+07	1.69883e+07	1.66462e+07	4.66939e+06	5.43218e+06	3.48163e+06	9.17324e+06	5.28614e+06	Acetyl [N-Term]
Q91V35	Ptpra	Receptor-type tyrosine-protein phosphatase OS=Mus musculus OX=10090 GN=Ptpra PE=1 SV=1	83.603	14	31	12	89.8	6.64	861	24	metabolic process;regulation of biological process;response to stimulus	-0.44	0.619854	8.0137e+06	4.89007e+06	2.36609e+06	4.07757e+06	4.23181e+06	3.47914e+06	8.0137e+06	1.35033e+06	685653	846180	2.06136e+06	1.08258e+06
P62918	Rpl8	60S ribosomal protein L8 OS=Mus musculus OX=10090 GN=Rpl8 PE=1 SV=2	87.122	10	31	10	28	11.03	829	53	metabolic process;response to stimulus	-0.33	0.706009	1.09736e+08	1.55191e+07	1.06018e+07	2.05621e+07	1.54248e+07	9.41164e+06	1.09736e+08	4.28539e+06	3.07223e+06	4.26707e+06	7.51357e+06	2.92856e+06
Q61739	Itga6	Integrin alpha-6 OS=Mus musculus OX=10090 GN=Itga6 PE=1 SV=3	69.445	13	31	13	122.1	7.03	958	13	cell communication;cell differentiation;cell organization and biogenesis;cellular component movement;regulation of biological process;response to stimulus	-0.35	0.708832	7440231	7.97997e+06	3.02339e+06	5.05418e+06	4.78843e+06	4.2255e+06	7440231	2.20356e+06	876127	1.04885e+06	2.33249e+06	1.31482e+06
Q6XLQ8	Calu	Calumenin OS=Mus musculus OX=10090 GN=Calu PE=1 SV=1	81.488	9	31	1	37.1	4.59	685	37		0	0.524704	528268	323606	325454	275265	423669	528893	528268	89359.4	94310.8	57123.1	206374	164573
O35474	Edil3	EGF-like repeat and discoidin I-like domain-containing protein 3 OS=Mus musculus OX=10090 GN=Edil3 PE=1 SV=2	54.633	10	31	10	53.7	7.58	771	24	development;regulation of biological process	1.22	0.0026505	1.92552e+07	4.45064e+07	3.67866e+07	5.12787e+07	4.58451e+07	4.54297e+07	1.92552e+07	1.22898e+07	1.06601e+07	1.06414e+07	2.23316e+07	1.41361e+07
Q99KN1	Arrdc1	Arrestin domain-containing protein 1 OS=Mus musculus OX=10090 GN=Arrdc1 PE=1 SV=2	37.562	8	31	8	46.3	7.21	462	18	metabolic process;regulation of biological process;transport	-0.34	0.690037	10078620	1.16855e+07	1.15937e+07	9.11988e+06	6.62556e+06	1.23158e+07	10078620	3.22678e+06	3.35966e+06	1.89256e+06	3.22738e+06	3.83222e+06
Q8BT60	Cpne3	Copine-3 OS=Mus musculus OX=10090 GN=Cpne3 PE=1 SV=2	71.938	13	31	11	59.5	5.78	629	28	metabolic process;regulation of biological process;response to stimulus	-0.34	0.690828	2.1081e+07	4.89302e+06	7.11236e+06	5.94187e+06	6.70753e+06	6.96311e+06	2.1081e+07	1.35114e+06	2.06104e+06	1.23306e+06	3.2673e+06	2.16667e+06
B1AX58	Pls3	Plastin-3 OS=Mus musculus OX=10090 GN=Pls3 PE=1 SV=1	43.171	7	31	2	71.7	5.62	805	13	cell organization and biogenesis	0.53	0.138474	555326	1.25101e+06	2.19126e+06	1.41777e+06	1.87207e+06	1.69008e+06	555326	345451	634990	294217	911902	525891
P11152	Lpl	Lipoprotein lipase OS=Mus musculus OX=10090 GN=Lpl PE=1 SV=3	65.237	7	31	7	53.1	7.87	928	22	cell organization and biogenesis;metabolic process;regulation of biological process;response to stimulus	2.75	2.06425e-10	1.26927e+06	3.21552e+06	2.00269e+06	1.38333e+07	1.35305e+07	1.75218e+07	1.26927e+06	887923	580345	2.87069e+06	6.59082e+06	5.45216e+06
P11087	Col1a1	Collagen alpha-1(I) chain OS=Mus musculus OX=10090 GN=Col1a1 PE=1 SV=4	67.808	10	31	10	137.9	5.85	861	9	cell communication;cell differentiation;cell organization and biogenesis;metabolic process;regulation of biological process;response to stimulus;transport	0.04	0.606816	2.39474e+06	4.90744e+06	5.77882e+06	3.13196e+06	3.35953e+06	6.18958e+06	2.39474e+06	1.35512e+06	1.6746e+06	649946	1.63646e+06	1.92598e+06
Q9QYJ0	Dnaja2	DnaJ homolog subfamily A member 2 OS=Mus musculus OX=10090 GN=Dnaja2 PE=1 SV=1	57.728	9	31	9	45.7	6.48	633	25	metabolic process;regulation of biological process;response to stimulus	0.47	0.169795	6.92044e+06	6.4675e+06	5.51026e+06	1.29784e+07	7.59323e+06	6.95808e+06	6.92044e+06	1.78591e+06	1.59678e+06	2.69328e+06	3.69874e+06	2.1651e+06
O70503	Hsd17b12	Very-long-chain 3-oxoacyl-CoA reductase OS=Mus musculus OX=10090 GN=Hsd17b12 PE=1 SV=1	53.886	8	32	8	34.7	9.52	908	28	cell organization and biogenesis;metabolic process;regulation of biological process	0.28	0.333651	7.33719e+06	8.17517e+06	6.61599e+06	6.38871e+06	1.3289e+07	1.05518e+07	7.33719e+06	2.25746e+06	1.9172e+06	1.32579e+06	6.47323e+06	3.28335e+06
E9PYL9		Uncharacterized protein OS=Mus musculus OX=10090 GN=Gm10036 PE=3 SV=1	38.814	5	32	5	20.3	9.51	813	31	cell organization and biogenesis;metabolic process	-0.51	0.448841	4.78472e+07	1.43082e+07	9.99393e+06	1.34634e+07	1.35895e+07	7.35519e+06	4.78472e+07	3.95102e+06	2.89607e+06	2.79393e+06	6.61956e+06	2.28867e+06	Acetyl [N-Term]
Q8BYI6	Lpcat2	Lysophosphatidylcholine acyltransferase 2 OS=Mus musculus OX=10090 GN=Lpcat2 PE=1 SV=1	60.778	12	32	12	60.2	5.83	633	23	cell organization and biogenesis;metabolic process	-0.14	0.849074	6.22315e+06	5.25522e+06	3.84538e+06	3.81387e+06	5.61414e+06	4.10772e+06	6.22315e+06	1.45116e+06	1.11433e+06	791456	2.7347e+06	1.27818e+06
Q8CGA3	Slc43a2	Large neutral amino acids transporter small subunit 4 OS=Mus musculus OX=10090 GN=Slc43a2 PE=1 SV=1	96.731	7	32	7	62.4	7.93	712	13	transport	-0.7	0.251222	1.07131e+07	4.31339e+06	4.42835e+06	2.72539e+06	4.15112e+06	3.25075e+06	1.07131e+07	1.19108e+06	1.28326e+06	565574	2.02205e+06	1.01152e+06
Q9D1D4	Tmed10	Transmembrane emp24 domain-containing protein 10 OS=Mus musculus OX=10090 GN=Tmed10 PE=1 SV=1	92.084	6	32	6	24.9	6.7	1421	33	cell organization and biogenesis;regulation of biological process;response to stimulus;transport	-0.03	0.777142	3.22241e+07	2.69547e+07	1.71918e+07	1.83774e+07	2.56704e+07	2.23111e+07	3.22241e+07	7.44319e+06	4.98188e+06	3.81368e+06	1.25043e+07	6.94242e+06
P61226	Rap2b	Ras-related protein Rap-2b OS=Mus musculus OX=10090 GN=Rap2b PE=1 SV=1	55.314	6	32	4	20.5	4.81	1091	42	regulation of biological process;response to stimulus	-0.15	0.916919	8.73367e+06	5.03335e+06	5.35447e+06	4.22443e+06	5.20253e+06	5.51274e+06	8.73367e+06	1.38989e+06	1.55163e+06	876657	2.5342e+06	1.71537e+06
Q00623	Apoa1	Apolipoprotein A-I OS=Mus musculus OX=10090 GN=Apoa1 PE=1 SV=2	13.397	4	32	4	30.6	5.73	251	11	cell organization and biogenesis;cell proliferation;cellular component movement;metabolic process;regulation of biological process;response to stimulus;transport	0.24	0.377057	2.00692e+08	3.39715e+08	2.40482e+08	2.76003e+08	2.94754e+08	2.28841e+08	2.00692e+08	9.38078e+07	6.96876e+07	5.72763e+07	1.43578e+08	7.12072e+07
P62911	Rpl32; Rpl32p	60S ribosomal protein L32 OS=Mus musculus OX=10090 GN=Rpl32 PE=1 SV=2	55.796	6	32	6	15.9	11.33	1022	39	metabolic process;response to stimulus	-0.41	0.587594	6.05087e+07	1.28333e+07	9.60581e+06	9.50542e+06	1.20496e+07	7.39475e+06	6.05087e+07	3.54376e+06	2.7836e+06	1.97257e+06	5.86946e+06	2.30098e+06
A0A0B4J1E6	Fcgr2b	Fc receptor, IgG, low affinity IIb OS=Mus musculus OX=10090 GN=Fcgr2b PE=1 SV=1	52.025	7	32	1	37.8	6.73	715	33	cell organization and biogenesis;defense response;regulation of biological process;response to stimulus;transport	0.88	0.0234104	1.08121e+07	6.90607e+06	2.70133e+06	8.52657e+06	8.80416e+06	7.72907e+06	1.08121e+07	1.90702e+06	782798	1.76944e+06	4.28859e+06	2.40501e+06
A0A0R4J117	Igsf8	Immunoglobulin superfamily member 8 OS=Mus musculus OX=10090 GN=Igsf8 PE=1 SV=1	75.279	7	32	7	65	7.84	1352	17	regulation of biological process	0.15	0.496522	7.06584e+06	8.64806e+06	9.62786e+06	9.19633e+06	9.03484e+06	1.09832e+07	7.06584e+06	2.38805e+06	2.78999e+06	1.90843e+06	4.40096e+06	3.41758e+06
O35887	Calu	Calumenin OS=Mus musculus OX=10090 GN=Calu PE=1 SV=1	79.913	9	33	1	37	4.67	692	37		0.11	0.420609	7.55995e+06	3.69191e+06	2.38517e+06	5.07362e+06	4.28444e+06	4.67125e+06	7.55995e+06	1.01947e+06	691181	1.05288e+06	2.08699e+06	1.45353e+06
P80315	Cct4	T-complex protein 1 subunit delta OS=Mus musculus OX=10090 GN=Cct4 PE=1 SV=3	75.058	13	33	12	58	8.02	889	29	metabolic process;regulation of biological process;transport	-0.57	0.373238	1.67577e+07	9.45271e+06	1.57055e+07	8.05695e+06	8.13132e+06	9.05579e+06	1.67577e+07	2.61024e+06	4.55117e+06	1.67198e+06	3.96085e+06	2.81784e+06
P80316	Cct5	T-complex protein 1 subunit epsilon OS=Mus musculus OX=10090 GN=Cct5 PE=1 SV=1	68.605	11	33	10	59.6	6.02	446	24	metabolic process;regulation of biological process;response to stimulus;transport	-0.81	0.150633	1.0174e+07	4.48674e+06	6.19329e+06	3.39737e+06	3.92144e+06	3.90909e+06	1.0174e+07	1.23895e+06	1.79471e+06	705025	1.91017e+06	1.21637e+06
Q9QXW9	Slc7a8	Large neutral amino acids transporter small subunit 2 OS=Mus musculus OX=10090 GN=Slc7a8 PE=1 SV=1	83	8	33	8	57.8	6.67	771	21	transport	-0.49	0.464469	2.37987e+07	1.5551e+07	1.16357e+07	9.84757e+06	1.23825e+07	1.23741e+07	2.37987e+07	4.29421e+06	3.37182e+06	2.04357e+06	6.03163e+06	3.85037e+06
Q8BG32	Psmd11	26S proteasome non-ATPase regulatory subunit 11 OS=Mus musculus OX=10090 GN=Psmd11 PE=1 SV=3	70.277	12	33	12	47.4	6.48	772	33	cell differentiation;cell organization and biogenesis;metabolic process	-0.61	0.325146	5.30186e+06	5.03191e+06	9.7876e+06	3.10274e+06	3.92726e+06	4.82427e+06	5.30186e+06	1.38949e+06	2.83628e+06	643883	1.91301e+06	1.50114e+06	Acetyl [N-Term]
J3QNY1		Uncharacterized protein OS=Mus musculus OX=10090 GN=Gm9242 PE=4 SV=1	68.267	7	33	1	37.1	8.31	1165	26	transport	-1.17	0.0706647	1.70417e+06	1.39383e+06	2.26271e+06	995669	795026	887382	1.70417e+06	384887	655693	206622	387265	276121	Acetyl [N-Term]
A0A0R4J2B2	Kctd12	BTB/POZ domain-containing protein KCTD12 OS=Mus musculus OX=10090 GN=Kctd12 PE=1 SV=1	63.868	9	33	9	35.9	5.81	806	30	cell organization and biogenesis;regulation of biological process	-0.38	0.662072	1.54441e+07	6.59973e+06	6.55648e+06	5.23618e+06	6.50625e+06	5.44817e+06	1.54441e+07	1.82243e+06	1.89996e+06	1.08662e+06	3.16926e+06	1.69527e+06
O88569	Hnrnpa2b1	Heterogeneous nuclear ribonucleoproteins A2/B1 OS=Mus musculus OX=10090 GN=Hnrnpa2b1 PE=1 SV=2	51.034	9	33	8	37.4	8.95	753	28	cell organization and biogenesis;metabolic process;regulation of biological process;transport	-0.64	0.298479	4.57317e+06	6.02042e+06	1.15063e+07	3.56552e+06	4.66907e+06	4.44711e+06	4.57317e+06	1.66246e+06	3.33434e+06	739920	2.27435e+06	1.38378e+06
P57787	Slc16a3	Monocarboxylate transporter 4 OS=Mus musculus OX=10090 GN=Slc16a3 PE=1 SV=1	60.844	7	33	7	50.3	7.96	848	20	transport	-0.31	0.740267	2.68469e+07	1.17347e+07	6.84824e+06	8.93146e+06	9.73872e+06	7.16875e+06	2.68469e+07	3.24039e+06	1.9845e+06	1.85346e+06	4.74383e+06	2.23066e+06
P80314	Cct2	T-complex protein 1 subunit beta OS=Mus musculus OX=10090 GN=Cct2 PE=1 SV=4	100.536	13	33	13	57.4	6.4	1001	32	cell organization and biogenesis;metabolic process;regulation of biological process;transport	-0.72	0.224074	1.85226e+07	8.94567e+06	1.30423e+07	6.80797e+06	8.6205e+06	7.66474e+06	1.85226e+07	2.47023e+06	3.77943e+06	1.41279e+06	4.19913e+06	2.38499e+06
F8WGM5		Syntaxin-binding protein 2 (Fragment) OS=Mus musculus OX=10090 GN=Stxbp2 PE=1 SV=1	110.23	15	33	14	66.4	6.74	753	29	transport	-0.4	0.593229	1.51344e+07	8.88753e+06	6.45981e+06	5.70464e+06	6.12897e+06	5.13696e+06	1.51344e+07	2.45417e+06	1.87194e+06	1.18383e+06	2.98548e+06	1.59844e+06
P55302	Lrpap1	Alpha-2-macroglobulin receptor-associated protein OS=Mus musculus OX=10090 GN=Lrpap1 PE=1 SV=1	73.756	12	34	12	42.2	7.87	432	32	regulation of biological process;transport	-0.08	0.789658	1.01733e+07	4.91494e+06	4.84923e+06	4.84883e+06	6.50337e+06	6.34648e+06	1.01733e+07	1.35719e+06	1.40522e+06	1.00623e+06	3.16786e+06	1.9748e+06
Q8K0E8	Fgb	Fibrinogen beta chain OS=Mus musculus OX=10090 GN=Fgb PE=1 SV=1	15.278	5	34	5	54.7	7.08	795	9	cell organization and biogenesis;coagulation;defense response;metabolic process;regulation of biological process;response to stimulus	-0.01	0.741018	19116556	2.03547e+07	1.38284e+07	1.79525e+07	1.45587e+07	1.96602e+07	19116556	5.62067e+06	4.00723e+06	3.72552e+06	7.09171e+06	6.11754e+06
O35604	Npc1	NPC intracellular cholesterol transporter 1 OS=Mus musculus OX=10090 GN=Npc1 PE=1 SV=2	41.293	8	34	8	142.8	5.71	456	6	cell organization and biogenesis;metabolic process;regulation of biological process;response to stimulus;transport	-0.01	0.743833	1.16729e+07	2.12826e+07	1.43287e+07	1.44237e+07	1.75774e+07	1.097e+07	1.16729e+07	5.87691e+06	4.1522e+06	2.99322e+06	8.56211e+06	3.41347e+06
P62331	Arf6	ADP-ribosylation factor 6 OS=Mus musculus OX=10090 GN=Arf6 PE=1 SV=2	73.393	6	34	6	20.1	8.95	767	50	cell death;cell differentiation;cell division;cell organization and biogenesis;regulation of biological process;response to stimulus;transport	-0.13	0.941249	1.5969e+07	7.9389e+06	1.05551e+07	7.45271e+06	1.09439e+07	1.21593e+07	1.5969e+07	2.19222e+06	3.05868e+06	1.54659e+06	5.3309e+06	3.78353e+06
Q03265	Atp5a1	ATP synthase subunit alpha, mitochondrial OS=Mus musculus OX=10090 GN=Atp5f1a PE=1 SV=1	55.601	8	34	8	59.7	9.19	932	15	metabolic process;regulation of biological process;transport	0.33	0.282768	4.94825e+06	9.73947e+06	6.72767e+06	5.1721e+06	3.61305e+07	8.34594e+06	4.94825e+06	2.68942e+06	1.94956e+06	1.07332e+06	1.75995e+07	2.59696e+06
A0A2I3BPX3		Anoctamin OS=Mus musculus OX=10090 GN=Ano6 PE=1 SV=1	112.66	13	34	13	108.4	6.79	1013	19		0.01	0.648488	1.02267e+07	5.00846e+06	3.84617e+06	5.85577e+06	6.75454e+06	6.20291e+06	1.02267e+07	1.38302e+06	1.11455e+06	1.21519e+06	3.29021e+06	1.93012e+06
A0A2R8VHP3		Uncharacterized protein OS=Mus musculus OX=10090 GN=Gm5478 PE=1 SV=1	22.323	8	34	2	57.9	6.2	899	12		1.29	0.00456637		192351	453628	3.49867e+06	1.2131e+06	1.7453e+06		53115.1	131454	726046	590914	543075
Q8R0X7	Sgpl1	Sphingosine-1-phosphate lyase 1 OS=Mus musculus OX=10090 GN=Sgpl1 PE=1 SV=1	65.645	10	35	10	63.6	9.1	564	22	cell death;cell differentiation;cellular component movement;metabolic process;regulation of biological process;response to stimulus	0.52	0.137022	8.27766e+06	1.06713e+07	8.29776e+06	7.64423e+06	1.45181e+07	1.39481e+07	8.27766e+06	2.94672e+06	2.40455e+06	1.58634e+06	7.0719e+06	4.34014e+06
P60766	Cdc42	Cell division control protein 42 homolog OS=Mus musculus OX=10090 GN=Cdc42 PE=1 SV=2	34.523	6	35	5	21.2	6.55	461	32	cell communication;cell differentiation;cell organization and biogenesis;cellular component movement;metabolic process;regulation of biological process;response to stimulus;transport	-0.22	0.902	33464337	2.76766e+07	1.90168e+07	2.96634e+07	2.58018e+07	1.37387e+07	33464337	7.64252e+06	5.51074e+06	6.15576e+06	1.25683e+07	4.27499e+06
Q91Z25	Arpc1b	Actin-related protein 2/3 complex subunit OS=Mus musculus OX=10090 GN=Arpc1b PE=1 SV=1	115.032	13	35	13	41.5	8.35	1033	42	cell organization and biogenesis;regulation of biological process	-0.71	0.230381	4.37267e+07	9.77213e+06	1.50553e+07	8.5545e+06	1.04913e+07	1.02583e+07	4.37267e+07	2.69844e+06	4.36277e+06	1.77523e+06	5.11042e+06	3.19202e+06
Q9DBS1	Tmem43	Transmembrane protein 43 OS=Mus musculus OX=10090 GN=Tmem43 PE=1 SV=1	83.745	11	35	11	44.8	7.36	737	40	cell organization and biogenesis	-0.09	0.860213	5.2489e+06	6.74557e+06	5.21929e+06	4.14306e+06	6.57635e+06	5.53257e+06	5.2489e+06	1.8627e+06	1.51246e+06	859771	3.2034e+06	1.72154e+06	Acetyl [N-Term]
P27601	Gna13	Guanine nucleotide-binding protein subunit alpha-13 OS=Mus musculus OX=10090 GN=Gna13 PE=1 SV=1	52.208	13	35	11	44	8.21	602	34	cell differentiation;cellular homeostasis;regulation of biological process;response to stimulus	-0.27	0.806523	1.62465e+07	6.67549e+06	5.81095e+06	5.84446e+06	6.86834e+06	6.0806e+06	1.62465e+07	1.84335e+06	1.68391e+06	1.21285e+06	3.34564e+06	1.89207e+06	Acetyl [N-Term]
P97484	Lilrb3; Pirb	Leukocyte immunoglobulin-like receptor subfamily B member 3 OS=Mus musculus OX=10090 GN=Lilrb3 PE=1 SV=1	126.598	15	35	11	93	6.87	1265	26	cell differentiation;regulation of biological process;response to stimulus	-0.57	0.374452	2.09349e+07	1.27014e+07	7.1886e+06	8.97829e+06	9.10828e+06	8.13285e+06	2.09349e+07	3.50732e+06	2.08313e+06	1.86318e+06	4.43674e+06	2.53065e+06
P51863	Atp6v0d1	V-type proton ATPase subunit d 1 OS=Mus musculus OX=10090 GN=Atp6v0d1 PE=1 SV=2	25.177	7	35	7	40.3	5	632	17	cell organization and biogenesis;cellular homeostasis;response to stimulus;transport	-0.25	0.841652	1.6696e+07	1.72243e+07	9.69963e+06	1.1168e+07	1.57929e+07	8.69295e+06	1.6696e+07	4.75625e+06	2.81079e+06	2.31759e+06	7.6929e+06	2.70494e+06
P56480	Atp5b	ATP synthase subunit beta, mitochondrial OS=Mus musculus OX=10090 GN=Atp5f1b PE=1 SV=2	96.406	12	36	12	56.3	5.34	1247	28	cell differentiation;cellular homeostasis;metabolic process;regulation of biological process;transport	0.32	0.292728	4.73365e+06	7.91754e+06	6.24018e+06	4.15553e+06	1.8691e+07	6.85173e+06	4.73365e+06	2.18632e+06	1.8083e+06	862358	9.10458e+06	2.13201e+06
P17047	Lamp2	Lysosome-associated membrane glycoprotein 2 OS=Mus musculus OX=10090 GN=Lamp2 PE=1 SV=2	46.594	5	36	5	45.7	7.39	548	19	cell communication;cell organization and biogenesis;cellular homeostasis;metabolic process;regulation of biological process;response to stimulus;transport	-0.15	0.982654	2.44919e+07	3.14868e+07	2.61757e+07	2.44772e+07	2.82699e+07	2.39528e+07	2.44919e+07	8.69466e+06	7.58527e+06	5.07953e+06	1.37706e+07	7.45326e+06
P62960	Ybx1	Nuclease-sensitive element-binding protein 1 OS=Mus musculus OX=10090 GN=Ybx1 PE=1 SV=3	153.099	8	36	8	35.7	9.88	1286	57	metabolic process;regulation of biological process	-0.24	0.975753	5.42895e+06	3.27831e+06	5.30329e+06	3.10545e+06	4.21794e+06	3.17795e+06	5.42895e+06	905260	1.5368e+06	644445	2.0546e+06	988865	Acetyl [N-Term]
P80318	Cct3	T-complex protein 1 subunit gamma OS=Mus musculus OX=10090 GN=Cct3 PE=1 SV=1	96.201	16	36	16	60.6	6.7	690	38	cell organization and biogenesis;metabolic process;regulation of biological process;transport	-0.7	0.236568	1.63244e+07	4.52699e+06	9.48606e+06	3.68932e+06	5.5264e+06	5.66379e+06	1.63244e+07	1.25007e+06	2.7489e+06	765610	2.69197e+06	1.76237e+06
Q99KF1	Tmed9	Transmembrane emp24 domain-containing protein 9 OS=Mus musculus OX=10090 GN=Tmed9 PE=1 SV=2	74.489	7	36	7	27.1	8.41	1052	32	cell organization and biogenesis;regulation of biological process;transport	0.05	0.646167	1.88106e+07	1.25903e+07	1.00317e+07	1.1514e+07	1.46799e+07	1.29674e+07	1.88106e+07	3.47665e+06	2.90701e+06	2.3894e+06	7.15073e+06	4034989
P35279	Rab6a	Ras-related protein Rab-6A OS=Mus musculus OX=10090 GN=Rab6a PE=1 SV=4	48.429	8	36	6	23.6	5.54	837	33	metabolic process;regulation of biological process;response to stimulus;transport	-0.01	0.677087	6.4585e+06	5.66711e+06	4.9758e+06	4.89011e+06	6.09883e+06	5.4228e+06	6.4585e+06	1.5649e+06	1.4419e+06	1.0148e+06	2.9708e+06	1.68738e+06	Acetyl [N-Term]
Q9JII6	Akr1a1	Alcohol dehydrogenase [NADP(+)] OS=Mus musculus OX=10090 GN=Akr1a1 PE=1 SV=3	69.49	10	37	10	36.6	7.39	1143	35	metabolic process	-0.78	0.173536	2.6776e+07	1.04505e+07	1.53092e+07	7.39927e+06	9.22058e+06	8.41154e+06	2.6776e+07	2.88576e+06	4.43633e+06	1.5355e+06	4.49144e+06	2.61737e+06	Acetyl [N-Term]
P14131	Rps16-ps2; Rps16	40S ribosomal protein S16 OS=Mus musculus OX=10090 GN=Rps16 PE=1 SV=4	43.133	9	37	9	16.4	10.21	827	54	metabolic process	-0.54	0.403521	9.15677e+07	2.56651e+07	2.50238e+07	2.09726e+07	2.2558e+07	1.96465e+07	9.15677e+07	7.08707e+06	7.25148e+06	4.35225e+06	1.09883e+07	6.1133e+06
P29387	Gnb4	Guanine nucleotide-binding protein subunit beta-4 OS=Mus musculus OX=10090 GN=Gnb4 PE=1 SV=4	47.224	7	37	1	37.4	6.16	832	18	regulation of biological process;response to stimulus	-0.46	0.81299	267232	357188	294413	240066	186884	259320	267232	98632.6	85315.9	49818.7	91033.2	80691.2	Acetyl [N-Term]
Q9CQI6	Cotl1	Coactosin-like protein OS=Mus musculus OX=10090 GN=Cotl1 PE=1 SV=3	28.339	8	37	8	15.9	5.4	594	51	defense response;response to stimulus	-0.77	0.185066	4.0858e+07	1.7862e+07	3.01506e+07	1.51343e+07	1.91226e+07	1.87918e+07	4.0858e+07	4.93235e+06	8.73713e+06	3.14069e+06	9.31483e+06	5.84735e+06
Q5RKN9	Capza1	Capping protein (Actin filament) muscle Z-line, alpha 1 OS=Mus musculus OX=10090 GN=Capza1 PE=1 SV=1	87.733	9	37	7	32.9	5.55	1411	50	cell organization and biogenesis;regulation of biological process	-0.17	0.950827	8.89635e+06	5.18422e+06	5.57054e+06	6.21833e+06	6.06289e+06	4.55927e+06	8.89635e+06	1.43155e+06	1.61425e+06	1.29043e+06	2.9533e+06	1.41868e+06
Q9Z1T2	Thbs4	Thrombospondin-4 OS=Mus musculus OX=10090 GN=Thbs4 PE=1 SV=1	64.348	9	37	8	106.3	4.67	1270	11	cell organization and biogenesis;cellular component movement;regulation of biological process;response to stimulus	-0.07	0.848061	7.02506e+06	1.48227e+07	1.34626e+07	1.2191e+07	1.02125e+07	1.32473e+07	7.02506e+06	4.09308e+06	3.90124e+06	2.52989e+06	4.97461e+06	4.12209e+06
P50247	Ahcy; Gm4737	Adenosylhomocysteinase OS=Mus musculus OX=10090 GN=Ahcy PE=1 SV=3	37.019	8	38	7	47.7	6.54	625	19	defense response;metabolic process;response to stimulus;transport	0.36	0.254867	6.53776e+06	9.8772e+06	9.72725e+06	1.12016e+07	1.12354e+07	1.12973e+07	6.53776e+06	2.72746e+06	2.81879e+06	2.32456e+06	5.47289e+06	3.5153e+06
Q9JHK5	Plek	Pleckstrin OS=Mus musculus OX=10090 GN=Plek PE=1 SV=1	74.494	5	38	5	39.9	8.34	1379	24	cell differentiation;cell organization and biogenesis;metabolic process;regulation of biological process;response to stimulus;transport	0.19	0.447873	1.32685e+07	1.0065e+07	8.43081e+06	1.16611e+07	1.24129e+07	1.08103e+07	1.32685e+07	2.77932e+06	2.4431e+06	2.41991e+06	6.04643e+06	3.36379e+06
Q6GQT1	A2m	Alpha-2-macroglobulin-P OS=Mus musculus OX=10090 GN=A2m PE=2 SV=2	65.972	4	38	3	164.2	6.61	1103	3	cell differentiation;regulation of biological process	-0.32	0.727555	4.88172e+07	5.3159e+07	4.85356e+07	3.26122e+07	3.61504e+07	5.33058e+07	4.88172e+07	1.46791e+07	1.40648e+07	6.7677e+06	1.76092e+07	1.65868e+07
Q00612	G6pdx	Glucose-6-phosphate 1-dehydrogenase X OS=Mus musculus OX=10090 GN=G6pdx PE=1 SV=3	80.134	12	38	12	59.2	6.49	984	28	metabolic process;regulation of biological process;response to stimulus	-0.82	0.149928	1.84911e+07	7.75544e+06	9.95723e+06	4.91812e+06	4.94384e+06	5.43934e+06	1.84911e+07	2.14156e+06	2.88543e+06	1.02061e+06	2.40819e+06	1.69253e+06
Q8VEH3	Arl8a	ADP-ribosylation factor-like protein 8A OS=Mus musculus OX=10090 GN=Arl8a PE=1 SV=1	59.168	7	38	3	21.4	7.77	705	55	cell division;regulation of biological process;response to stimulus	-0.41	0.70647	2.03754e+06	1.52094e+06	1.86204e+06	1.07382e+06	1.72721e+06	1.41478e+06	2.03754e+06	419988	539586	222841	841344	440230	Acetyl [N-Term]
Q9ET01	Pygl	Glycogen phosphorylase, liver form OS=Mus musculus OX=10090 GN=Pygl PE=1 SV=4	79.345	16	38	13	97.4	7.09	741	20	cell death;metabolic process	-0.08	0.859653	12499178	6.8182e+06	7.52469e+06	5.89136e+06	7.64287e+06	8.02929e+06	12499178	1.88276e+06	2.18052e+06	1.22258e+06	3.72292e+06	2.49843e+06	Acetyl [N-Term]
A0A0B4J1G1	Fcgr2b	Fc receptor, IgG, low affinity IIb OS=Mus musculus OX=10090 GN=Fcgr2b PE=1 SV=1	54.634	7	38	1	33	7.23	849	38	cell organization and biogenesis;defense response;regulation of biological process;response to stimulus;transport	0.93	0.0364914	1.28883e+06	854009	475374	1.83123e+06	1.62622e+06	1.28671e+06	1.28883e+06	235823	137755	380019	792149	400379
P14869	Rplp0	60S acidic ribosomal protein P0 OS=Mus musculus OX=10090 GN=Rplp0 PE=1 SV=3	92.739	8	39	8	34.2	6.25	1419	36	response to stimulus;transport	-0.27	0.817592	72684641	1.54513e+07	1.15011e+07	1.53534e+07	1.41867e+07	1.16638e+07	72684641	4.26668e+06	3.33283e+06	3.18615e+06	6.91048e+06	3.62936e+06
D3Z2H9		Uncharacterized protein OS=Mus musculus OX=10090 GN=Tpm3-rs7 PE=3 SV=1	57.9	12	39	12	29	4.81	893	37	cell organization and biogenesis	-0.68	0.256016	1.48636e+07	1.33548e+07	1.88328e+07	9.90156e+06	1.12456e+07	9.39976e+06	1.48636e+07	3.68775e+06	5.45743e+06	2.05478e+06	5.47785e+06	2.92487e+06	Acetyl [N-Term]
Q91YP3	Dera	Deoxyribose-phosphate aldolase OS=Mus musculus OX=10090 GN=Dera PE=1 SV=1	68.336	9	39	9	35	8.72	1552	33	metabolic process	-0.29	0.77438	9.91874e+06	9.38283e+06	1.11829e+07	7.22827e+06	7.9875e+06	1.15875e+07	9.91874e+06	2.59094e+06	3.24062e+06	1.50002e+06	3.89079e+06	3.60562e+06
A0A1L1SV25		Alpha-actinin-4 OS=Mus musculus OX=10090 GN=Actn4 PE=1 SV=1	126.827	16	39	13	107	5.36	1288	24		-0.77	0.180642	9.69055e+06	4.72072e+06	1.25258e+07	3.88442e+06	5.63951e+06	6.6996e+06	9.69055e+06	1.30356e+06	3.62977e+06	806097	2.74706e+06	2.08467e+06
Q9QXY6	Ehd3	EH domain-containing protein 3 OS=Mus musculus OX=10090 GN=Ehd3 PE=1 SV=2	58.844	12	39	3	60.8	6.46	1267	23	cell organization and biogenesis;metabolic process;regulation of biological process;transport	0.38	0.257172	659642	1.04015e+06	877881	1.16893e+06	1.13332e+06	1.13776e+06	659642	287225	254395	242578	552051	354029
A0A1W2P6X3	Fmnl1	Formin-like protein 1 OS=Mus musculus OX=10090 GN=Fmnl1 PE=1 SV=1	116.643	19	39	18	122.6	5.88	992	22	cell organization and biogenesis;cellular component movement;regulation of biological process	-0.42	0.593374	1.76969e+07	6.85351e+06	5.84463e+06	5.61377e+06	4.99041e+06	3.83834e+06	1.76969e+07	1.8925e+06	1.69367e+06	1.16497e+06	2.43088e+06	1.19435e+06
P70206	Plxna1	Plexin-A1 OS=Mus musculus OX=10090 GN=Plxna1 PE=1 SV=1	121.248	20	39	20	211	6.9	842	13	cell growth;cellular component movement;regulation of biological process;response to stimulus	-0.35	0.721905	1.1226e+07	6.85948e+06	3.89728e+06	4.23393e+06	5.37307e+06	4.78733e+06	1.1226e+07	1.89415e+06	1.12936e+06	878628	2.61727e+06	1.48964e+06
Q9CZE3	Rab32	Ras-related protein Rab-32 OS=Mus musculus OX=10090 GN=Rab32 PE=1 SV=3	82.35	11	39	11	25.1	6.68	898	59	cell organization and biogenesis;regulation of biological process;response to stimulus;transport	-0.49	0.467966	1.18776e+07	8.60227e+06	7.87705e+06	5.88441e+06	7.48143e+06	6.98624e+06	1.18776e+07	2.3754e+06	2.28263e+06	1.22114e+06	3.64428e+06	2.17387e+06	Acetyl [N-Term]
P08905	Lyz2	Lysozyme C-2 OS=Mus musculus OX=10090 GN=Lyz2 PE=1 SV=2	32.64	2	40	2	16.7	8.81	1126	15	defense response;metabolic process;response to stimulus	-0.76	0.188319	3.03186e+07	3.28596e+07	1.17556e+07	1.62286e+07	1.99942e+07	1.58767e+07	3.03186e+07	9.07373e+06	3.40656e+06	3.36778e+06	9.73938e+06	4.94026e+06
Q04447	Ckb	Creatine kinase B-type OS=Mus musculus OX=10090 GN=Ckb PE=1 SV=1	127.891	9	40	9	42.7	5.67	1817	34	cellular homeostasis;metabolic process	-0.42	0.570489	1.09109e+07	6.88832e+06	9.12663e+06	6.49819e+06	5.89794e+06	6.14351e+06	1.09109e+07	1.90212e+06	2.64474e+06	1.34851e+06	2.87294e+06	1.91164e+06
Q9Z1G3	Atp6v1c1	V-type proton ATPase subunit C 1 OS=Mus musculus OX=10090 GN=Atp6v1c1 PE=1 SV=4	32.928	10	40	10	43.9	7.46	388	24	transport	-0.17	0.979995	7.79707e+06	9.73209e+06	9.13142e+06	8.29747e+06	8.31425e+06	7.59825e+06	7.79707e+06	2.68739e+06	2.64613e+06	1.7219e+06	4.04996e+06	2.3643e+06
P28867	Prkcd	Protein kinase C delta type OS=Mus musculus OX=10090 GN=Prkcd PE=1 SV=3	102.288	14	40	13	77.5	7.39	914	24	cell death;cell organization and biogenesis;cell proliferation;cellular component movement;defense response;metabolic process;regulation of biological process;response to stimulus;transport	0.45	0.184773	2.24969e+07	4.471e+06	5.78175e+06	8.20864e+06	1.04207e+07	1.13652e+07	2.24969e+07	1.23461e+06	1.67545e+06	1.70346e+06	5.07601e+06	3.53644e+06
Q01965	Ly9	T-lymphocyte surface antigen Ly-9 OS=Mus musculus OX=10090 GN=Ly9 PE=1 SV=2	101.397	13	40	13	73.1	7.33	919	27	defense response;regulation of biological process;response to stimulus	-0.06	0.822745	1.26663e+07	8.41016e+06	6.63192e+06	7.97367e+06	8.23724e+06	6.02746e+06	1.26663e+07	2.32235e+06	1.92182e+06	1.6547e+06	4.01244e+06	1.87553e+06
Q9CQW9	Ifitm3	Interferon-induced transmembrane protein 3 OS=Mus musculus OX=10090 GN=Ifitm3 PE=1 SV=1	76.029	3	40	2	14.9	7.4	1143	36	defense response;regulation of biological process;response to stimulus;transport	-0.42	0.567999	12612307	1.14036e+07	1.40765e+07	6.4232e+06	1.09184e+07	1.28028e+07	12612307	3.14894e+06	4.07913e+06	1.33295e+06	5.31844e+06	3.98377e+06	Acetyl [N-Term]
E9Q4S7	Ptprj	Receptor-type tyrosine-protein phosphatase eta OS=Mus musculus OX=10090 GN=Ptprj PE=1 SV=2	97.853	15	40	14	148.5	7.17	1106	11	cell differentiation;coagulation;metabolic process;regulation of biological process;response to stimulus	-0.18	0.957798	1.65928e+07	6.60793e+06	4.50365e+06	7.29826e+06	6.38414e+06	6.69129e+06	1.65928e+07	1.82469e+06	1.30508e+06	1.51454e+06	3.10978e+06	2.08209e+06
P19001	Krt19	Keratin, type I cytoskeletal 19 OS=Mus musculus OX=10090 GN=Krt19 PE=1 SV=1	18.826	6	40	1	44.5	5.39	891	13	cell differentiation;cell organization and biogenesis;regulation of biological process;response to stimulus	0.96	0.00448021	924473	1.6948e+06	9.48895e+06	3.44462e+06	3.43107e+06	7.02461e+06	924473	467997	2.74973e+06	714831	1.67131e+06	2.18581e+06
Q9CWK8	Snx2	Sorting nexin-2 OS=Mus musculus OX=10090 GN=Snx2 PE=1 SV=2	64.447	13	40	11	58.4	5.12	932	26	cell organization and biogenesis;transport	-0.59	0.344674	1.37529e+07	7.44001e+06	9.89254e+06	6.3245e+06	7.38219e+06	6.42766e+06	1.37529e+07	2.05446e+06	2.86669e+06	1.31246e+06	3.59594e+06	2.00006e+06
P13597	Icam1	Intercellular adhesion molecule 1 OS=Mus musculus OX=10090 GN=Icam1 PE=1 SV=1	49.411	6	40	6	58.8	6.13	871	18	cell communication;cell organization and biogenesis;cellular component movement;cellular homeostasis;defense response;regulation of biological process;response to stimulus	0.07	0.617051	1.7417e+07	9.31939e+06	7.05705e+06	1.01258e+07	1.00235e+07	9.28778e+06	1.7417e+07	2.57342e+06	2.04501e+06	2.10131e+06	4.88253e+06	2890025
Q9CVB6	Arpc2	Actin-related protein 2/3 complex subunit 2 OS=Mus musculus OX=10090 GN=Arpc2 PE=1 SV=3	65.059	11	41	11	34.3	7.36	636	35	cell organization and biogenesis;regulation of biological process;response to stimulus	-0.59	0.344601	6.74212e+07	2.09067e+07	1.97497e+07	1.79769e+07	1.76442e+07	1.5777e+07	6.74212e+07	5.77309e+06	5.72312e+06	3.73057e+06	8.59465e+06	4.90925e+06
Q9DBH5	Lman2	Vesicular integral-membrane protein VIP36 OS=Mus musculus OX=10090 GN=Lman2 PE=1 SV=2	61.507	9	41	9	40.4	6.95	910	30	regulation of biological process;transport	-0.06	0.820949	2.03168e+07	1.17397e+07	8.467e+06	7.61141e+06	1.19221e+07	1.20824e+07	2.03168e+07	3.24177e+06	2.45359e+06	1.57952e+06	5.80739e+06	3759610
P21279	Gnaq	Guanine nucleotide-binding protein G(q) subunit alpha OS=Mus musculus OX=10090 GN=Gnaq PE=1 SV=4	81.255	13	41	12	42.1	5.68	1106	40	cell organization and biogenesis;regulation of biological process;response to stimulus	-0.32	0.73069	2.13501e+07	1.18824e+07	9.31344e+06	9.75191e+06	1.01893e+07	9.65331e+06	2.13501e+07	3.28117e+06	2.69888e+06	2.02372e+06	4.9633e+06	3.00376e+06
Q9CR57	Rpl14	60S ribosomal protein L14 OS=Mus musculus OX=10090 GN=Rpl14 PE=1 SV=3	46.591	7	41	7	23.5	11.02	980	32	metabolic process	-0.47	0.495755	1.65691e+08	3.60888e+07	2.88225e+07	3.90356e+07	3.19464e+07	2.20051e+07	1.65691e+08	9.96544e+06	8.35226e+06	8.1007e+06	1.55614e+07	6.84719e+06
Q61187	Tsg101	Tumor susceptibility gene 101 protein OS=Mus musculus OX=10090 GN=Tsg101 PE=1 SV=2	79.97	11	41	11	44.1	6.71	1235	34	cell differentiation;cell division;cell organization and biogenesis;metabolic process;regulation of biological process;transport	-0.01	0.748394	1.25955e+07	1.27467e+07	1.55984e+07	1.36617e+07	1.08511e+07	1.76848e+07	1.25955e+07	3.51983e+06	4.52016e+06	2.83508e+06	5.2857e+06	5.50287e+06
P21550	Eno3	Beta-enolase OS=Mus musculus OX=10090 GN=Eno3 PE=1 SV=3	99.825	7	41	3	47	7.18	1991	19	metabolic process;response to stimulus	-0.1	0.785136	335262	1.01994e+06	1.31107e+06	604874	539917	1.10138e+06	335262	281644	379925	125524	262999	342709
O55143	Atp2a2	Sarcoplasmic/endoplasmic reticulum calcium ATPase 2 OS=Mus musculus OX=10090 GN=Atp2a2 PE=1 SV=2	98.519	14	41	12	114.8	5.34	911	18	cell organization and biogenesis;cellular homeostasis;regulation of biological process;response to stimulus;transport	0.35	0.268359	9.73471e+06	8.54632e+06	8.9048e+06	8.90612e+06	1.49804e+07	1.14338e+07	9.73471e+06	2.35995e+06	2.58046e+06	1.8482e+06	7.29708e+06	3.55778e+06
Q02105	C1qc	Complement C1q subcomponent subunit C OS=Mus musculus OX=10090 GN=C1qc PE=1 SV=2	71.704	7	42	7	26	8.54	1298	35	defense response;metabolic process;regulation of biological process;response to stimulus	0.47	0.169721	2.39645e+07	2.27233e+07	9.91408e+06	2.88196e+07	2.31983e+07	2.49808e+07	2.39645e+07	6.27473e+06	2.87293e+06	5.98067e+06	1.13001e+07	7.77314e+06
Q9CQW2	Arl8b	ADP-ribosylation factor-like protein 8B OS=Mus musculus OX=10090 GN=Arl8b PE=1 SV=1	49.267	7	42	3	21.5	8.43	736	41	cell division;regulation of biological process;response to stimulus	-0.03	0.769554	2.38422e+07	1.83251e+07	1.66529e+07	1.52285e+07	2.19142e+07	1.89846e+07	2.38422e+07	5.06022e+06	4.82572e+06	3.16023e+06	1.06746e+07	5.90733e+06
Q62192	Cd180	CD180 antigen OS=Mus musculus OX=10090 GN=Cd180 PE=1 SV=2	89.298	8	42	8	74.3	5.88	1629	17	cell proliferation;defense response;regulation of biological process;response to stimulus	-0.21	0.905211	1.91088e+07	1.43782e+07	1.23995e+07	9.75957e+06	1.46679e+07	1.531e+07	1.91088e+07	3.97034e+06	3.59317e+06	2.02531e+06	7.14488e+06	4.76393e+06
Q9WV55	Vapa	Vesicle-associated membrane protein-associated protein A OS=Mus musculus OX=10090 GN=Vapa PE=1 SV=2	60.464	8	42	8	27.8	8.4	540	36	cell death;cell organization and biogenesis;regulation of biological process;response to stimulus;transport	0	0.730721	1.0703e+07	1.11547e+07	8.68285e+06	8.18988e+06	1.43622e+07	8.69771e+06	1.0703e+07	3.08021e+06	2.51614e+06	1.69957e+06	6.99597e+06	2.70642e+06
P47963	Rpl13	60S ribosomal protein L13 OS=Mus musculus OX=10090 GN=Rpl13 PE=1 SV=3	34.047	7	42	7	24.3	11.55	1067	32	metabolic process	-0.5	0.462414	1.70469e+08	4.08118e+07	3.14189e+07	4.10494e+07	3.60787e+07	2.35137e+07	1.70469e+08	1.12696e+07	9.10467e+06	8.51861e+06	1.75743e+07	7.31663e+06
Q8CGC7	Eprs	Bifunctional glutamate/proline--tRNA ligase OS=Mus musculus OX=10090 GN=Eprs PE=1 SV=4	151.537	19	42	19	170	7.66	1445	19	metabolic process;regulation of biological process;response to stimulus	-1.07	0.0544085	1.0783e+07	4.12161e+06	8.17558e+06	3.36871e+06	4.4984e+06	4.07336e+06	1.0783e+07	1.13813e+06	2.36914e+06	699076	2.19122e+06	1.26748e+06
P41105	Rpl28	60S ribosomal protein L28 OS=Mus musculus OX=10090 GN=Rpl28 PE=1 SV=2	41.151	7	42	7	15.7	12.02	963	41	metabolic process;regulation of biological process	-0.61	0.324027	9.26146e+07	1.65373e+07	1.3332e+07	2.09004e+07	1.48703e+07	1.13109e+07	9.26146e+07	4.56655e+06	3.8634e+06	4.33726e+06	7.24345e+06	3.51955e+06	Acetyl [N-Term]
F6VW30		14-3-3 protein theta (Fragment) OS=Mus musculus OX=10090 GN=Ywhaq PE=1 SV=1	86.967	10	42	6	34.3	6.38	1204	30	regulation of biological process;response to stimulus;transport	-0.46	0.601421	8.78718e+06	3.42272e+06	1.74103e+06	2.91648e+06	2.91678e+06	2.2871e+06	8.78718e+06	945137	504520	605230	1.42079e+06	711662
P27046	Man2a1	Alpha-mannosidase 2 OS=Mus musculus OX=10090 GN=Man2a1 PE=1 SV=2	86.493	16	42	16	131.5	8.03	802	18	cell organization and biogenesis;metabolic process;regulation of biological process	-0.42	0.567414	6.89044e+06	7.47296e+06	1.01069e+07	4.68643e+06	7.83262e+06	9.29748e+06	6.89044e+06	2.06356e+06	2.9288e+06	972532	3.81535e+06	2.89304e+06
Q6PHN9	Rab35	Ras-related protein Rab-35 OS=Mus musculus OX=10090 GN=Rab35 PE=1 SV=1	40.64	8	42	5	23	8.29	1178	33	cell organization and biogenesis;regulation of biological process;response to stimulus;transport	-0.26	0.923642	6.77595e+06	5.29832e+06	3.90418e+06	5.80156e+06	3.98495e+06	3.75224e+06	6.77595e+06	1.46306e+06	1.13136e+06	1.20394e+06	1.94111e+06	1.16756e+06
Q6ZWV3	Rpl10; Rpl10-ps1	60S ribosomal protein L10 OS=Mus musculus OX=10090 GN=Rpl10 PE=1 SV=3	99.168	9	42	9	24.6	10.08	949	39	cell organization and biogenesis;metabolic process;regulation of biological process	-0.66	0.274542	8.90071e+07	2.00716e+07	1.76161e+07	1.88891e+07	1.71762e+07	1.03459e+07	8.90071e+07	5.54251e+06	5.10485e+06	3.91987e+06	8.36669e+06	3.21927e+06
A0A1D5RM85		60S ribosomal protein L18a (Fragment) OS=Mus musculus OX=10090 GN=Rpl18a PE=1 SV=1	39.143	9	42	9	24.6	9.94	1063	36	metabolic process	-0.53	0.412746	1.06353e+08	2.96839e+07	1.85755e+07	2.69908e+07	2.15169e+07	1.35764e+07	1.06353e+08	8.19682e+06	5.38287e+06	5.60114e+06	1.04811e+07	4.2245e+06
P28667	Marcksl1	MARCKS-related protein OS=Mus musculus OX=10090 GN=Marcksl1 PE=1 SV=2	126.114	8	43	8	20.2	4.61	1888	73	regulation of biological process	-0.33	0.71048	2.39641e+07	1.84413e+07	4.03847e+06	1.74073e+07	1.50315e+07	5.97525e+06	2.39641e+07	5.09231e+06	1.17028e+06	3.61237e+06	7.32198e+06	1.85928e+06
P43275	Hist1h1a	Histone H1.1 OS=Mus musculus OX=10090 GN=Hist1h1a PE=1 SV=2	52.743	6	43	4	21.8	10.93	1177	33	cell organization and biogenesis;regulation of biological process	0.06	0.631152	7.85478e+06	1.56705e+07	1.66531e+07	1.72325e+07	1.48529e+07	1.09806e+07	7.85478e+06	4.32721e+06	4.82577e+06	3.5761e+06	7.23497e+06	3.41676e+06	Acetyl [N-Term]
J3QPG5		Prosaposin OS=Mus musculus OX=10090 GN=Psap PE=1 SV=1	57.645	12	43	12	61.3	5.29	1100	22	metabolic process	0.52	0.139322	4.52673e+07	2.95503e+07	1.75304e+07	3.09117e+07	3.47626e+07	2.58126e+07	4.52673e+07	8.15992e+06	5.08001e+06	6.41482e+06	1.69332e+07	8.03195e+06
P11438	Lamp1	Lysosome-associated membrane glycoprotein 1 OS=Mus musculus OX=10090 GN=Lamp1 PE=1 SV=2	106.991	5	43	5	43.8	8.4	1556	21	cell death;regulation of biological process;response to stimulus;transport	-0.16	0.99782	5.62646e+07	8.96144e+07	7.13233e+07	3.00119e+07	2.81908e+07	2.55913e+07	5.62646e+07	2.47458e+07	2.06683e+07	6.22809e+06	1.3732e+07	7.96309e+06
A0A0R4J1C8	Cd68	Macrosialin OS=Mus musculus OX=10090 GN=Cd68 PE=1 SV=1	19.228	3	43	3	35.9	9.33	943	9	response to stimulus	-0.15	0.974766	6.55558e+07	9.56847e+07	7.92817e+07	6.55357e+07	8.61136e+07	6.65164e+07	6.55558e+07	2.6422e+07	2.29745e+07	1.36e+07	4.19468e+07	2.06975e+07
Q9D1A2	Cndp2	Cytosolic non-specific dipeptidase OS=Mus musculus OX=10090 GN=Cndp2 PE=1 SV=1	96.741	14	43	14	52.7	5.66	1371	40	metabolic process	-0.83	0.141589	3.82502e+07	1.66163e+07	2.31236e+07	1.26866e+07	1.43912e+07	1.28057e+07	3.82502e+07	4.58836e+06	6.70081e+06	2.63273e+06	7.0101e+06	3.98469e+06
A0A0R4J104	Dab2	Disabled homolog 2 OS=Mus musculus OX=10090 GN=Dab2 PE=1 SV=1	107.35	14	43	14	82.2	5.97	1180	29	cell death;cell differentiation;cell organization and biogenesis;development;regulation of biological process;response to stimulus;transport	-0.23	0.870458	1.08396e+07	1.06787e+07	1.34266e+07	8.46288e+06	1.0481e+07	1.05486e+07	1.08396e+07	2.94878e+06	3.89079e+06	1.75622e+06	5.1054e+06	3.28236e+06
Q9CQV8	Ywhab	14-3-3 protein beta/alpha OS=Mus musculus OX=10090 GN=Ywhab PE=1 SV=3	56.178	8	44	3	28.1	4.83	1046	33	cell organization and biogenesis;metabolic process;regulation of biological process;transport	-0.53	0.45112	17605903	7.33907e+06	4.56889e+06	5.14934e+06	5.98968e+06	4.53876e+06	17605903	2.02658e+06	1.32399e+06	1.06859e+06	2.91763e+06	1.4123e+06
A0A1B0GSU0	Aldh16a1	Aldehyde dehydrogenase family 16 member A1 OS=Mus musculus OX=10090 GN=Aldh16a1 PE=1 SV=1	70.617	9	44	9	84.7	6.32	1296	14	metabolic process	-0.18	0.965348	1.17544e+07	1.13135e+07	1.28464e+07	7.60909e+06	1.11975e+07	1.15619e+07	1.17544e+07	3.12406e+06	3.72266e+06	1.57904e+06	5.4544e+06	3.59766e+06
Q9CZM2	Rpl15	60S ribosomal protein L15 OS=Mus musculus OX=10090 GN=Rpl15 PE=1 SV=4	78.867	9	44	9	24.1	11.62	869	42	metabolic process	-0.43	0.561263	1.54522e+08	2.29814e+07	2.01243e+07	2.41473e+07	2.24111e+07	1.33909e+07	1.54522e+08	6.34601e+06	5.83168e+06	5.01106e+06	1.09167e+07	4.16678e+06
A0A1B0GSG5	Rnh1	Ribonuclease inhibitor OS=Mus musculus OX=10090 GN=Rnh1 PE=1 SV=1	98.567	10	44	10	53.9	5.01	1557	26	regulation of biological process	-0.98	0.071561	1.89345e+07	1.05985e+07	2.42776e+07	5.1369e+06	9.27141e+06	1.09432e+07	1.89345e+07	2.92663e+06	7.03524e+06	1.06601e+06	4.5162e+06	3.40512e+06
Q62419	Sh3gl1	Endophilin-A2 OS=Mus musculus OX=10090 GN=Sh3gl1 PE=1 SV=1	87.347	12	44	12	41.5	5.72	1405	36	cell organization and biogenesis;transport	0.14	0.510244	8.42681e+06	5.88833e+06	7.08328e+06	9.66837e+06	7.36438e+06	7.40612e+06	8.42681e+06	1.62598e+06	2.05261e+06	2.00639e+06	3.58726e+06	2.30452e+06
P21995	Emb	Embigin OS=Mus musculus OX=10090 GN=Emb PE=1 SV=2	93.898	10	44	10	37	6.02	1058	21	transport	-0.63	0.301958	3.45598e+07	2.34537e+07	1.37306e+07	1.63611e+07	1.66057e+07	1.19025e+07	3.45598e+07	6.47641e+06	3.97888e+06	3.39526e+06	8.08878e+06	3.70364e+06
Q9WV91	Ptgfrn	Prostaglandin F2 receptor negative regulator OS=Mus musculus OX=10090 GN=Ptgfrn PE=1 SV=2	59.703	11	45	11	98.7	6.61	929	14	cell organization and biogenesis	-0.25	0.845818	7.33843e+06	1.06894e+07	1.19304e+07	8.95638e+06	6.63389e+06	9.26771e+06	7.33843e+06	2.95174e+06	3.45723e+06	1.85863e+06	3.23144e+06	2.88378e+06
P09581	Csf1r	Macrophage colony-stimulating factor 1 receptor OS=Mus musculus OX=10090 GN=Csf1r PE=1 SV=3	137.871	17	45	17	109.1	6.21	1046	23	cell differentiation;cell organization and biogenesis;cell proliferation;cellular component movement;defense response;metabolic process;regulation of biological process;response to stimulus	-0.91	0.101425	3.29406e+07	1.58553e+07	7.80639e+06	7.52618e+06	1.00123e+07	7.05106e+06	3.29406e+07	4.37824e+06	2.26216e+06	1.56184e+06	4.8771e+06	2.19404e+06
Q9WTR1	Trpv2	Transient receptor potential cation channel subfamily V member 2 OS=Mus musculus OX=10090 GN=Trpv2 PE=1 SV=2	115.542	13	45	13	85.9	6.99	1697	23	cell death;regulation of biological process;response to stimulus;transport	-0.33	0.710947	1.53888e+07	9.03812e+06	9.12781e+06	6.54239e+06	9.82376e+06	7.92565e+06	1.53888e+07	2.49575e+06	2.64508e+06	1.35768e+06	4.78525e+06	2.46618e+06	Acetyl [N-Term]
A2AMW0	Capzb	Capping protein (Actin filament) muscle Z-line, beta, isoform CRA_a OS=Mus musculus OX=10090 GN=Capzb PE=1 SV=1	100.628	12	46	12	29.3	6.92	1166	49	cell organization and biogenesis;regulation of biological process	-0.29	0.777912	4.31675e+07	1.97541e+07	2.40509e+07	2.00957e+07	2.25694e+07	2.01477e+07	4.31675e+07	5.45483e+06	6.96952e+06	4.17028e+06	1.09938e+07	6.26925e+06
P14106	C1qb	Complement C1q subcomponent subunit B OS=Mus musculus OX=10090 GN=C1qb PE=1 SV=2	47.809	6	46	6	26.7	8.15	1107	28	defense response;metabolic process;regulation of biological process;response to stimulus	0.71	0.0586021	2.74963e+07	2.49726e+07	1.16167e+07	3.9946e+07	3.52514e+07	3.63067e+07	2.74963e+07	6.89584e+06	3.36631e+06	8.28963e+06	1.71713e+07	1.12973e+07
P29351	Ptpn6	Tyrosine-protein phosphatase non-receptor type 6 OS=Mus musculus OX=10090 GN=Ptpn6 PE=1 SV=2	85.291	15	46	15	67.5	7.81	1153	30	cell differentiation;cell proliferation;defense response;metabolic process;regulation of biological process;response to stimulus	-0.53	0.42509	3.49043e+07	5.94937e+07	7.52865e+07	4.77728e+06	3.69412e+06	2.5778e+06	3.49043e+07	1.64284e+07	2.18167e+07	991384	1.79944e+06	802119
P42932	Cct8	T-complex protein 1 subunit theta OS=Mus musculus OX=10090 GN=Cct8 PE=1 SV=3	116.013	20	46	20	59.5	5.62	1249	39	cell organization and biogenesis;metabolic process;regulation of biological process;transport	-0.78	0.173808	2.45098e+07	9.70277e+06	1.48337e+07	5.40644e+06	9.89247e+06	9.6819e+06	2.45098e+07	2.67929e+06	4.29855e+06	1.12195e+06	4.81872e+06	3.01266e+06
P63082	Atp6v0c; Atp6v0c-ps2	V-type proton ATPase 16 kDa proteolipid subunit OS=Mus musculus OX=10090 GN=Atp6v0c PE=1 SV=1	128.336	3	46	3	15.8	9.13	1455	57	cellular homeostasis;regulation of biological process;transport	-0.12	0.934096	7.64539e+06	9.268e+06	7.92381e+06	6.45057e+06	1.02685e+07	7.77692e+06	7.64539e+06	2.55923e+06	2.29618e+06	1.33863e+06	5.00189e+06	2.4199e+06
E9Q0F0	Krt78	Keratin 78 OS=Mus musculus OX=10090 GN=Krt78 PE=1 SV=1	26.263	3	46	2	112.2	7.97	1472	2	cell organization and biogenesis;cellular component movement;metabolic process;regulation of biological process;transport	2.73	2.57999e-10	8.20369e+06	2.97538e+07	1.08065e+07	1.27202e+08	1.26797e+08	1.5924e+08	8.20369e+06	8.21611e+06	3.13154e+06	2.63971e+07	6.1764e+07	4.95499e+07
Q6ZWZ7	Rpl17; Rpl17-ps5	60S ribosomal protein L17 OS=Mus musculus OX=10090 GN=Rpl17 PE=1 SV=1	100.878	7	46	7	21.4	10.18	1081	42	metabolic process;regulation of biological process	-0.48	0.479258	7.21599e+07	1.98152e+07	1.80827e+07	1.93216e+07	1.76836e+07	1.4186e+07	7.21599e+07	5.47169e+06	5.24007e+06	4.00962e+06	8.61387e+06	4.41416e+06
P35762	Cd81	CD81 antigen OS=Mus musculus OX=10090 GN=Cd81 PE=1 SV=2	100.414	3	47	3	25.8	5.83	1929	21	metabolic process;regulation of biological process;response to stimulus;transport	0.16	0.488222	2.57954e+07	2.78682e+07	1.95193e+07	3.23336e+07	2.23537e+07	2.54907e+07	2.57954e+07	7.69544e+06	5.65637e+06	6.70989e+06	1.08887e+07	7.93178e+06
P29341	Pabpc1	Polyadenylate-binding protein 1 OS=Mus musculus OX=10090 GN=Pabpc1 PE=1 SV=2	89.797	16	47	10	70.6	9.5	933	27	metabolic process;regulation of biological process	-0.23	0.874391	1.63694e+07	1.02782e+07	1.43633e+07	1.66879e+07	1.19993e+07	1.0696e+07	1.63694e+07	2.83818e+06	4.16224e+06	3.46307e+06	5.84497e+06	3.32822e+06
P18181	Cd48	CD48 antigen OS=Mus musculus OX=10090 GN=Cd48 PE=1 SV=1	87.666	7	47	7	27.4	7.69	1640	35	regulation of biological process;response to stimulus	-0.19	0.94278	30700764	1.70857e+07	1.15701e+07	1.41658e+07	1.65202e+07	1.36401e+07	30700764	4.71799e+06	3.3528e+06	2.9397e+06	8.04717e+06	4.24431e+06
Q61549	Emr1; Adgre1	Adhesion G protein-coupled receptor E1 OS=Mus musculus OX=10090 GN=Adgre1 PE=1 SV=1	112.047	12	47	12	102.1	5.07	1398	17	regulation of biological process;response to stimulus	-0.25	0.843613	3.96162e+07	1.96686e+07	1.25506e+07	1.71711e+07	2.00236e+07	1.52863e+07	3.96162e+07	5.43122e+06	3.63694e+06	3.56336e+06	9.75369e+06	4.75656e+06
Q05144	Rac2	Ras-related C3 botulinum toxin substrate 2 OS=Mus musculus OX=10090 GN=Rac2 PE=1 SV=1	56.268	9	47	5	21.4	7.61	768	44	cell organization and biogenesis;regulation of biological process;response to stimulus	-0.08	0.864326	2.74063e+07	1.16192e+07	9.18992e+06	1.01674e+07	1.32704e+07	1.17424e+07	2.74063e+07	3.20848e+06	2.66308e+06	2.10995e+06	6.46415e+06	3.65381e+06
F6YVP7		Uncharacterized protein OS=Mus musculus OX=10090 GN=Gm10260 PE=3 SV=2	53.476	9	48	9	17.7	10.74	1274	49	metabolic process	-0.6	0.333708	6.81091e+07	2.57799e+07	2.11269e+07	2.39537e+07	2.12474e+07	1.49037e+07	6.81091e+07	7.11878e+06	6.12221e+06	4.97089e+06	1.03498e+07	4.6375e+06	Acetyl [N-Term]
P84091	Ap2m1	AP-2 complex subunit mu OS=Mus musculus OX=10090 GN=Ap2m1 PE=1 SV=1	61.859	14	48	14	49.6	9.54	803	31	cell organization and biogenesis;metabolic process;regulation of biological process;transport	-0.43	0.555096	1.34995e+07	1.26996e+07	2.08661e+07	6.37584e+06	1.22449e+07	1.31126e+07	1.34995e+07	3.50683e+06	6.04665e+06	1.32312e+06	5.96459e+06	4.08016e+06
Q99JY9	Actr3	Actin-related protein 3 OS=Mus musculus OX=10090 GN=Actr3 PE=1 SV=3	82.681	15	48	15	47.3	5.88	986	35	cell differentiation;cell division;cell organization and biogenesis;cellular component movement;regulation of biological process;response to stimulus	-0.48	0.485213	3.57524e+07	1.05184e+07	1.42286e+07	1.16742e+07	1.59021e+07	1.58449e+07	3.57524e+07	2.90452e+06	4.12321e+06	2.42264e+06	7.74606e+06	4.93036e+06
Q8CG29	Myo1f	Myosin IF OS=Mus musculus OX=10090 GN=Myo1f PE=1 SV=1	126.133	22	48	19	125.1	9.17	1085	21	defense response;regulation of biological process;response to stimulus;transport	-0.49	0.465359	3.47633e+07	1.02649e+07	1.2547e+07	6.65033e+06	1.15028e+07	9.95474e+06	3.47633e+07	2.83452e+06	3.63592e+06	1.38008e+06	5.60315e+06	3.09756e+06
Q9QXS1	Plec	Plectin OS=Mus musculus OX=10090 GN=Plec PE=1 SV=3	147.576	35	48	35	533.9	5.96	884	8	cell organization and biogenesis;response to stimulus	-0.42	0.573144	7.35654e+06	1.18979e+07	1.81381e+07	8.5701e+06	8.71705e+06	8.95978e+06	7.35654e+06	3.28545e+06	5.25611e+06	1.77847e+06	4.24617e+06	2.78796e+06
Q9DCD0	Pgd	6-phosphogluconate dehydrogenase, decarboxylating OS=Mus musculus OX=10090 GN=Pgd PE=1 SV=3	76.025	12	49	12	53.2	7.23	1194	29	metabolic process	-0.95	0.0859215	7.28759e+07	2.67563e+07	3.83361e+07	1.88508e+07	2.13812e+07	1.98188e+07	7.28759e+07	7.3884e+06	1.11092e+07	3.91192e+06	1.0415e+07	6.16689e+06
Q8K1X4	Nckap1l	Nck-associated protein 1-like OS=Mus musculus OX=10090 GN=Nckap1l PE=1 SV=1	108.843	19	49	19	128.8	6.64	1039	17	cell organization and biogenesis;cellular component movement;regulation of biological process;response to stimulus	-0.32	0.722506	2.8488e+07	1.20728e+07	8.9284e+06	9.84455e+06	1.11448e+07	9.53458e+06	2.8488e+07	3.33375e+06	2.5873e+06	2.04295e+06	5.42872e+06	2.96682e+06	Acetyl [N-Term]
P11679	Krt8	Keratin, type II cytoskeletal 8 OS=Mus musculus OX=10090 GN=Krt8 PE=1 SV=4	38.637	10	49	2	54.5	5.82	660	14	cell death;cell differentiation;cell organization and biogenesis;development;metabolic process;regulation of biological process;response to stimulus	-0.25	0.860005		313075	670236	497785	301629	298013		86451.6	194223	103301	146927	92730.9
O08807	Prdx4	Peroxiredoxin-4 OS=Mus musculus OX=10090 GN=Prdx4 PE=1 SV=1	33.584	4	49	2	31	7.15	1088	21	cell organization and biogenesis;cellular homeostasis;metabolic process;regulation of biological process	-0.42	0.806998	542230	263907			206694	386860	542230	72874.3			100683	120377
P35979	Rpl12	60S ribosomal protein L12 OS=Mus musculus OX=10090 GN=Rpl12 PE=1 SV=2	87.389	6	49	6	17.8	9.42	1529	55	cell organization and biogenesis;metabolic process	-0.27	0.807838	7.92615e+07	1.54827e+07	1.09531e+07	1.37891e+07	1.3219e+07	9.99953e+06	7.92615e+07	4.27535e+06	3.17403e+06	2.86153e+06	6.43912e+06	3.11149e+06
Q6A0D4	Rftn1	Raftlin OS=Mus musculus OX=10090 GN=Rftn1 PE=1 SV=4	114.321	14	49	14	61.5	7.68	1508	33	cell organization and biogenesis;regulation of biological process;response to stimulus;transport	-0.09	0.875842	1.49601e+07	8.60737e+06	5.50361e+06	9.21847e+06	7.65912e+06	6.51982e+06	1.49601e+07	2.37681e+06	1.59485e+06	1.91302e+06	3.73083e+06	2.02874e+06
Q3TLP8	Rac1	RAS-related C3 botulinum substrate 1, isoform CRA_a OS=Mus musculus OX=10090 GN=Rac1 PE=1 SV=1	50.801	9	50	5	23.4	8.69	715	40	cell communication;cell differentiation;cell organization and biogenesis;cell proliferation;cellular component movement;regulation of biological process;response to stimulus;transport	-0.14	0.970321	5.32274e+07	4.08614e+07	3.16891e+07	3.20689e+07	3.41331e+07	3.42465e+07	5.32274e+07	1.12833e+07	9.18296e+06	6.65496e+06	1.66266e+07	1.06563e+07
Q80VQ0	Aldh3b1	Aldehyde dehydrogenase family 3 member B1 OS=Mus musculus OX=10090 GN=Aldh3b1 PE=1 SV=1	71.946	10	50	10	52.3	7.55	1452	24	metabolic process;response to stimulus	-0.46	0.518351	2.46996e+07	1.3151e+07	9.38257e+06	8.44595e+06	1.12137e+07	9.2828e+06	2.46996e+07	3.63147e+06	2.71891e+06	1.75271e+06	5.4623e+06	2.88847e+06
Q64727	Vcl	Vinculin OS=Mus musculus OX=10090 GN=Vcl PE=1 SV=4	84.604	15	50	15	116.6	6	1259	17	cell growth;cell organization and biogenesis;regulation of biological process	-0.03	0.782223	4.42844e+06	6.92129e+06	7.2458e+06	7.41195e+06	6.21094e+06	5.63426e+06	4.42844e+06	1.91122e+06	2.09971e+06	1.53813e+06	3.02541e+06	1.75318e+06
O35643	Ap1b1	AP-1 complex subunit beta-1 OS=Mus musculus OX=10090 GN=Ap1b1 PE=1 SV=2	94.308	20	50	8	103.9	5.17	1143	23	cell organization and biogenesis;transport	-0.15	0.883438	3.11399e+06	2.2223e+06	3.51277e+06	1.95303e+06	3.08893e+06	2.99958e+06	3.11399e+06	613659	1.01794e+06	405294	1.50465e+06	933361
Q61543	Glg1	Golgi apparatus protein 1 OS=Mus musculus OX=10090 GN=Glg1 PE=1 SV=1	75.745	15	50	15	133.6	6.84	1143	13	regulation of biological process	-0.26	0.830292	1.08744e+07	1.05476e+07	1.13514e+07	7.89747e+06	9.83926e+06	7.80536e+06	1.08744e+07	2.91259e+06	3.28943e+06	1.63889e+06	4.7928e+06	2.42875e+06
Q8K124	Plekho2	Pleckstrin homology domain-containing family O member 2 OS=Mus musculus OX=10090 GN=Plekho2 PE=1 SV=1	132.83	13	50	13	53.8	5.5	1400	37		0.21	0.423636	2.36956e+07	1.4759e+07	8.81562e+06	1.78489e+07	1.8467e+07	1.4115e+07	2.36956e+07	4.0755e+06	2554614	3.70402e+06	8.99547e+06	4.39209e+06	Acetyl [N-Term]
Q9Z1Q5	Clic1	Chloride intracellular channel protein 1 OS=Mus musculus OX=10090 GN=Clic1 PE=1 SV=3	87.245	11	50	11	27	5.17	1658	70	metabolic process;regulation of biological process;transport	-0.52	0.426092	2.73399e+07	1.27045e+07	2.37126e+07	9.41065e+06	1.11636e+07	1.12337e+07	2.73399e+07	3.50817e+06	6.87151e+06	1.95291e+06	5.43792e+06	3.49553e+06	Acetyl [N-Term]
Q62465	Vat1	Synaptic vesicle membrane protein VAT-1 homolog OS=Mus musculus OX=10090 GN=Vat1 PE=1 SV=3	71.083	10	50	10	43.1	6.37	1865	29	metabolic process;regulation of biological process	-0.14	0.96407	3.05994e+07	2.17807e+07	2.78396e+07	2.04983e+07	2.65866e+07	2.54464e+07	3.05994e+07	6.01446e+06	8.06743e+06	4.25382e+06	1.29506e+07	7.918e+06
Q9D3L3	Snap23	Synaptosomal-associated protein OS=Mus musculus OX=10090 GN=Snap23 PE=1 SV=1	105.62	9	50	9	24.5	4.94	2343	65	cell organization and biogenesis;regulation of biological process;transport	-0.35	0.678452	1.38175e+07	8.39628e+06	4.41317e+06	8.42741e+06	7.3311e+06	5.25451e+06	1.38175e+07	2.31852e+06	1.27886e+06	1.74886e+06	3.57105e+06	1.63502e+06	Acetyl [N-Term]
P53994	Rab2a	Ras-related protein Rab-2A OS=Mus musculus OX=10090 GN=Rab2a PE=1 SV=1	93.577	8	50	8	23.5	6.54	1924	47	cell organization and biogenesis;regulation of biological process;response to stimulus;transport	0.02	0.692974	1.79645e+07	1.80287e+07	1.51542e+07	1.80412e+07	1.88257e+07	1.72402e+07	1.79645e+07	4.97839e+06	4.39143e+06	3.74392e+06	9.17018e+06	5.36455e+06
P37040	Por	NADPH--cytochrome P450 reductase OS=Mus musculus OX=10090 GN=Por PE=1 SV=2	71.083	13	50	13	77	5.53	1076	21	metabolic process;regulation of biological process;response to stimulus	-0.04	0.786585	1.44459e+07	1.62102e+07	1.55795e+07	1.15757e+07	1.73451e+07	1.68127e+07	1.44459e+07	4.47623e+06	4.51466e+06	2.40219e+06	8.44896e+06	5.23151e+06
P61027	Rab10	Ras-related protein Rab-10 OS=Mus musculus OX=10090 GN=Rab10 PE=1 SV=1	43.218	9	51	6	22.5	8.38	868	46	cell differentiation;cell organization and biogenesis;regulation of biological process;response to stimulus;transport	-0.18	0.964904	1.64742e+07	1.00362e+07	7.90105e+06	1.09463e+07	1.12936e+07	8.98281e+06	1.64742e+07	2.77135e+06	2.28959e+06	2.27159e+06	5.50124e+06	2.79513e+06
P35980	Rpl18	60S ribosomal protein L18 OS=Mus musculus OX=10090 GN=Rpl18 PE=1 SV=3	67.363	7	51	7	21.6	11.78	1907	38	metabolic process	-0.62	0.314699	236232419	4.66444e+07	3.14412e+07	5.34122e+07	3.61759e+07	2.30481e+07	236232419	1.28802e+07	9.11111e+06	1.10841e+07	1.76217e+07	7.17175e+06
P62281	Rps11	40S ribosomal protein S11 OS=Mus musculus OX=10090 GN=Rps11 PE=1 SV=3	52.706	10	51	10	18.4	10.3	765	53	cell differentiation;metabolic process	-0.33	0.718001	3.99795e+07	1.56783e+07	2.08944e+07	1.81359e+07	1.77615e+07	1.63426e+07	3.99795e+07	4.32934e+06	6.05482e+06	3.76357e+06	8.65181e+06	5.08524e+06	Acetyl [N-Term]
Q6PFA2	Clta	Clathrin light chain OS=Mus musculus OX=10090 GN=Clta PE=1 SV=1	66.849	8	51	8	23.6	4.5	1066	32	cell division;cell organization and biogenesis;transport	-0.26	0.8203	6.77654e+07	5.77299e+07	5.15985e+07	4.93205e+07	6.08877e+07	4.43792e+07	6.77654e+07	1.59413e+07	1.49524e+07	1.0235e+07	2.9659e+07	1.38092e+07
P47754	Capza2	F-actin-capping protein subunit alpha-2 OS=Mus musculus OX=10090 GN=Capza2 PE=1 SV=3	130.139	12	51	10	32.9	5.85	2078	70	cell organization and biogenesis;regulation of biological process	-0.27	0.81287	2.32851e+07	1.224e+07	1.44392e+07	1.21172e+07	1.33481e+07	1.2182e+07	2.32851e+07	3.37992e+06	4.18424e+06	2.51456e+06	6.50197e+06	3.79061e+06	Acetyl [N-Term]
Q3UV17	Krt76	Keratin, type II cytoskeletal 2 oral OS=Mus musculus OX=10090 GN=Krt76 PE=1 SV=1	28.246	8	51	2	62.8	8.43	792	10		3.48	1.77636e-15	8645337	2.88772e+07	8.14158e+06	9.66008e+07	9.58646e+07	1.1061e+08	8645337	7.97405e+06	2.35929e+06	20046658	46696616	34417716
P46638	Rab11b	Ras-related protein Rab-11B OS=Mus musculus OX=10090 GN=Rab11b PE=1 SV=3	53.824	12	51	11	24.5	5.94	1236	52	metabolic process;regulation of biological process;response to stimulus;transport	0	0.731128	4.72445e+07	4.24032e+07	3.76934e+07	4.02952e+07	4.56524e+07	4.01918e+07	4.72445e+07	1.17091e+07	1.09229e+07	8.36209e+06	2.22377e+07	1.25062e+07	Acetyl [N-Term]
P84096	Rhog	Rho-related GTP-binding protein RhoG OS=Mus musculus OX=10090 GN=Rhog PE=1 SV=1	105.032	10	51	9	21.3	8.12	2641	64	cell organization and biogenesis;cellular component movement;regulation of biological process;response to stimulus	-0.18	0.970629	4.42799e+07	2.22532e+07	1.3626e+07	2.33948e+07	2.22179e+07	1.3591e+07	4.42799e+07	6.14492e+06	3.94859e+06	4.8549e+06	1.08226e+07	4.22903e+06
P61982	Ywhag	14-3-3 protein gamma OS=Mus musculus OX=10090 GN=Ywhag PE=1 SV=2	52.792	9	51	4	28.3	4.89	1201	36	metabolic process;regulation of biological process;response to stimulus;transport	-0.34	0.700145	2.70747e+07	1.438e+07	1.31523e+07	1.66002e+07	1.40164e+07	1.129e+07	2.70747e+07	3.97085e+06	3.8113e+06	3.44489e+06	6.82754e+06	3.51304e+06
P61750	Arf4	ADP-ribosylation factor 4 OS=Mus musculus OX=10090 GN=Arf4 PE=1 SV=2	81.197	6	52	3	20.4	7.14	1265	35	cellular component movement;metabolic process;regulation of biological process;response to stimulus;transport	-0.15	0.884156	6306821	4.57275e+06	4.90336e+06	4.92639e+06	4.39974e+06	4.56915e+06	6306821	1.2627e+06	1.42091e+06	1.02233e+06	2.14316e+06	1.42176e+06
Q6GT24	Prdx6	Peroxiredoxin-6 OS=Mus musculus OX=10090 GN=Prdx6 PE=1 SV=1	93.862	12	52	12	24.8	6.37	1901	61	cell organization and biogenesis;cellular homeostasis;metabolic process;regulation of biological process;response to stimulus	-0.79	0.170785	2.53503e+07	1.58731e+07	2.91737e+07	1.00756e+07	1.25581e+07	1.53374e+07	2.53503e+07	4.38315e+06	8.45404e+06	2.0909e+06	6.11718e+06	4.77244e+06
A0A1W2P7Q9	Myl6	Myosin light polypeptide 6 OS=Mus musculus OX=10090 GN=Myl6 PE=1 SV=1	80.396	9	52	7	17.7	4.65	2034	53	cellular component movement	-0.52	0.434452	4.23456e+07	2.11048e+07	2.42479e+07	1.78469e+07	2.10509e+07	1.98529e+07	4.23456e+07	5.82781e+06	7.02662e+06	3.7036e+06	1.02541e+07	6.1775e+06	Acetyl [N-Term]
Q08879	Fbln1	Fibulin-1 OS=Mus musculus OX=10090 GN=Fbln1 PE=1 SV=2	124.55	5	52	5	78	5.16	1780	9	cell organization and biogenesis;metabolic process;regulation of biological process;response to stimulus	0.09	0.585872	1.71765e+07	3.98234e+07	4.22759e+07	4.39686e+07	4.22698e+07	3.55428e+07	1.71765e+07	1.09967e+07	1.22508e+07	9.12439e+06	2.059e+07	1.10596e+07
P68510	Ywhah	14-3-3 protein eta OS=Mus musculus OX=10090 GN=Ywhah PE=1 SV=2	70.798	11	52	7	28.2	4.89	1382	40	cell organization and biogenesis;metabolic process;regulation of biological process;response to stimulus;transport	-0.53	0.415007	5.07623e+07	1.83517e+07	1.23943e+07	1.57858e+07	1.6414e+07	1.17243e+07	5.07623e+07	5.06757e+06	3.59166e+06	3.27588e+06	7.99541e+06	3.64817e+06
P16125	Ldhb	L-lactate dehydrogenase B chain OS=Mus musculus OX=10090 GN=Ldhb PE=1 SV=2	55.147	8	52	7	36.5	6.05	1151	24	metabolic process	0.7	0.061711	1.17028e+07	1.60465e+07	1.59647e+07	2.23088e+07	2.3131e+07	2.46522e+07	1.17028e+07	4.43101e+06	4.62628e+06	4.62954e+06	1.12674e+07	7.67089e+06
P17426	Ap2a1	AP-2 complex subunit alpha-1 OS=Mus musculus OX=10090 GN=Ap2a1 PE=1 SV=1	73.548	18	52	13	107.6	7.03	1037	19	regulation of biological process;transport	-0.39	0.612503	1.209e+07	9.67895e+06	1.87687e+07	6.73201e+06	1.16793e+07	1.43829e+07	1.209e+07	2.67271e+06	5.43885e+06	1.39703e+06	5.68912e+06	4.47546e+06
P32261	Serpinc1	Antithrombin-III OS=Mus musculus OX=10090 GN=Serpinc1 PE=1 SV=1	44.213	7	52	7	52	6.46	774	17	coagulation;defense response;regulation of biological process;response to stimulus;transport	0.34	0.270607	1.49806e+07	4.66818e+07	4.00427e+07	3.11371e+07	4.18121e+07	5.26657e+07	1.49806e+07	1.28905e+07	1.16037e+07	6.46158e+06	2.03671e+07	1.63877e+07
Q8VED5	Krt79	Keratin, type II cytoskeletal 79 OS=Mus musculus OX=10090 GN=Krt79 PE=1 SV=2	34.925	9	52	1	57.5	7.69	777	9		2.09	8.6694e-07	627683	5.452e+06	4.82438e+06	1.61205e+07	1.10388e+07	2.32493e+07	627683	1505496	1.39802e+06	3.34534e+06	5.37709e+06	7234359
E9QPX1	Col18a1	Collagen alpha-1(XVIII) chain OS=Mus musculus OX=10090 GN=Col18a1 PE=1 SV=1	93.466	11	53	11	182.2	5.71	1570	9	cell organization and biogenesis;regulation of biological process	0.61	0.0943997	6.02003e+06	1.37801e+07	1.66854e+07	1.35656e+07	1.47972e+07	2.50683e+07	6.02003e+06	3.80519e+06	4.83514e+06	2.81514e+06	7.20787e+06	7.80036e+06
P17427	Ap2a2	AP-2 complex subunit alpha-2 OS=Mus musculus OX=10090 GN=Ap2a2 PE=1 SV=2	78.127	16	53	11	104	6.93	1060	17	regulation of biological process;transport	-0.43	0.583073	4.17413e+06	4.08788e+06	6.46299e+06	2.28478e+06	4.09837e+06	4.86256e+06	4.17413e+06	1.12881e+06	1.87286e+06	474140	1.99636e+06	1.51305e+06
Q9D1Q6	Erp44	Endoplasmic reticulum resident protein 44 OS=Mus musculus OX=10090 GN=Erp44 PE=1 SV=1	99.621	12	53	12	46.8	5.27	1390	38	cellular homeostasis;metabolic process;regulation of biological process;response to stimulus	-0.15	0.978056	2.49658e+07	2.55255e+07	2.04867e+07	2.50727e+07	2.49626e+07	2.43405e+07	2.49658e+07	7.04853e+06	5.9367e+06	5.20309e+06	1.21595e+07	7.57389e+06
Q62351	Tfrc	Transferrin receptor protein 1 OS=Mus musculus OX=10090 GN=Tfrc PE=1 SV=1	118.167	17	53	17	85.7	6.57	1677	27	cell communication;cell differentiation;cellular homeostasis;metabolic process;regulation of biological process;response to stimulus;transport	1.06	0.00779851	1.98451e+07	1.13064e+07	1.18172e+07	2.02637e+07	2.94811e+07	2.93006e+07	1.98451e+07	3.12211e+06	3.42441e+06	4.20513e+06	1.43605e+07	9.1173e+06
P11688	Itga5	Integrin alpha-5 OS=Mus musculus OX=10090 GN=Itga5 PE=1 SV=3	76.875	15	53	15	115	5.95	1266	15	cell differentiation;cell organization and biogenesis;cellular component movement;regulation of biological process;response to stimulus	-0.08	0.868119	2.6182e+07	1.58484e+07	1.07319e+07	1.98897e+07	1.54616e+07	1.49323e+07	2.6182e+07	4.37632e+06	3.10991e+06	4.12753e+06	7.53153e+06	4.6464e+06
P97499	Tep1	Telomerase protein component 1 OS=Mus musculus OX=10090 GN=Tep1 PE=1 SV=1	153.793	24	54	24	291.3	7.24	966	13	cell organization and biogenesis;metabolic process	0.14	0.517449	1.32297e+07	1.19918e+07	9.44815e+06	1.3146e+07	1.38854e+07	1.1164e+07	1.32297e+07	3.31137e+06	2.73791e+06	2.72807e+06	6.7637e+06	3.47383e+06
Q8K1T1	Lrrc25	Leucine-rich repeat-containing protein 25 OS=Mus musculus OX=10090 GN=Lrrc25 PE=1 SV=1	146.92	8	54	8	32.7	8.24	2109	37		-0.15	0.978081	3.51997e+07	1.5269e+07	8.90319e+06	1.3841e+07	1.7352e+07	1.29235e+07	3.51997e+07	4.21632e+06	2.57999e+06	2.87229e+06	8.45231e+06	4.02132e+06
P35278	Rab5c	Ras-related protein Rab-5C OS=Mus musculus OX=10090 GN=Rab5c PE=1 SV=2	71.691	8	54	5	23.4	8.41	2161	52	cell organization and biogenesis;regulation of biological process;response to stimulus;transport	0	0.724329	26437968	2.27213e+07	1.78639e+07	1.95002e+07	2.44543e+07	2.1596e+07	26437968	6.27418e+06	5.17665e+06	4.0467e+06	1.19119e+07	6.7199e+06
Q99LB4	Capg	Capping protein (Actin filament), gelsolin-like OS=Mus musculus OX=10090 GN=Capg PE=1 SV=1	99.34	10	55	10	38.7	6.95	2078	40	cell organization and biogenesis;regulation of biological process	-0.74	0.208292	5.56927e+07	2.32458e+07	3.30808e+07	2.00835e+07	2.06201e+07	1.99456e+07	5.56927e+07	6.41903e+06	9.58626e+06	4.16774e+06	1.00443e+07	6.20636e+06
P84084	Arf5	ADP-ribosylation factor 5 OS=Mus musculus OX=10090 GN=Arf5 PE=1 SV=2	78.294	6	55	3	20.5	6.79	1198	33	regulation of biological process;response to stimulus;transport	0.07	0.617759	1.41733e+07	1.2875e+07	1.37767e+07	1.35246e+07	1.42254e+07	1.60494e+07	1.41733e+07	3.55527e+06	3.99226e+06	2.80663e+06	6.92935e+06	4.99401e+06
P24369	Ppib	Peptidyl-prolyl cis-trans isomerase B OS=Mus musculus OX=10090 GN=Ppib PE=1 SV=2	72.9	12	55	12	23.7	9.55	1217	51	metabolic process;regulation of biological process	0.02	0.702148	2.83302e+07	2.15858e+07	1.81371e+07	1.74658e+07	2.52622e+07	2.55712e+07	2.83302e+07	5.96062e+06	5.25583e+06	3.62452e+06	1.23055e+07	7.95683e+06
P81117	Nucb2	Nucleobindin-2 OS=Mus musculus OX=10090 GN=Nucb2 PE=1 SV=2	133.128	15	55	15	50.3	5.15	1939	42	cellular homeostasis;metabolic process;regulation of biological process	-0.23	0.882566	3.26429e+07	1.48325e+07	1.02332e+07	1.49643e+07	1.48957e+07	1.29691e+07	3.26429e+07	4.0958e+06	2.96539e+06	3.10539e+06	7.25587e+06	4.03552e+06
A8DUK4	Beta-s; Hbb-bs; Hbb-bt; Hbb-b1	Beta-globin OS=Mus musculus OX=10090 GN=Hbb-bs PE=1 SV=1	15.758	2	55	1	15.7	7.69	883	13	regulation of biological process;transport	0.37	0.247957	1.06818e+08	1.60843e+08	1.23197e+08	1.37105e+08	1.73459e+08	1.82373e+08	1.06818e+08	4.44145e+07	3.57004e+07	2.8452e+07	8.44934e+07	5.6748e+07
P62962	Pfn1	Profilin-1 OS=Mus musculus OX=10090 GN=Pfn1 PE=1 SV=2	72.129	8	55	8	14.9	8.28	1508	61	cell organization and biogenesis;regulation of biological process;response to stimulus	-0.54	0.404785	8.66323e+07	2.46396e+07	3.27235e+07	2.01261e+07	2.50024e+07	2.40231e+07	8.66323e+07	6.8039e+06	9.48272e+06	4.17659e+06	1.21789e+07	7.47512e+06
P25911	Lyn	Tyrosine-protein kinase Lyn OS=Mus musculus OX=10090 GN=Lyn PE=1 SV=4	101.404	15	56	13	58.8	7.15	1229	33	cell communication;cell differentiation;cell organization and biogenesis;defense response;metabolic process;regulation of biological process;response to stimulus;transport	-0.38	0.627457	4.2038e+07	1.86953e+07	1.12052e+07	1.48311e+07	1.49071e+07	1.25889e+07	4.2038e+07	5.16246e+06	3.24707e+06	3.07776e+06	7.2614e+06	3.91722e+06
Q05816	Fabp5	Fatty acid-binding protein 5 OS=Mus musculus OX=10090 GN=Fabp5 PE=1 SV=3	105.27	8	57	8	15.1	6.54	1641	73	metabolic process;transport	-0.67	0.266095	3.99153e+07	2.1675e+07	4.11728e+07	1.55992e+07	2.08072e+07	2.23453e+07	3.99153e+07	5.98527e+06	1.19312e+07	3.23715e+06	1.01354e+07	6.95306e+06
P60843	Eif4a1	Eukaryotic initiation factor 4A-I OS=Mus musculus OX=10090 GN=Eif4a1 PE=1 SV=1	77.234	13	57	11	46.1	5.48	808	31	metabolic process;regulation of biological process	-0.38	0.632259	1.97716e+07	3.00325e+07	4.38627e+07	2.91855e+07	3.16084e+07	3.75811e+07	1.97716e+07	8.29308e+06	1.27107e+07	6.0566e+06	1.53968e+07	1.16939e+07
O35598	Adam10	Disintegrin and metalloproteinase domain-containing protein 10 OS=Mus musculus OX=10090 GN=Adam10 PE=1 SV=2	152.84	18	58	18	83.9	7.94	1211	35	metabolic process;regulation of biological process;response to stimulus;transport	0.17	0.46997	1.35058e+07	1.64191e+07	1.05936e+07	1.73265e+07	1.30558e+07	1.92458e+07	1.35058e+07	4.53391e+06	3.06984e+06	3.5956e+06	6.3596e+06	5.98861e+06
Q02819	Nucb1	Nucleobindin-1 OS=Mus musculus OX=10090 GN=Nucb1 PE=1 SV=2	89.97	16	58	16	53.4	5.07	1211	37	regulation of biological process;response to stimulus	0.13	0.520757	1.70868e+07	1.551e+07	1.48194e+07	1.76881e+07	1.7651e+07	1.65148e+07	1.70868e+07	4.28287e+06	4.2944e+06	3.67065e+06	8.59799e+06	5.13882e+06
O35639	Anxa3	Annexin A3 OS=Mus musculus OX=10090 GN=Anxa3 PE=1 SV=4	132.756	19	59	18	36.4	5.76	1571	56	defense response;regulation of biological process;response to stimulus;transport	-0.12	0.934687	7.13016e+07	1.63134e+07	1.89756e+07	1.80863e+07	1.72388e+07	1.97649e+07	7.13016e+07	4.50472e+06	5.49879e+06	3.75328e+06	8.39718e+06	6.15014e+06	Acetyl [N-Term]
Q9WUU7	Ctsz	Cathepsin Z OS=Mus musculus OX=10090 GN=Ctsz PE=1 SV=1	78.461	9	59	9	34	6.6	1852	33	metabolic process;regulation of biological process	0.4	0.218248	3.255e+07	3.71053e+07	1.52339e+07	4.45153e+07	5.01214e+07	2.01503e+07	3.255e+07	1.02461e+07	4.41453e+06	9.23784e+06	2.44146e+07	6.27004e+06
Q99PT1	Arhgdia	Rho GDP-dissociation inhibitor 1 OS=Mus musculus OX=10090 GN=Arhgdia PE=1 SV=3	128.201	10	59	10	23.4	5.2	1687	62	regulation of biological process;response to stimulus	-0.76	0.190322	3.36109e+07	1.88041e+07	1.93764e+07	1.41669e+07	1.50038e+07	1.2222e+07	3.36109e+07	5.1925e+06	5.61495e+06	2.93993e+06	7.30848e+06	3.80306e+06	Acetyl [N-Term]
P26645	Marcks	Myristoylated alanine-rich C-kinase substrate OS=Mus musculus OX=10090 GN=Marcks PE=1 SV=2	231.814	13	59	13	29.6	4.34	2204	70	cell organization and biogenesis	-0.25	0.842828	2.44745e+07	2.09838e+07	9.13092e+06	2.0406e+07	1.73441e+07	1.26073e+07	2.44745e+07	5.79439e+06	2.64598e+06	4.23466e+06	8.4485e+06	3.92293e+06
P06745	Gpi1	Glucose-6-phosphate isomerase OS=Mus musculus OX=10090 GN=Gpi PE=1 SV=4	136.068	12	59	12	62.7	8.13	1305	31	metabolic process;regulation of biological process;response to stimulus	-0.84	0.13644	2.89479e+07	1.03005e+07	1.62164e+07	8.80987e+06	1.04107e+07	9.41793e+06	2.89479e+07	2.84435e+06	4.69925e+06	1.82823e+06	5.07114e+06	2.93052e+06
P47911	Rpl6	60S ribosomal protein L6 OS=Mus musculus OX=10090 GN=Rpl6 PE=1 SV=3	78.597	13	60	13	33.5	10.7	1334	34	cell organization and biogenesis;metabolic process	-0.45	0.528971	2.45551e+08	4.85283e+07	2.89383e+07	5.14535e+07	4.21721e+07	2.4189e+07	2.45551e+08	1.34004e+07	8.38583e+06	1.06777e+07	2.05425e+07	7.52674e+06
Q9Z1R9	Prss1	MCG124046 OS=Mus musculus OX=10090 GN=Prss1 PE=1 SV=1	39.171	4	60	4	26.1	4.94	947	18	metabolic process	0.85	0.0277432	1.57446e+07	6.5892e+07	8.63225e+07	1.20044e+08	7.49564e+07	1.14743e+08	1.57446e+07	1.81952e+07	2.50148e+07	2.49117e+07	3.6512e+07	3.5704e+07
Q3TTY5	Krt2	Keratin, type II cytoskeletal 2 epidermal OS=Mus musculus OX=10090 GN=Krt2 PE=1 SV=1	49.391	12	60	6	70.9	8.06	901	10	cell organization and biogenesis;cell proliferation;cellular component movement;metabolic process	2.48	7.85304e-09	9.23216e+06	5.47583e+07	5.79975e+07	1.39938e+08	2.3266e+08	3.00084e+08	9.23216e+06	1.51208e+07	1.68067e+07	2.90401e+07	1.13331e+08	9.33754e+07
Q6PE70	Itgb5	Integrin beta OS=Mus musculus OX=10090 GN=Itgb5 PE=1 SV=1	116.488	15	60	14	88	6.07	1490	25	cell organization and biogenesis;regulation of biological process;response to stimulus	0.22	0.405497	6.44408e+06	1.04497e+07	8.17026e+06	9.78253e+06	8.66836e+06	1.04281e+07	6.44408e+06	2.88554e+06	2.3676e+06	2.03008e+06	4.22245e+06	3.24486e+06
E9QN37	Mpeg1	Macrophage-expressed gene 1 protein OS=Mus musculus OX=10090 GN=Mpeg1 PE=1 SV=1	116.264	15	60	15	79.1	6.04	1519	27		-0.71	0.230766	4.68352e+07	2.41616e+07	1.46938e+07	1.47829e+07	1.82771e+07	1.19457e+07	4.68352e+07	6.67191e+06	4.258e+06	3.06775e+06	8.90298e+06	3.71707e+06
A2AQ07	Tubb1	Tubulin beta-1 chain OS=Mus musculus OX=10090 GN=Tubb1 PE=1 SV=1	46.664	6	61	2	50.4	5.07	1798	14	cell organization and biogenesis	0.94	0.0208409	395750	398643	664187	744094	1.39468e+06	1.66728e+06	395750	110080	192470	154415	679362	518798
Q61093	Cybb	Cytochrome b-245 heavy chain OS=Mus musculus OX=10090 GN=Cybb PE=1 SV=1	169.312	13	61	13	65.3	7.72	1806	29	defense response;metabolic process;regulation of biological process;response to stimulus;transport	-0.15	0.977046	4.58657e+07	2.6239e+07	1.69277e+07	2.37573e+07	3.18006e+07	1.89963e+07	4.58657e+07	7.24555e+06	4.90535e+06	4.93013e+06	1.54904e+07	5.91096e+06
O70318	Epb4.1l2; Epb41l2	Band 4.1-like protein 2 OS=Mus musculus OX=10090 GN=Epb41l2 PE=1 SV=2	156.558	19	61	19	109.9	5.43	1897	27	cell division;cell organization and biogenesis;regulation of biological process;transport	-0.09	0.884282	1.9129e+07	7.90289e+06	8.70609e+06	8.66675e+06	1.07658e+07	9.8157e+06	1.9129e+07	2.18228e+06	2.52287e+06	1.79853e+06	5.24415e+06	3.05429e+06
P70290	Mpp1	55 kDa erythrocyte membrane protein OS=Mus musculus OX=10090 GN=Mpp1 PE=1 SV=1	136.059	17	61	17	52.2	7.2	1761	52	regulation of biological process	-0.43	0.553666	2.54716e+07	1.07079e+07	1.30585e+07	7.99768e+06	1.13669e+07	1.13486e+07	2.54716e+07	2.95683e+06	3.78413e+06	1.65968e+06	5.53693e+06	3.53128e+06
P16110	Lgals3	Galectin-3 OS=Mus musculus OX=10090 GN=Lgals3 PE=1 SV=3	70.53	8	61	8	27.5	8.38	1082	33	cell differentiation;cell organization and biogenesis;cellular component movement;defense response;metabolic process;regulation of biological process;response to stimulus	-0.33	0.708732	7.85651e+07	3.71882e+07	3.99603e+07	2.79553e+07	4.39759e+07	4.24596e+07	7.85651e+07	1.0269e+07	1.15798e+07	5.80129e+06	2.14211e+07	1.32119e+07
G3X973	Stab1	Stabilin 1, isoform CRA_a OS=Mus musculus OX=10090 GN=Stab1 PE=1 SV=1	130.302	23	62	23	276.3	6.61	1402	11	cell communication;defense response;regulation of biological process;response to stimulus;transport	0	0.726506	1.02587e+07	1.28252e+07	5.8208e+06	9.8989e+06	9.51531e+06	5.89349e+06	1.02587e+07	3.54151e+06	1.68677e+06	2.05423e+06	4.635e+06	1.83384e+06
P62835	Rap1a	Ras-related protein Rap-1A OS=Mus musculus OX=10090 GN=Rap1a PE=1 SV=1	63.703	8	62	3	21	6.67	1549	38	cellular homeostasis;regulation of biological process;response to stimulus;transport	-0.27	0.808417	92520713	5.41418e+07	4.54789e+07	5.1686e+07	5.38779e+07	4.81962e+07	92520713	1.49505e+07	1.3179e+07	1.07259e+07	2.62445e+07	1.49969e+07
Q02788	Col6a2	Collagen alpha-2(VI) chain OS=Mus musculus OX=10090 GN=Col6a2 PE=1 SV=3	138.287	13	62	13	110.3	6.42	940	17	cell organization and biogenesis;response to stimulus	0.32	0.297049	1.42253e+07	1.8004e+07	1.63253e+07	1.83195e+07	2.70179e+07	2.98439e+07	1.42253e+07	4.97156e+06	4.73078e+06	3.80169e+06	1.31607e+07	9.28636e+06
O88342	Wdr1	WD repeat-containing protein 1 OS=Mus musculus OX=10090 GN=Wdr1 PE=1 SV=3	220.656	21	63	21	66.4	6.6	1873	52	cell differentiation;cell organization and biogenesis;cellular component movement;metabolic process;regulation of biological process	-0.44	0.533835	3.80213e+07	9.81588e+06	1.38885e+07	1.13057e+07	1.20615e+07	1.23689e+07	3.80213e+07	2.71052e+06	4.02464e+06	2.34617e+06	5.87526e+06	3.84876e+06
Q9QUI0	Rhoa	Transforming protein RhoA OS=Mus musculus OX=10090 GN=Rhoa PE=1 SV=1	88.563	8	63	7	21.8	6.1	2167	39	cell differentiation;cell division;cell organization and biogenesis;cellular component movement;metabolic process;regulation of biological process;response to stimulus	-0.37	0.644999	6.5239e+07	2.95009e+07	2.8577e+07	3.79181e+07	2.8765e+07	3.33723e+07	6.5239e+07	8.14629e+06	8.28112e+06	7.86879e+06	1.40117e+07	1.03843e+07
Q9D0F3	Lman1	Protein ERGIC-53 OS=Mus musculus OX=10090 GN=Lman1 PE=1 SV=1	202.054	16	63	16	57.8	6.34	1748	51	cell organization and biogenesis;regulation of biological process;transport	-0.16	0.99782	2.84011e+07	1.71252e+07	1.04061e+07	1.34229e+07	1.95148e+07	1.44008e+07	2.84011e+07	4.7289e+06	3.01551e+06	2.78553e+06	9.50586e+06	4.481e+06
P54116	Stom	Erythrocyte band 7 integral membrane protein OS=Mus musculus OX=10090 GN=Stom PE=1 SV=3	98.917	8	63	8	31.4	6.93	2164	35	cell organization and biogenesis;regulation of biological process	-0.38	0.630373	3.76195e+07	4.51486e+07	3.46089e+07	2.77919e+07	3.57883e+07	2.52479e+07	3.76195e+07	1.24672e+07	1.00291e+07	5.76739e+06	1.74328e+07	7.85624e+06
P47962	Rpl5	60S ribosomal protein L5 OS=Mus musculus OX=10090 GN=Rpl5 PE=1 SV=3	139.876	13	64	13	34.4	9.77	1743	37	cell organization and biogenesis;metabolic process;regulation of biological process;response to stimulus	-0.86	0.125015	1.62308e+08	1.71417e+08	1.19457e+08	9.89271e+07	1.21015e+08	1.05857e+08	1.62308e+08	4.73345e+07	3.46165e+07	2.05294e+07	5.89476e+07	3.29389e+07
P55258	Rab8a	Ras-related protein Rab-8A OS=Mus musculus OX=10090 GN=Rab8a PE=1 SV=2	48.238	12	64	5	23.7	9.07	979	44	cell organization and biogenesis;metabolic process;regulation of biological process;response to stimulus;transport	-0.1	0.89687	7.34831e+07	5.78415e+07	4.31767e+07	7.59898e+07	5.23702e+07	5.53874e+07	7.34831e+07	1.59722e+07	1.25119e+07	1.57694e+07	2.551e+07	1.72346e+07
Q9D1G1	Rab1b	Ras-related protein Rab-1B OS=Mus musculus OX=10090 GN=Rab1b PE=1 SV=1	67.199	9	64	3	22.2	5.73	1282	46	cell organization and biogenesis;metabolic process;regulation of biological process;response to stimulus;transport	-0.4	0.669352	4.50516e+06	4.22965e+06	2.89112e+06	3.01813e+06	4.26097e+06	4.53094e+06	4.50516e+06	1.16796e+06	837796	626324	2.07556e+06	1.40987e+06	Acetyl [N-Term]
P24270	Cat	Catalase OS=Mus musculus OX=10090 GN=Cat PE=1 SV=4	97.267	15	64	15	59.8	7.88	1692	31	cell differentiation;cell organization and biogenesis;metabolic process;regulation of biological process;response to stimulus	0.5	0.147664	9.26809e+06	1.74795e+07	1.06132e+07	1.70295e+07	2.29076e+07	1.40811e+07	9.26809e+06	4.82672e+06	3.07553e+06	3.53398e+06	1.11585e+07	4.38153e+06	Acetyl [N-Term]
P19253	Rpl13a	60S ribosomal protein L13a OS=Mus musculus OX=10090 GN=Rpl13a PE=1 SV=4	44.391	9	65	9	23.4	11.02	1018	37	cellular component movement;metabolic process;regulation of biological process;response to stimulus	-0.46	0.512938	1.45176e+08	3.52066e+07	2.37487e+07	3.88386e+07	2.97952e+07	1.98019e+07	1.45176e+08	9.72182e+06	6.88197e+06	8.05981e+06	1.45135e+07	6.16165e+06	Acetyl [N-Term]
O08553	Dpysl2	Dihydropyrimidinase-related protein 2 OS=Mus musculus OX=10090 GN=Dpysl2 PE=1 SV=2	209.902	18	65	18	62.2	6.38	2458	48	cell differentiation;cell organization and biogenesis;cellular component movement;development;regulation of biological process;response to stimulus;transport	-0.87	0.118878	3.7264e+07	1.75662e+07	2.62351e+07	1.04793e+07	1.44403e+07	1.43467e+07	3.7264e+07	4.85066e+06	7.60249e+06	2.17467e+06	7.03399e+06	4.46419e+06
Q99K41	Emilin1	EMILIN-1 OS=Mus musculus OX=10090 GN=Emilin1 PE=1 SV=1	168.553	20	65	20	107.5	5.3	2960	28	cell organization and biogenesis;cellular component movement;regulation of biological process	1.09	0.00646506	8.31574e+06	1.6638e+07	1.20483e+07	2.23826e+07	2.46748e+07	3.19038e+07	8.31574e+06	4.59435e+06	3.49138e+06	4.64485e+06	1.20193e+07	9.92733e+06
P43276	Hist1h1b	Histone H1.5 OS=Mus musculus OX=10090 GN=Hist1h1b PE=1 SV=2	52.604	6	65	6	22.6	10.92	1867	22	cell organization and biogenesis	-0.38	0.631955	3.59905e+07	5.50844e+07	4.33531e+07	3.67391e+07	4.49381e+07	2.9303e+07	3.59905e+07	1.52108e+07	1.2563e+07	7.62411e+06	2.18898e+07	9.11803e+06	Acetyl [N-Term]
P21981	Tgm2	Protein-glutamine gamma-glutamyltransferase 2 OS=Mus musculus OX=10090 GN=Tgm2 PE=1 SV=4	178.932	20	66	20	77	5.1	2090	37	cell organization and biogenesis;cellular homeostasis;metabolic process;regulation of biological process;response to stimulus;transport	-0.18	0.963229	4.46634e+07	1.3011e+07	1.6982e+07	1.26486e+07	1.63168e+07	1.6396e+07	4.46634e+07	3.59281e+06	4.9211e+06	2.62484e+06	7.94806e+06	5.10184e+06	Acetyl [N-Term]
P40142	Tkt	Transketolase OS=Mus musculus OX=10090 GN=Tkt PE=1 SV=1	165.614	17	66	17	67.6	7.5	1910	32	metabolic process;regulation of biological process	-0.92	0.0953881	3.18292e+07	1.87433e+07	3.17257e+07	1.43564e+07	1.57977e+07	1.65124e+07	3.18292e+07	5.17571e+06	9.19357e+06	2.97925e+06	7.69523e+06	5.13808e+06	Acetyl [N-Term]
Q07797	Lgals3bp	Galectin-3-binding protein OS=Mus musculus OX=10090 GN=Lgals3bp PE=1 SV=1	133.907	13	67	13	64.5	5.14	2058	28	transport	-0.44	0.534077	3.07583e+07	3.79134e+07	3.31177e+07	1.81179e+07	2.63792e+07	2.83021e+07	3.07583e+07	10469281	9.59694e+06	3.75985e+06	1.28496e+07	8.80661e+06
Q9DBJ1	Pgam1	Phosphoglycerate mutase 1 OS=Mus musculus OX=10090 GN=Pgam1 PE=1 SV=3	178.747	14	67	14	28.8	7.18	2073	54	metabolic process;regulation of biological process	-0.89	0.110857	6.3485e+07	2.23753e+07	3.45275e+07	1.94974e+07	2.00719e+07	1.82233e+07	6.3485e+07	6.17863e+06	1.00055e+07	4.04611e+06	9.7772e+06	5.67045e+06
Q8BGZ7	Krt75	Keratin, type II cytoskeletal 75 OS=Mus musculus OX=10090 GN=Krt75 PE=1 SV=1	45.9	13	68	1	59.7	8.31	1469	17	cell differentiation;metabolic process;transport	1.61	2.27408e-05	497658	2.08356e+06	1.9406e+06	3.48907e+06	3.19744e+06	7.44512e+06	497658	575348	562353	724055	1.55751e+06	2316656
[truncated: 172 more rows]
