# Supplementary material for: Critical contributions of protein cargos to the functions of macrophage-derived extracellular vesicles
Source: J Nanobiotechnology. 2023 Sep 28;21:352. doi: 10.1186/s12951-023-02105-9 (PMC10537535; doi:10.1186/s12951-023-02105-9)
Supplement: Supplementary file 4 — Additional file 4: Table S3. M1-EV protein signatures. M2-EV protein signatures. [file 12951_2023_2105_MOESM4_ESM.xlsx]

## Sheet: M1-EV protein signatures
Accession	Gene Symbol	Abundance Ratio (log2): (M1) / (M0)	Abundance Ratio P-Value: (M1) / (M0)	Description	Biological Process
P27512	Cd40	6.64	1e-17	Tumor necrosis factor receptor superfamily member 5 OS=Mus musculus OX=10090 GN=Cd40 PE=1 SV=3	cellular homeostasis;defense response;regulation of biological process;response to stimulus
Q60769	Tnfaip3	6.64	1e-17	Tumor necrosis factor alpha-induced protein 3 OS=Mus musculus OX=10090 GN=Tnfaip3 PE=1 SV=2	cell death;cell differentiation;defense response;metabolic process;regulation of biological process;response to stimulus
A0A140LIF8	Irgm2	6.64	1e-17	Immunity-related GTPase family M member 2 OS=Mus musculus OX=10090 GN=Irgm2 PE=1 SV=1	cell organization and biogenesis;defense response;metabolic process;regulation of biological process;response to stimulus
A2AL50	Agps	6.64	1e-17	Alkylglycerone-phosphate synthase OS=Mus musculus OX=10090 GN=Agps PE=1 SV=1	metabolic process
A0A087WR52	Agfg1	6.64	1e-17	Arf-GAP domain and FG repeat-containing protein 1 (Fragment) OS=Mus musculus OX=10090 GN=Agfg1 PE=1 SV=1	regulation of biological process
Q91V08	Clec2d	6.64	1e-17	C-type lectin domain family 2 member D OS=Mus musculus OX=10090 GN=Clec2d PE=1 SV=1	defense response;regulation of biological process;response to stimulus
Q91YI4	Arrb2	6.64	1e-17	Beta-arrestin-2 OS=Mus musculus OX=10090 GN=Arrb2 PE=1 SV=1	cellular component movement;metabolic process;regulation of biological process;response to stimulus;transport
Q9WTR6	Slc7a11	6.64	1e-17	Cystine/glutamate transporter OS=Mus musculus OX=10090 GN=Slc7a11 PE=1 SV=1	cell differentiation;response to stimulus;transport
P37217	Cd69	6.64	1e-17	Early activation antigen CD69 OS=Mus musculus OX=10090 GN=Cd69 PE=2 SV=1	response to stimulus
P16330	Cnp	6.64	1e-17	2',3'-cyclic-nucleotide 3'-phosphodiesterase OS=Mus musculus OX=10090 GN=Cnp PE=1 SV=3	cell differentiation;cell organization and biogenesis;metabolic process;response to stimulus
F8VQB6	Myo10	6.64	1e-17	Unconventional myosin-X OS=Mus musculus OX=10090 GN=Myo10 PE=1 SV=1	cellular component movement;regulation of biological process;transport
Q9Z1T1	Ap3b1	6.64	1e-17	AP-3 complex subunit beta-1 OS=Mus musculus OX=10090 GN=Ap3b1 PE=1 SV=2	cell organization and biogenesis;cellular component movement;coagulation;regulation of biological process;transport
P17515	Cxcl10	5.18	1e-17	C-X-C motif chemokine 10 OS=Mus musculus OX=10090 GN=Cxcl10 PE=1 SV=1	cellular component movement;defense response;regulation of biological process;response to stimulus
Q8CBB9	Rsad2	4	1e-17	Radical S-adenosyl methionine domain-containing protein 2 OS=Mus musculus OX=10090 GN=Rsad2 PE=1 SV=1	cell differentiation;defense response;regulation of biological process;response to stimulus
P04918	Saa3	3.74	1e-17	Serum amyloid A-3 protein OS=Mus musculus OX=10090 GN=Saa3 PE=1 SV=1	cellular component movement;defense response;metabolic process;response to stimulus
E9QM99	Dock10	3.41	1e-17	Dedicator of cytokinesis protein 10 OS=Mus musculus OX=10090 GN=Dock10 PE=1 SV=1	cell differentiation;cell organization and biogenesis;regulation of biological process;response to stimulus
Q9R0Q8	Clec4e	2.54	3.4861e-14	C-type lectin domain family 4 member E OS=Mus musculus OX=10090 GN=Clec4e PE=1 SV=1	cell differentiation;defense response;regulation of biological process;response to stimulus
Q91XB0	Trex1	2.17	6.43068e-11	Three-prime repair exonuclease 1 OS=Mus musculus OX=10090 GN=Trex1 PE=1 SV=2	metabolic process;response to stimulus
Q64337	Sqstm1	2.14	1.13093e-10	Sequestosome-1 OS=Mus musculus OX=10090 GN=Sqstm1 PE=1 SV=1	cell communication;cell death;cell differentiation;cell organization and biogenesis;metabolic process;regulation of biological process;response to stimulus
A0A0R4J100	Gpr84	1.72	1.49566e-07	G-protein-coupled receptor 84 OS=Mus musculus OX=10090 GN=Gpr84 PE=1 SV=1	regulation of biological process;response to stimulus
Q9WV80	Snx1	1.55	1.89797e-06	Sorting nexin-1 OS=Mus musculus OX=10090 GN=Snx1 PE=1 SV=1	cell organization and biogenesis;metabolic process;regulation of biological process;transport
Q9WVK4	Ehd1	1.52	2.59659e-06	EH domain-containing protein 1 OS=Mus musculus OX=10090 GN=Ehd1 PE=1 SV=1	cell organization and biogenesis;regulation of biological process;response to stimulus;transport
P10810	Cd14	1.39	1.48844e-05	Monocyte differentiation antigen CD14 OS=Mus musculus OX=10090 GN=Cd14 PE=1 SV=1	defense response;regulation of biological process;response to stimulus;transport
P06869	Plau	1.38	1.78729e-05	Urokinase-type plasminogen activator OS=Mus musculus OX=10090 GN=Plau PE=1 SV=1	cell death;cellular component movement;metabolic process;regulation of biological process;response to stimulus
Q91Z67	Srgap2	1.3	4.76125e-05	SLIT-ROBO Rho GTPase-activating protein 2 OS=Mus musculus OX=10090 GN=Srgap2 PE=1 SV=2	cell organization and biogenesis;regulation of biological process;response to stimulus
Q3UDF0	Slc2a6	1.24	0.000101034	Solute carrier family 2 (Facilitated glucose transporter), member 6, isoform CRA_a OS=Mus musculus OX=10090 GN=Slc2a6 PE=1 SV=1	transport
P28667	Marcksl1	1.22	0.00011521	MARCKS-related protein OS=Mus musculus OX=10090 GN=Marcksl1 PE=1 SV=2	regulation of biological process
Q9D7S9	Chmp5	1.21	0.00013309	Charged multivesicular body protein 5 OS=Mus musculus OX=10090 GN=Chmp5 PE=1 SV=1	cell organization and biogenesis;regulation of biological process;transport
D3Z4L9	Tnfaip2	1.21	0.000135551	Tumor necrosis factor alpha-induced protein 2 OS=Mus musculus OX=10090 GN=Tnfaip2 PE=1 SV=2	transport
Q3UX10	Tubal3	1.21	0.00014293	Tubulin alpha chain-like 3 OS=Mus musculus OX=10090 GN=Tubal3 PE=2 SV=2	cell organization and biogenesis
P14901	Hmox1	1.19	0.000169714	Heme oxygenase 1 OS=Mus musculus OX=10090 GN=Hmox1 PE=1 SV=1	cell communication;cell death;cell organization and biogenesis;cellular homeostasis;metabolic process;regulation of biological process;response to stimulus
E9Q557	Dsp	1.09	0.000519822	Desmoplakin OS=Mus musculus OX=10090 GN=Dsp PE=1 SV=1	cell differentiation;cell organization and biogenesis;metabolic process;regulation of biological process;response to stimulus
Q60754	Marco	1.06	0.000722147	Macrophage receptor MARCO OS=Mus musculus OX=10090 GN=Marco PE=1 SV=1	defense response;regulation of biological process;response to stimulus;transport
P35456	Plaur	1.04	0.000839284	Urokinase plasminogen activator surface receptor OS=Mus musculus OX=10090 GN=Plaur PE=1 SV=1	cell differentiation;metabolic process;regulation of biological process;response to stimulus
P13597	Icam1	1.03	0.000969077	Intercellular adhesion molecule 1 OS=Mus musculus OX=10090 GN=Icam1 PE=1 SV=1	cell communication;cell organization and biogenesis;cellular component movement;cellular homeostasis;defense response;regulation of biological process;response to stimulus
Q99N69	Lpxn	0.97	0.00174441	Leupaxin OS=Mus musculus OX=10090 GN=Lpxn PE=1 SV=2	metabolic process;regulation of biological process
Q9EQP2	Ehd4	0.96	0.00180419	EH domain-containing protein 4 OS=Mus musculus OX=10090 GN=Ehd4 PE=1 SV=1	cell organization and biogenesis;regulation of biological process;response to stimulus;transport
Q5SSZ5	Tns3	0.93	0.00245685	Tensin-3 OS=Mus musculus OX=10090 GN=Tns3 PE=1 SV=1	cellular component movement;regulation of biological process
Q3TCU5	Tapbp	0.9	0.00338334	Tapasin OS=Mus musculus OX=10090 GN=Tapbp PE=1 SV=1	cell organization and biogenesis;defense response;metabolic process;regulation of biological process;response to stimulus
Q06138	Cab39	0.87	0.00419007	Calcium-binding protein 39 OS=Mus musculus OX=10090 GN=Cab39 PE=1 SV=2	cell organization and biogenesis;metabolic process;regulation of biological process;response to stimulus
O35375	Nrp2	0.86	0.00488484	Neuropilin-2 OS=Mus musculus OX=10090 GN=Nrp2 PE=1 SV=2	cell differentiation;cell growth;cellular component movement;development;regulation of biological process;response to stimulus
E9QN37	Mpeg1	0.84	0.005654	Macrophage-expressed gene 1 protein OS=Mus musculus OX=10090 GN=Mpeg1 PE=1 SV=1
F8VQC9	Slc4a7	0.83	0.00588547	Anion exchange protein OS=Mus musculus OX=10090 GN=Slc4a7 PE=1 SV=1	cell death;cell differentiation;cellular homeostasis;transport
Q61549	Adgre1	0.83	0.00597657	Adhesion G protein-coupled receptor E1 OS=Mus musculus OX=10090 GN=Adgre1 PE=1 SV=1	regulation of biological process;response to stimulus
Q8BKX1	Baiap2	0.82	0.00665568	Brain-specific angiogenesis inhibitor 1-associated protein 2 OS=Mus musculus OX=10090 GN=Baiap2 PE=1 SV=2	cell differentiation;cell organization and biogenesis;regulation of biological process;response to stimulus
Q9CQW9	Ifitm3	0.82	0.0069138	Interferon-induced transmembrane protein 3 OS=Mus musculus OX=10090 GN=Ifitm3 PE=1 SV=1	defense response;regulation of biological process;response to stimulus;transport
Q8K0C4	Cyp51	0.81	0.00723718	Lanosterol 14-alpha demethylase OS=Mus musculus OX=10090 GN=Cyp51a1 PE=1 SV=1	metabolic process
Q60766	Irgm1	0.78	0.00965278	Immunity-related GTPase family M protein 1 OS=Mus musculus OX=10090 GN=Irgm1 PE=1 SV=1	cell organization and biogenesis;defense response;metabolic process;regulation of biological process;response to stimulus
Q64281	Lilrb4a	0.76	0.011108	Leukocyte immunoglobulin-like receptor subfamily B member 4 OS=Mus musculus OX=10090 GN=Lilrb4 PE=1 SV=1	response to stimulus
Q9ES52	Inpp5d	0.75	0.0115654	Phosphatidylinositol 3,4,5-trisphosphate 5-phosphatase 1 OS=Mus musculus OX=10090 GN=Inpp5d PE=1 SV=2	cell death;metabolic process;regulation of biological process;response to stimulus
Q9WVE8	Pacsin2	0.75	0.0122948	Protein kinase C and casein kinase substrate in neurons protein 2 OS=Mus musculus OX=10090 GN=Pacsin2 PE=1 SV=1	cell organization and biogenesis;metabolic process;regulation of biological process;response to stimulus;transport
Q9Z0J7	Gdf15	0.74	0.0128925	Growth/differentiation factor 15 OS=Mus musculus OX=10090 GN=Gdf15 PE=1 SV=2	regulation of biological process;response to stimulus
O35316	Slc6a6	0.74	0.0133909	Sodium- and chloride-dependent taurine transporter OS=Mus musculus OX=10090 GN=Slc6a6 PE=1 SV=2	transport
P01901	H2-K1	0.73	0.0141773	H-2 class I histocompatibility antigen, K-B alpha chain OS=Mus musculus OX=10090 GN=H2-K1 PE=1 SV=1	defense response;regulation of biological process;response to stimulus
P70315	Was	0.72	0.0150834	Wiskott-Aldrich syndrome protein homolog OS=Mus musculus OX=10090 GN=Was PE=1 SV=1	cell organization and biogenesis;cellular component movement;regulation of biological process;response to stimulus;transport
Q9QZD9	Eif3i	0.71	0.0164834	Eukaryotic translation initiation factor 3 subunit I OS=Mus musculus OX=10090 GN=Eif3i PE=1 SV=1	metabolic process
Q3U2S8	Hvcn1	0.7	0.0172458	Voltage-gated hydrogen channel 1 OS=Mus musculus OX=10090 GN=Hvcn1 PE=1 SV=2	regulation of biological process;response to stimulus;transport
P58681	Tlr7	0.7	0.0175277	Toll-like receptor 7 OS=Mus musculus OX=10090 GN=Tlr7 PE=1 SV=1	defense response;metabolic process;regulation of biological process;response to stimulus
O35912	Emp3	0.69	0.0187288	Epithelial membrane protein 3 OS=Mus musculus OX=10090 GN=Emp3 PE=2 SV=2	cell death;cell growth;cell organization and biogenesis
O70496	Clcn7	0.67	0.0216211	H(+)/Cl(-) exchange transporter 7 OS=Mus musculus OX=10090 GN=Clcn7 PE=1 SV=1	response to stimulus;transport
Q60780	Gas7	0.67	0.0216937	Growth arrest-specific protein 7 OS=Mus musculus OX=10090 GN=Gas7 PE=1 SV=1	cell differentiation;cell organization and biogenesis;development;regulation of biological process
A0A0R4J0K1	Selenof	0.67	0.0228595	Selenoprotein F OS=Mus musculus OX=10090 GN=Selenof PE=1 SV=1
A0A2R8VHP3	Gm5478	0.66	0.0243498	Uncharacterized protein OS=Mus musculus OX=10090 GN=Gm5478 PE=1 SV=1
P01887	B2m	0.65	0.0252989	Beta-2-microglobulin OS=Mus musculus OX=10090 GN=B2m PE=1 SV=2	cell differentiation;defense response;metabolic process;regulation of biological process;response to stimulus;transport
P63276	Rps17	0.64	0.0266864	40S ribosomal protein S17 OS=Mus musculus OX=10090 GN=Rps17 PE=1 SV=2	cell organization and biogenesis;metabolic process
D3Z627	Itgal	0.64	0.026956	Integrin alpha-L OS=Mus musculus OX=10090 GN=Itgal PE=1 SV=1	regulation of biological process;response to stimulus
Q6ZWU9	Rps27	0.64	0.0282243	40S ribosomal protein S27 OS=Mus musculus OX=10090 GN=Rps27 PE=1 SV=3	cell organization and biogenesis;metabolic process
P20491	Fcer1g	0.63	0.0291251	High affinity immunoglobulin epsilon receptor subunit gamma OS=Mus musculus OX=10090 GN=Fcer1g PE=1 SV=1	cell differentiation;cell organization and biogenesis;cellular component movement;defense response;metabolic process;regulation of biological process;response to stimulus;transport
Q9CX00	Ist1	0.63	0.0297269	IST1 homolog OS=Mus musculus OX=10090 GN=Ist1 PE=1 SV=1	cell division;regulation of biological process;transport
G3X8Y8	Tlr2	0.63	0.0300848	Toll-like receptor 2 OS=Mus musculus OX=10090 GN=Tlr2 PE=1 SV=1	cell organization and biogenesis;defense response;metabolic process;regulation of biological process;response to stimulus;transport
F6UND7	Hck	0.61	0.0335855	Tyrosine-protein kinase OS=Mus musculus OX=10090 GN=Hck PE=1 SV=1	metabolic process
P11688	Itga5	0.6	0.0354467	Integrin alpha-5 OS=Mus musculus OX=10090 GN=Itga5 PE=1 SV=3	cell differentiation;cell organization and biogenesis;cellular component movement;regulation of biological process;response to stimulus
Q99KH8	Stk24	0.59	0.0405798	Serine/threonine-protein kinase 24 OS=Mus musculus OX=10090 GN=Stk24 PE=1 SV=1	cell communication;cell death;cell organization and biogenesis;metabolic process;regulation of biological process;response to stimulus

## Sheet: M2-EV protein signatures
Accession	Gene Symbol	Abundance Ratio (log2): (Sample) / (Control)	Abundance Ratio P-Value: (Sample) / (Control)	Description	Biological Process
Q8R574	Prpsap2	6.64	1e-17	Phosphoribosyl pyrophosphate synthase-associated protein 2 OS=Mus musculus OX=10090 GN=Prpsap2 PE=1 SV=1	metabolic process
Q80UM7	Mogs	6.64	1e-17	Mannosyl-oligosaccharide glucosidase OS=Mus musculus OX=10090 GN=Mogs PE=1 SV=1	metabolic process
E9QJY0	Slc7a2	6.64	1e-17	Cationic amino acid transporter 2 OS=Mus musculus OX=10090 GN=Slc7a2 PE=1 SV=1	metabolic process;regulation of biological process;transport
G3XA17	Eif4g2	6.64	1e-17	Eukaryotic translation initiation factor 4 gamma 2 OS=Mus musculus OX=10090 GN=Eif4g2 PE=1 SV=1	metabolic process;regulation of biological process
A9XX86	Mgl2	6.64	1e-17	MCG21506 OS=Mus musculus OX=10090 GN=Mgl2 PE=1 SV=1
J3QPR7	Clec10a	6.64	1e-17	C-type lectin domain family 10 member A OS=Mus musculus OX=10090 GN=Clec10a PE=1 SV=1
A0A140T8T7	Col6a5	6.64	1e-17	Collagen alpha-5(VI) chain OS=Mus musculus OX=10090 GN=Col6a5 PE=1 SV=1
Q9QXH4	Itgax	6.64	1e-17	Integrin alpha-X OS=Mus musculus OX=10090 GN=Itgax PE=1 SV=1	cell proliferation;defense response;regulation of biological process;response to stimulus
P32507	Nectin2	6.64	1e-17	Nectin-2 OS=Mus musculus OX=10090 GN=Nectin2 PE=1 SV=2	cell organization and biogenesis;regulation of biological process
Q61176	Arg1	3.24	1e-17	Arginase-1 OS=Mus musculus OX=10090 GN=Arg1 PE=1 SV=1	cell organization and biogenesis;defense response;metabolic process;regulation of biological process;response to stimulus
Q02257	Jup	3.16	7.03881e-14	Junction plakoglobin OS=Mus musculus OX=10090 GN=Jup PE=1 SV=3	cell organization and biogenesis;cellular component movement;regulation of biological process;response to stimulus
P11152	Lpl	2.75	2.06425e-10	Lipoprotein lipase OS=Mus musculus OX=10090 GN=Lpl PE=1 SV=3	cell organization and biogenesis;metabolic process;regulation of biological process;response to stimulus
E9Q557	Dsp	2.48	2.84511e-10	Desmoplakin OS=Mus musculus OX=10090 GN=Dsp PE=1 SV=1	cell differentiation;cell organization and biogenesis;metabolic process;regulation of biological process;response to stimulus
P12804	Fgl2	2.46	2.17614e-07	Fibroleukin OS=Mus musculus OX=10090 GN=Fgl2 PE=1 SV=1	metabolic process
P34960	Mmp12	1.72	2.29329e-06	Macrophage metalloelastase OS=Mus musculus OX=10090 GN=Mmp12 PE=1 SV=3	cellular component movement;metabolic process;regulation of biological process;response to stimulus;transport
A0A087WSN6	Fn1	1.64	0.000224011	Fibronectin OS=Mus musculus OX=10090 GN=Fn1 PE=1 SV=1	cell differentiation;cell organization and biogenesis;cellular component movement;defense response;metabolic process;regulation of biological process;response to stimulus
P51670	Ccl9	1.59	0.000131137	C-C motif chemokine 9 OS=Mus musculus OX=10090 GN=Ccl9 PE=1 SV=1	cellular component movement;defense response;regulation of biological process;response to stimulus
O35988	Sdc4	1.58	0.000263307	Syndecan-4 OS=Mus musculus OX=10090 GN=Sdc4 PE=1 SV=1	cell organization and biogenesis;regulation of biological process;response to stimulus
Q61830	Mrc1	1.49	0.000319681	Macrophage mannose receptor 1 OS=Mus musculus OX=10090 GN=Mrc1 PE=1 SV=2	regulation of biological process;response to stimulus;transport
A0A2R8VHP3	Gm5478	1.29	0.00456637	Uncharacterized protein OS=Mus musculus OX=10090 GN=Gm5478 PE=1 SV=1
Q8C7U7	Galnt6	1.26	0.00199231	Polypeptide N-acetylgalactosaminyltransferase 6 OS=Mus musculus OX=10090 GN=Galnt6 PE=2 SV=1	metabolic process
O35474	Edil3	1.22	0.0026505	EGF-like repeat and discoidin I-like domain-containing protein 3 OS=Mus musculus OX=10090 GN=Edil3 PE=1 SV=2	development;regulation of biological process
Q60769	Tnfaip3	1.21	0.00276285	Tumor necrosis factor alpha-induced protein 3 OS=Mus musculus OX=10090 GN=Tnfaip3 PE=1 SV=2	cell death;cell differentiation;defense response;metabolic process;regulation of biological process;response to stimulus
P10404	Env	1.18	0.00336144	MLV-related proviral Env polyprotein OS=Mus musculus OX=10090 PE=1 SV=3
P27661	H2afx	1.11	0.00685492	Histone H2AX OS=Mus musculus OX=10090 GN=H2afx PE=1 SV=2	metabolic process;regulation of biological process;response to stimulus
P51660	Hsd17b4	1.09	0.00211765	Peroxisomal multifunctional enzyme type 2 OS=Mus musculus OX=10090 GN=Hsd17b4 PE=1 SV=3	cell differentiation;metabolic process
Q99K41	Emilin1	1.09	0.00646506	EMILIN-1 OS=Mus musculus OX=10090 GN=Emilin1 PE=1 SV=1	cell organization and biogenesis;cellular component movement;regulation of biological process
P11680	Cfp	1.09	0.0079918	Properdin OS=Mus musculus OX=10090 GN=Cfp PE=2 SV=2	defense response;metabolic process;regulation of biological process;response to stimulus
Q62351	Tfrc	1.06	0.00779851	Transferrin receptor protein 1 OS=Mus musculus OX=10090 GN=Tfrc PE=1 SV=1	cell communication;cell differentiation;cellular homeostasis;metabolic process;regulation of biological process;response to stimulus;transport
Q792Z1	Try10	1.05	0.00222447	MCG140784 OS=Mus musculus OX=10090 GN=Try10 PE=1 SV=1	metabolic process
Q00493	Cpe	1.03	0.00935906	Carboxypeptidase E OS=Mus musculus OX=10090 GN=Cpe PE=1 SV=2	cell organization and biogenesis;metabolic process;regulation of biological process;response to stimulus
M0QWP1	Agrn	0.97	0.0133996	Agrin OS=Mus musculus OX=10090 GN=Agrn PE=1 SV=1	cell communication;cell differentiation;cell organization and biogenesis;development;metabolic process;regulation of biological process;response to stimulus;transport
A2AS03	Helz2	0.97	0.0190748	Helicase with zinc finger domain 2 OS=Mus musculus OX=10090 GN=Helz2 PE=1 SV=1	metabolic process;regulation of biological process
Q921H8	Acaa1a	0.95	0.00547474	3-ketoacyl-CoA thiolase A, peroxisomal OS=Mus musculus OX=10090 GN=Acaa1a PE=1 SV=1	metabolic process
A2AQ07	Tubb1	0.94	0.0208409	Tubulin beta-1 chain OS=Mus musculus OX=10090 GN=Tubb1 PE=1 SV=1	cell organization and biogenesis
A0A0B4J1G1	Fcgr2b	0.93	0.0364914	Fc receptor, IgG, low affinity IIb OS=Mus musculus OX=10090 GN=Fcgr2b PE=1 SV=1	cell organization and biogenesis;defense response;regulation of biological process;response to stimulus;transport
Q60930	Vdac2	0.92	0.00540448	Voltage-dependent anion-selective channel protein 2 OS=Mus musculus OX=10090 GN=Vdac2 PE=1 SV=2	regulation of biological process;transport
P32020	Scp2	0.92	0.0165105	Non-specific lipid-transfer protein OS=Mus musculus OX=10090 GN=Scp2 PE=1 SV=3	cell organization and biogenesis;metabolic process;regulation of biological process;transport
P63037	Dnaja1	0.9	0.00681907	DnaJ homolog subfamily A member 1 OS=Mus musculus OX=10090 GN=Dnaja1 PE=1 SV=1	cellular component movement;metabolic process;regulation of biological process;response to stimulus;transport
Q09143	Slc7a1	0.89	0.0336854	High affinity cationic amino acid transporter 1 OS=Mus musculus OX=10090 GN=Slc7a1 PE=1 SV=1	regulation of biological process;transport
Q9Z1R9	Prss1	0.85	0.0277432	MCG124046 OS=Mus musculus OX=10090 GN=Prss1 PE=1 SV=1	metabolic process
P0CG50	Ubc	0.84	0.0332021	Polyubiquitin-C OS=Mus musculus OX=10090 GN=Ubc PE=1 SV=2
P21460	Cst3	0.81	0.0192555	Cystatin-C OS=Mus musculus OX=10090 GN=Cst3 PE=1 SV=2	cell death;cell organization and biogenesis;defense response;regulation of biological process;response to stimulus
Q99NH8	Trem2	0.78	0.0373441	Triggering receptor expressed on myeloid cells 2 OS=Mus musculus OX=10090 GN=Trem2 PE=1 SV=1	cell differentiation;cell organization and biogenesis;defense response;regulation of biological process;response to stimulus
P51885	Lum	0.76	0.0190154	Lumican OS=Mus musculus OX=10090 GN=Lum PE=1 SV=2	cell organization and biogenesis;regulation of biological process;response to stimulus
Q05793	Hspg2	0.76	0.0363631	Basement membrane-specific heparan sulfate proteoglycan core protein OS=Mus musculus OX=10090 GN=Hspg2 PE=1 SV=1	cell differentiation;cell organization and biogenesis;transport
Q60932	Vdac1	0.75	0.0244642	Voltage-dependent anion-selective channel protein 1 OS=Mus musculus OX=10090 GN=Vdac1 PE=1 SV=3	cell communication;cell death;cell differentiation;defense response;regulation of biological process;response to stimulus;transport
P98086	C1qa	0.75	0.047102	Complement C1q subcomponent subunit A OS=Mus musculus OX=10090 GN=C1qa PE=1 SV=2	defense response;metabolic process;regulation of biological process;response to stimulus
P12023	App	0.74	0.0266408	Amyloid-beta A4 protein OS=Mus musculus OX=10090 GN=App PE=1 SV=3	cell death;cell growth;cell organization and biogenesis;cellular component movement;cellular homeostasis;metabolic process;regulation of biological process;response to stimulus;transport
A0A286YCG8	Ssr1	0.72	0.0275689	Translocon-associated protein subunit alpha OS=Mus musculus OX=10090 GN=Ssr1 PE=1 SV=1
F6WR04	Ctss	0.7	0.0260521	Cathepsin S OS=Mus musculus OX=10090 GN=Ctss PE=1 SV=1	cell organization and biogenesis;metabolic process;regulation of biological process;response to stimulus
Q922Q8	Lrrc59	0.66	0.0366605	Leucine-rich repeat-containing protein 59 OS=Mus musculus OX=10090 GN=Lrrc59 PE=1 SV=1
Q9R118	Htra1	0.64	0.0374614	Serine protease HTRA1 OS=Mus musculus OX=10090 GN=Htra1 PE=1 SV=2	cell differentiation;metabolic process;regulation of biological process
